# Supplementary material for: Mapping of HOCl-oxidized RNA identifies abasic sites as major damage and oxidation product of oxo8G
Source: Nat Commun. 2025 Nov 21;16:10251. doi: 10.1038/s41467-025-65108-0 (PMC12639000; doi:10.1038/s41467-025-65108-0)
Supplement: Supplementary file 4 — Source Data [file 41467_2025_65108_MOESM4_ESM.zip]

Archive with 3 entries (2 files):
- Source_data/
- Source_data/Source_Data_main_figures.xlsx
- Source_data/Source_data_Supplementary_Information.xlsx
