# Supplementary material for: Mapping of HOCl-oxidized RNA identifies abasic sites as major damage and oxidation product of oxo8G
Source: Nat Commun. 2025 Nov 21;16:10251. doi: 10.1038/s41467-025-65108-0 (PMC12639000; doi:10.1038/s41467-025-65108-0)
Supplement: Supplementary file 4 — Source Data [file 41467_2025_65108_MOESM4_ESM.zip › Source_data/Source_Data_main_figures.xlsx]

## Sheet: Figure 1
Figure 1
Raw AAS data are available at the European Nucleotide Archive (https://www.ebi.ac.uk/ena/browser/home) under the accession numbers PRJEB73991, PRJEB84071 and PRJEB92107.
Figure 1B												Figure 1D
pos	base	Experiment.x	mean_ex vivo	sd_ex vivo		pos	base	Experiment.y	mean_IVT	sd_IVT		Experiment	Min	Q1	Median	Q3	Max
3	T	Naked RNA	0.0863086	0.0215221		3	T	IVT RNA	0.0475494	0.0263674		IVT RNA	-10.3056	-6.72101	-5.36789	-4.31642	-1.38118
4	T	Naked RNA	0.0522835	0.0267465		4	T	IVT RNA	0.0346921	0.0104232		ex vivo	-9.52579	-5.87494	-4.51024	-3.41835	-0.91057
5	G	Naked RNA	0.26956	0.152514		5	G	IVT RNA	0.0672514	0.0180995
6	A	Naked RNA	0.172484	0.0814342		6	A	IVT RNA	0.0658839	0.000213136
7	C	Naked RNA	0.0677246	0.0379119		7	C	IVT RNA	0.0176457	0.00360546
8	C	Naked RNA	0.0644266	0.027674		8	C	IVT RNA	0.0169834	0.00252271
9	T	Naked RNA	0.0749934	0.031059		9	T	IVT RNA	0.0171003	0.00133576
10	C	Naked RNA	0.0214477	0.0101488		10	C	IVT RNA	0.00678426	0.000195725
11	A	Naked RNA	0.184344	0.0677031		11	A	IVT RNA	0.0429409	0.000800627
12	A	Naked RNA	0.210536	0.053217		12	A	IVT RNA	0.071116	0.0027986
13	A	Naked RNA	0.13511	0.0457713		13	A	IVT RNA	0.0498047	0.0161472
14	T	Naked RNA	0.0823619	0.0236773		14	T	IVT RNA	0.0276288	0.00113805
15	C	Naked RNA	0.0691658	0.0128515		15	C	IVT RNA	0.0278932	0.00862085
16	A	Naked RNA	0.0649041	0.0246988		16	A	IVT RNA	0.0289535	0.0121983
17	G	Naked RNA	0.162091	0.0319263		17	G	IVT RNA	0.0869483	0.0179589
18	G	Naked RNA	0.162879	0.0182223		18	G	IVT RNA	0.0837977	0.0228662
19	T	Naked RNA	0.0403529	0.0134957		19	T	IVT RNA	0.0360141	0.00582532
20	A	Naked RNA	0.0276324	0.004335		20	A	IVT RNA	0.0234203	0.0147379
21	G	Naked RNA	0.0455004	0.00871363		21	G	IVT RNA	0.0280907	0.00733824
22	G	Naked RNA	0.0435024	0.00321432		22	G	IVT RNA	0.0298243	0.00792394
23	A	Naked RNA	0.0167633	0.00647048		23	A	IVT RNA	0.0242189	0.00847449
24	G	Naked RNA	0.0377299	0.0100875		24	G	IVT RNA	0.0280185	0.00697952
25	T	Naked RNA	0.00738638	0.00220215		25	T	IVT RNA	0.0116876	0.000451108
26	A	Naked RNA	0.0242399	0.00413059		26	A	IVT RNA	0.0423577	0.0208736
27	C	Naked RNA	0.0155235	0.0131234		27	C	IVT RNA	0.0127042	0.00655808
28	C	Naked RNA	0.0203868	0.0121518		28	C	IVT RNA	0.0130096	0.000194901
29	C	Naked RNA	0.00987594	0.00598862		29	C	IVT RNA	0.00372352	0.00199016
30	G	Naked RNA	0.0826485	0.0173611		30	G	IVT RNA	0.0294419	0.0114595
31	C	Naked RNA	0.00318626	0.000730683		31	C	IVT RNA	0.00565196	0.00294696
32	T	Naked RNA	0.00167072	0.00114862		32	T	IVT RNA	0.00218235	0.000230548
33	G	Naked RNA	0.00959959	0.000295999		33	G	IVT RNA	0.00891999	0.00110241
34	A	Naked RNA	0.00898318	0.00269189		34	A	IVT RNA	0.00778657	0.000457187
35	A	Naked RNA	0.00799959	0.00142151		35	A	IVT RNA	0.0120152	0.00012006
36	C	Naked RNA	0.00438995	0.00122518		36	C	IVT RNA	0.00815283	0.00310059
37	T	Naked RNA	0.00759294	0.00328458		37	T	IVT RNA	0.00920608	0.00341162
38	T	Naked RNA	0.0057139	0.00198742		38	T	IVT RNA	0.00822241	0.000305481
39	A	Naked RNA	0.018324	0.00400508		39	A	IVT RNA	0.0250407	0.00285286
40	A	Naked RNA	0.016483	0.00296209		40	A	IVT RNA	0.0224967	0.00680065
41	G	Naked RNA	0.0838267	0.0174388		41	G	IVT RNA	0.0535164	0.00653759
42	C	Naked RNA	0.0291709	0.00454081		42	C	IVT RNA	0.0326805	0.00946519
43	A	Naked RNA	0.0712434	0.022003		43	A	IVT RNA	0.061973	0.00368698
44	T	Naked RNA	0.0394457	0.0170524		44	T	IVT RNA	0.0404735	0.00148307
45	A	Naked RNA	0.072532	0.0222727		45	A	IVT RNA	0.0665377	0.0229945
46	T	Naked RNA	0.0281282	0.0142202		46	T	IVT RNA	0.0305678	0.00658597
47	C	Naked RNA	0.0429991	0.0167964		47	C	IVT RNA	0.0380154	0.00183301
48	A	Naked RNA	0.122264	0.0275502		48	A	IVT RNA	0.131817	0.0293641
49	A	Naked RNA	0.0945123	0.0254764		49	A	IVT RNA	0.0963877	0.0371239
50	T	Naked RNA	0.034996	0.00509422		50	T	IVT RNA	0.040553	0.00714962
51	A	Naked RNA	0.0992648	0.0160342		51	A	IVT RNA	0.0930778	0.0289883
52	A	Naked RNA	0.0859844	0.0123628		52	A	IVT RNA	0.120259	0.0659176
53	G	Naked RNA	0.0886821	0.0199356		53	G	IVT RNA	0.0442153	0.00278147
54	C	Naked RNA	0.00638334	0.000930986		54	C	IVT RNA	0.00697829	0.000996277
55	G	Naked RNA	0.0557346	0.00821701		55	G	IVT RNA	0.031333	0.00790715
56	G	Naked RNA	0.0533417	0.00546477		56	G	IVT RNA	0.0232701	0.00934994
57	A	Naked RNA	0.0070595	0.00366018		57	A	IVT RNA	0.00262524	0.000731209
58	G	Naked RNA	0.0160356	0.00518884		58	G	IVT RNA	0.0070739	0.00263022
59	G	Naked RNA	0.0192451	0.00184922		59	G	IVT RNA	0.00793879	0.00230947
60	A	Naked RNA	0.013428	0.00530839		60	A	IVT RNA	0.00690177	0.000134092
61	A	Naked RNA	0.0139358	0.00206509		61	A	IVT RNA	0.00860098	0.000198611
62	A	Naked RNA	0.00768797	0.00238825		62	A	IVT RNA	0.00922624	0.00132837
63	A	Naked RNA	0.00579519	0.00127685		63	A	IVT RNA	0.00656213	0.00131205
64	G	Naked RNA	0.0160992	0.00372664		64	G	IVT RNA	0.00989048	0.00437088
65	A	Naked RNA	0.00844039	0.000184643		65	A	IVT RNA	0.0117549	0.00242763
66	A	Naked RNA	0.00958004	0.00165368		66	A	IVT RNA	0.0126923	0.00465583
67	A	Naked RNA	0.0185426	0.0028805		67	A	IVT RNA	0.0175799	0.00535441
68	C	Naked RNA	0.010177	0.00158387		68	C	IVT RNA	0.00858999	0.00171327
69	C	Naked RNA	0.016218	0.00526345		69	C	IVT RNA	0.0108781	0.00339255
70	A	Naked RNA	0.061051	0.0144139		70	A	IVT RNA	0.0518656	0.0209098
71	A	Naked RNA	0.106947	0.0224891		71	A	IVT RNA	0.0944618	0.058346
72	C	Naked RNA	0.0501273	0.0176418		72	C	IVT RNA	0.0366873	0.00212149
73	C	Naked RNA	0.025259	0.0106104		73	C	IVT RNA	0.0131551	0.00221584
74	G	Naked RNA	0.0182548	0.0031939		74	G	IVT RNA	0.018874	0.00643565
75	G	Naked RNA	0.0161154	0.00544699		75	G	IVT RNA	0.0189597	0.00755477
76	G	Naked RNA	0.0307365	0.00458055		76	G	IVT RNA	0.0320964	0.00806187
77	A	Naked RNA	0.00911111	0.00189982		77	A	IVT RNA	0.0218793	0.00294561
78	T	Naked RNA	0.00328882	0.0015994		78	T	IVT RNA	0.00593761	0.00101388
79	T	Naked RNA	0.00200421	0.000950168		79	T	IVT RNA	0.00109044	0.000175176
80	G	Naked RNA	0.0522634	0.0063081		80	G	IVT RNA	0.0310382	0.00605413
81	C	Naked RNA	0.0157719	0.00345252		81	C	IVT RNA	0.0256381	0.00402279
82	C	Naked RNA	0.019308	0.00205472		82	C	IVT RNA	0.0341878	0.0132542
83	T	Naked RNA	0.0344205	0.00376885		83	T	IVT RNA	0.0421786	0.00572888
84	T	Naked RNA	0.0246789	0.00384211		84	T	IVT RNA	0.0422875	0.00617666
85	A	Naked RNA	0.0911747	0.0111901		85	A	IVT RNA	0.084125	0.0128269
86	G	Naked RNA	0.15379	0.0107717		86	G	IVT RNA	0.0993992	0.0207391
87	T	Naked RNA	0.0388151	0.000564826		87	T	IVT RNA	0.0512745	0.00227975
88	A	Naked RNA	0.0926622	0.0117998		88	A	IVT RNA	0.102634	0.0168193
89	A	Naked RNA	0.0723134	0.00897992		89	A	IVT RNA	0.0786929	0.0300663
90	C	Naked RNA	0.0131553	0.00417716		90	C	IVT RNA	0.0107779	0.000876453
91	G	Naked RNA	0.0713836	0.0132553		91	G	IVT RNA	0.0178054	0.00559544
92	G	Naked RNA	0.084524	0.00758076		92	G	IVT RNA	0.018086	0.00367073
93	C	Naked RNA	0.0110944	0.00204449		93	C	IVT RNA	0.00964688	0.00124053
94	G	Naked RNA	0.109333	0.00368245		94	G	IVT RNA	0.0252463	0.00790322
95	A	Naked RNA	0.0482732	0.00991513		95	A	IVT RNA	0.0257905	0.00680424
96	G	Naked RNA	0.0938607	0.0213823		96	G	IVT RNA	0.0332043	0.00417519
97	T	Naked RNA	0.0122298	0.00292427		97	T	IVT RNA	0.00710664	0.00102602
98	G	Naked RNA	0.0979041	0.013437		98	G	IVT RNA	0.0322057	0.00946981
99	A	Naked RNA	0.0742796	0.0102313		99	A	IVT RNA	0.0400055	0.00651244
100	A	Naked RNA	0.0669075	0.0144039		100	A	IVT RNA	0.0499626	0.0176734
101	G	Naked RNA	0.135495	0.017231		101	G	IVT RNA	0.040046	0.00841194
102	C	Naked RNA	0.00130637	0.000727348		102	C	IVT RNA	0.00148171	0.000187706
103	G	Naked RNA	0.0100963	0.00310844		103	G	IVT RNA	0.00506246	0.00179338
104	G	Naked RNA	0.0214525	0.00358967		104	G	IVT RNA	0.00785719	0.000318793
105	C	Naked RNA	0.00508816	0.00101409		105	C	IVT RNA	0.00279386	0.000239477
106	A	Naked RNA	0.014994	0.000598067		106	A	IVT RNA	0.00789861	0.00181242
107	A	Naked RNA	0.0217546	0.00586795		107	A	IVT RNA	0.0134147	0.00568787
108	A	Naked RNA	0.0210498	0.00505327		108	A	IVT RNA	0.0133413	0.00670469
109	A	Naked RNA	0.0123363	0.00200431		109	A	IVT RNA	0.0123503	0.0123017
110	G	Naked RNA	0.0451258	0.0111287		110	G	IVT RNA	0.0152921	0.00322242
111	C	Naked RNA	0.00633415	0.000775851		111	C	IVT RNA	0.0023058	1.8208e-06
112	T	Naked RNA	0.020284	0.00438834		112	T	IVT RNA	0.00723243	0.000329356
113	C	Naked RNA	0.00756079	0.0022248		113	C	IVT RNA	0.00482376	0.000595251
114	A	Naked RNA	0.0479417	0.007789		114	A	IVT RNA	0.0381188	0.0166486
115	A	Naked RNA	0.056796	0.0124825		115	A	IVT RNA	0.0628562	0.0336776
116	A	Naked RNA	0.0499446	0.0106967		116	A	IVT RNA	0.0431788	0.035261
117	T	Naked RNA	0.0471963	0.0284967		117	T	IVT RNA	0.00897968	0.00334418
118	T	Naked RNA	0.00803586	0.00162858		118	T	IVT RNA	0.00316385	0.000378017
119	T	Naked RNA	0.00257566	0.000725573		119	T	IVT RNA	0.000736254	9.94058e-05
120	G	Naked RNA	0.0143251	0.00321292		120	G	IVT RNA	0.00117232	0.000249467
121	A	Naked RNA	0.00943043	0.00196758		121	A	IVT RNA	0.00416438	0.00443929
122	A	Naked RNA	0.0065937	0.0017088		122	A	IVT RNA	0.010332	0.00172665
123	A	Naked RNA	0.00463756	0.00178407		123	A	IVT RNA	0.0116804	0.00116971
124	T	Naked RNA	0.00271389	0.000393144		124	T	IVT RNA	0.0157849	0.00339242
125	C	Naked RNA	0.00187699	0.00146007		125	C	IVT RNA	0.00692157	0.000192122
126	T	Naked RNA	0.000873608	0.00019385		126	T	IVT RNA	0.00392111	0.00178347
127	G	Naked RNA	0.00458799	0.000625245		127	G	IVT RNA	0.00218509	0.000283934
128	G	Naked RNA	0.0115562	0.0038063		128	G	IVT RNA	0.00689433	0.000889469
129	T	Naked RNA	0.00346165	0.00130272		129	T	IVT RNA	0.0032777	0.000608137
130	A	Naked RNA	0.015322	0.00267057		130	A	IVT RNA	0.036538	0.0300781
131	C	Naked RNA	0.0069556	0.00220394		131	C	IVT RNA	0.0200202	0.0115184
132	C	Naked RNA	0.00568519	0.00122683		132	C	IVT RNA	0.0205237	0.00214444
133	T	Naked RNA	0.0124885	0.00393997		133	T	IVT RNA	0.0199835	0.00172055
134	T	Naked RNA	0.0061876	0.00251216		134	T	IVT RNA	0.012833	0.00744513
135	C	Naked RNA	0.00225438	0.00141699		135	C	IVT RNA	0.00403034	0.000951308
136	G	Naked RNA	0.0145054	0.00540548		136	G	IVT RNA	0.0135886	0.00246621
137	G	Naked RNA	0.0155419	0.00313941		137	G	IVT RNA	0.0300683	0.00588733
138	T	Naked RNA	0.00633843	0.00447928		138	T	IVT RNA	0.011299	0.00369056
139	G	Naked RNA	0.0242412	0.0122011		139	G	IVT RNA	0.0354122	0.0128268
140	C	Naked RNA	0.00999367	0.00568454		140	C	IVT RNA	0.0176228	0.00401734
141	C	Naked RNA	0.0224921	0.00976968		141	C	IVT RNA	0.0573817	0.0159745
142	C	Naked RNA	0.011169	0.00160125		142	C	IVT RNA	0.034563	0.0123853
143	G	Naked RNA	0.141187	0.0455088		143	G	IVT RNA	0.194432	0.0725623
144	A	Naked RNA	0.112188	0.0357975		144	A	IVT RNA	0.184101	0.0312448
145	G	Naked RNA	0.137166	0.0402276		145	G	IVT RNA	0.154839	0.0387792
146	T	Naked RNA	0.0395835	0.0174572		146	T	IVT RNA	0.0773379	0.00506316
147	T	Naked RNA	0.0282049	0.0138501		147	T	IVT RNA	0.059644	0.0129435
148	G	Naked RNA	0.170836	0.0487429		148	G	IVT RNA	0.14055	0.0208079
149	T	Naked RNA	0.0418908	0.0182073		149	T	IVT RNA	0.06429	0.00403602
150	A	Naked RNA	0.164454	0.0283652		150	A	IVT RNA	0.227448	0.0535111
151	A	Naked RNA	0.100679	0.01663		151	A	IVT RNA	0.147081	0.0584641
152	T	Naked RNA	0.0455347	0.0104337		152	T	IVT RNA	0.0531538	0.0109876
153	T	Naked RNA	0.0393028	0.0124162		153	T	IVT RNA	0.0496665	0.0082875
154	T	Naked RNA	0.0134937	0.00275881		154	T	IVT RNA	0.0273777	0.00109404
155	G	Naked RNA	0.0456941	0.00210672		155	G	IVT RNA	0.0261617	0.00663604
156	G	Naked RNA	0.107682	0.0278751		156	G	IVT RNA	0.0514166	0.00981753
157	A	Naked RNA	0.0656281	0.00710753		157	A	IVT RNA	0.0753262	0.0360633
158	G	Naked RNA	0.133259	0.0176772		158	G	IVT RNA	0.0564466	0.0157028
159	A	Naked RNA	0.0127228	0.00258508		159	A	IVT RNA	0.0124414	0.0075658
160	G	Naked RNA	0.0090251	0.00148469		160	G	IVT RNA	0.0050856	0.00123067
161	G	Naked RNA	0.0228342	0.00237294		161	G	IVT RNA	0.0133387	0.00122588
162	G	Naked RNA	0.0334477	0.00125314		162	G	IVT RNA	0.0181558	0.00248237
163	C	Naked RNA	0.00509496	0.000159189		163	C	IVT RNA	0.00604946	0.00224499
164	A	Naked RNA	0.0236657	0.00420699		164	A	IVT RNA	0.0269708	0.00564415
165	A	Naked RNA	0.0338297	0.00789351		165	A	IVT RNA	0.0398817	0.012242
166	C	Naked RNA	0.0163091	0.00509835		166	C	IVT RNA	0.0133688	0.00157684
167	T	Naked RNA	0.0142148	0.00567938		167	T	IVT RNA	0.016689	0.00638465
168	T	Naked RNA	0.0112683	0.0070758		168	T	IVT RNA	0.0157087	0.00343115
169	T	Naked RNA	0.00294593	0.001915		169	T	IVT RNA	0.00162392	0.00119171
170	G	Naked RNA	0.00549934	0.00028068		170	G	IVT RNA	0.00126133	0.000780688
171	G	Naked RNA	0.00637382	0.00379464		171	G	IVT RNA	0.00148037	0.000977126
172	G	Naked RNA	0.00687693	0.00230084		172	G	IVT RNA	0.00381663	0.000404478
173	G	Naked RNA	0.0308946	0.0111191		173	G	IVT RNA	0.0213778	0.00437604
174	C	Naked RNA	0.0139947	0.00311447		174	C	IVT RNA	0.0115432	0.000690358
175	C	Naked RNA	0.0103072	0.00710608		175	C	IVT RNA	0.0100762	0.00620218
176	G	Naked RNA	0.0863318	0.0245453		176	G	IVT RNA	0.0555415	0.0123543
177	T	Naked RNA	0.0211333	0.00422748		177	T	IVT RNA	0.0172088	0.00587362
178	T	Naked RNA	0.0194426	0.00208382		178	T	IVT RNA	0.0211096	0.00281659
179	C	Naked RNA	0.0124917	0.000504784		179	C	IVT RNA	0.0242868	0.00536078
180	C	Naked RNA	0.0109288	0.00238828		180	C	IVT RNA	0.0300388	0.00324664
181	T	Naked RNA	0.0110421	0.00388813		181	T	IVT RNA	0.0230655	0.00245516
182	T	Naked RNA	0.00500411	0.00494535		182	T	IVT RNA	0.00468499	0.00353425
183	G	Naked RNA	0.0468229	0.00338731		183	G	IVT RNA	0.0312113	0.00774306
184	T	Naked RNA	0.024262	0.00447887		184	T	IVT RNA	0.0430429	0.00628772
185	C	Naked RNA	0.0175959	0.00560358		185	C	IVT RNA	0.0445447	0.00138045
186	T	Naked RNA	0.0180972	0.00730107		186	T	IVT RNA	0.0486225	0.00308916
187	A	Naked RNA	0.0923567	0.038288		187	A	IVT RNA	0.143593	0.0535302
188	T	Naked RNA	0.00821564	0.00577747		188	T	IVT RNA	0.0102961	0.000245498
189	G	Naked RNA	0.192451	0.0575836		189	G	IVT RNA	0.0652511	0.00917764
190	T	Naked RNA	0.0361238	0.0151302		190	T	IVT RNA	0.0216319	0.00905624
191	T	Naked RNA	0.11465	0.0520696		191	T	IVT RNA	0.0757552	0.0234982
192	C	Naked RNA	0.122371	0.0502928		192	C	IVT RNA	0.141163	0.0218258
193	C	Naked RNA	0.114989	0.0305379		193	C	IVT RNA	0.211894	0.0202706
194	T	Naked RNA	0.200949	0.0358026		194	T	IVT RNA	0.183442	0.0211391
195	T	Naked RNA	0.0406008	0.0107224		195	T	IVT RNA	0.0461035	0.0155012
196	G	Naked RNA	0.30856	0.054766		196	G	IVT RNA	0.135303	0.00418725
197	G	Naked RNA	0.267462	0.0227295		197	G	IVT RNA	0.19655	0.0126209
198	A	Naked RNA	0.148597	0.0259535		198	A	IVT RNA	0.203104	0.0616232
199	A	Naked RNA	0.166945	0.0292964		199	A	IVT RNA	0.23583	0.109973
200	C	Naked RNA	0.033615	0.00547495		200	C	IVT RNA	0.051319	0.00545639
201	A	Naked RNA	0.018657	0.00742938		201	A	IVT RNA	0.0278622	0.000939897
202	G	Naked RNA	0.0223948	0.00985051		202	G	IVT RNA	0.0240411	0.0103183
203	G	Naked RNA	0.018239	0.00845223		203	G	IVT RNA	0.0190882	0.00583426
204	A	Naked RNA	0.0114807	0.00352764		204	A	IVT RNA	0.0201545	0.00103592
205	C	Naked RNA	0.00160053	0.00117121		205	C	IVT RNA	0.00154622	0.000215197
206	G	Naked RNA	0.0177528	0.00569704		206	G	IVT RNA	0.0112733	0.00444486
207	T	Naked RNA	0.00510334	0.00169248		207	T	IVT RNA	0.00921993	0.00178908
208	C	Naked RNA	0.00608523	0.00110691		208	C	IVT RNA	0.0198254	0.00480415
209	A	Naked RNA	0.0247058	0.00840789		209	A	IVT RNA	0.0575457	0.0195986
210	T	Naked RNA	0.00775366	0.00287547		210	T	IVT RNA	0.0212474	0.00317985
211	A	Naked RNA	0.0290125	0.0101399		211	A	IVT RNA	0.0482772	0.0159487
212	G	Naked RNA	0.0504505	0.0190727		212	G	IVT RNA	0.0544039	0.0138293
213	A	Naked RNA	0.00951099	0.00259711		213	A	IVT RNA	0.0206691	0.0104047
214	G	Naked RNA	0.00570363	0.00121203		214	G	IVT RNA	0.00957808	0.000172371
215	G	Naked RNA	0.0160974	0.00275753		215	G	IVT RNA	0.00656109	0.00309628
216	G	Naked RNA	0.0220383	0.00499107		216	G	IVT RNA	0.00816163	0.00274391
217	T	Naked RNA	0.00535818	0.00239729		217	T	IVT RNA	0.00125345	0.000910728
218	G	Naked RNA	0.0334718	0.00619859		218	G	IVT RNA	0.0113889	0.00323886
219	A	Naked RNA	0.0352337	0.00542927		219	A	IVT RNA	0.0257534	0.00714453
220	G	Naked RNA	0.0657539	0.0193681		220	G	IVT RNA	0.0306069	0.00954667
221	A	Naked RNA	0.0439388	0.00251486		221	A	IVT RNA	0.0409221	0.013778
222	A	Naked RNA	0.0443454	0.00542735		222	A	IVT RNA	0.0529318	0.0305832
223	T	Naked RNA	0.0217195	0.00421429		223	T	IVT RNA	0.0208144	0.00666493
224	C	Naked RNA	0.0223309	0.00524875		224	C	IVT RNA	0.0456812	0.0124524
225	C	Naked RNA	0.0249352	0.00414516		225	C	IVT RNA	0.0732154	0.00977139
226	C	Naked RNA	0.0191365	0.00533302		226	C	IVT RNA	0.0355074	0.00119469
227	G	Naked RNA	0.156221	0.0265429		227	G	IVT RNA	0.0688436	0.00775425
228	T	Naked RNA	0.0327513	0.0113637		228	T	IVT RNA	0.0294159	0.0082335
229	G	Naked RNA	0.110516	0.0181868		229	G	IVT RNA	0.0453365	0.00262731
230	T	Naked RNA	0.0361842	0.00572064		230	T	IVT RNA	0.0189375	0.00184197
231	G	Naked RNA	0.109845	0.022181		231	G	IVT RNA	0.0297808	0.0034498
232	G	Naked RNA	0.156706	0.0247155		232	G	IVT RNA	0.0608157	0.012332
233	C	Naked RNA	0.0360857	0.00886353		233	C	IVT RNA	0.0277845	0.000125106
234	G	Naked RNA	0.186863	0.0115751		234	G	IVT RNA	0.0773742	0.0159713
235	A	Naked RNA	0.00724065	0.00372072		235	A	IVT RNA	0.010909	0.00273054
236	G	Naked RNA	0.0568286	0.00619315		236	G	IVT RNA	0.034217	0.00145099
237	G	Naked RNA	0.0545321	0.00338415		237	G	IVT RNA	0.0381331	0.00377363
238	A	Naked RNA	0.0243482	0.00418936		238	A	IVT RNA	0.0514608	0.0358906
239	G	Naked RNA	0.0931917	0.00636516		239	G	IVT RNA	0.0366279	0.00358998
240	T	Naked RNA	0.0299909	0.00280682		240	T	IVT RNA	0.0223283	0.00707785
241	G	Naked RNA	0.0948798	0.0243411		241	G	IVT RNA	0.017495	0.0042351
242	C	Naked RNA	0.00101015	0.000127495		242	C	IVT RNA	0.00113061	3.84115e-05
243	G	Naked RNA	0.00666716	0.000602463		243	G	IVT RNA	0.00423422	0.0018098
244	G	Naked RNA	0.0108213	0.00291002		244	G	IVT RNA	0.00917669	0.00262917
245	T	Naked RNA	0.00329671	0.000445955		245	T	IVT RNA	0.00334404	0.000597774
246	T	Naked RNA	0.00651211	0.00144241		246	T	IVT RNA	0.0050551	0.00118459
247	C	Naked RNA	0.00297837	0.00126747		247	C	IVT RNA	0.00725979	3.61332e-05
248	T	Naked RNA	0.00521747	0.000793478		248	T	IVT RNA	0.00881357	2.75065e-07
249	T	Naked RNA	0.00502435	0.00061513		249	T	IVT RNA	0.0101107	0.00242434
250	T	Naked RNA	0.00498368	0.00179751		250	T	IVT RNA	0.00686773	0.000489526
251	G	Naked RNA	0.0364191	0.00202742		251	G	IVT RNA	0.0256727	0.00365532
252	T	Naked RNA	0.00591526	0.00242399		252	T	IVT RNA	0.00718339	0.00018149
253	A	Naked RNA	0.0163518	0.00259854		253	A	IVT RNA	0.025497	0.00687711
254	A	Naked RNA	0.0143218	0.00276261		254	A	IVT RNA	0.0275672	0.00580763
255	A	Naked RNA	0.0149344	0.00243332		255	A	IVT RNA	0.0382221	0.0238569
256	G	Naked RNA	0.0269789	0.00542119		256	G	IVT RNA	0.0233625	0.00257867
257	T	Naked RNA	0.00995618	0.00173673		257	T	IVT RNA	0.0107802	0.00254484
258	G	Naked RNA	0.124189	0.03392		258	G	IVT RNA	0.0337166	0.000833233
259	C	Naked RNA	0.0369305	0.0119831		259	C	IVT RNA	0.0312686	0.0022615
260	C	Naked RNA	0.0186862	0.00408427		260	C	IVT RNA	0.0236328	0.000300134
261	T	Naked RNA	0.079055	0.0222489		261	T	IVT RNA	0.0676779	0.007023
262	T	Naked RNA	0.0481118	0.00999541		262	T	IVT RNA	0.03747	0.011054
263	C	Naked RNA	0.0179519	0.00495551		263	C	IVT RNA	0.0227695	0.00340841
264	G	Naked RNA	0.165336	0.0486405		264	G	IVT RNA	0.0852563	0.00476343
265	A	Naked RNA	0.0698008	0.0125647		265	A	IVT RNA	0.0717823	0.0311303
266	A	Naked RNA	0.0279237	0.00239431		266	A	IVT RNA	0.028947	0.0107848
267	G	Naked RNA	0.049024	0.00659902		267	G	IVT RNA	0.0299208	0.00524117
268	A	Naked RNA	0.0345277	0.00271747		268	A	IVT RNA	0.037758	0.0118962
269	G	Naked RNA	0.063821	0.0129106		269	G	IVT RNA	0.0413306	0.00168769
270	T	Naked RNA	0.013558	0.00745823		270	T	IVT RNA	0.0157149	0.00292651
271	C	Naked RNA	0.00481598	0.0021319		271	C	IVT RNA	0.0072021	0.000939779
272	G	Naked RNA	0.209404	0.0103209		272	G	IVT RNA	0.0984404	0.00474137
273	A	Naked RNA	0.127676	0.0130424		273	A	IVT RNA	0.118451	0.0349006
274	G	Naked RNA	0.124678	0.0107635		274	G	IVT RNA	0.0749732	0.0127087
275	T	Naked RNA	0.0326343	0.00477095		275	T	IVT RNA	0.0419722	0.00541403
276	T	Naked RNA	0.0389755	0.00106772		276	T	IVT RNA	0.0473202	0.00596858
277	G	Naked RNA	0.10347	0.0128268		277	G	IVT RNA	0.0727133	0.00144261
278	T	Naked RNA	0.0274837	0.00593175		278	T	IVT RNA	0.0350843	0.00676398
279	T	Naked RNA	0.0450902	0.00770703		279	T	IVT RNA	0.0496736	0.000584776
280	T	Naked RNA	0.0168646	0.00428959		280	T	IVT RNA	0.0169877	0.00173742
281	G	Naked RNA	0.00681563	0.000557322		281	G	IVT RNA	0.0147355	0.000497154
282	G	Naked RNA	0.00958329	0.000968567		282	G	IVT RNA	0.0175702	0.00116321
283	G	Naked RNA	0.0203005	0.00440978		283	G	IVT RNA	0.0329573	0.00853692
284	A	Naked RNA	0.0135554	0.0024665		284	A	IVT RNA	0.0249155	0.00338017
285	A	Naked RNA	0.0089073	0.00374335		285	A	IVT RNA	0.0241874	0.00667208
286	T	Naked RNA	0.00339808	0.00169888		286	T	IVT RNA	0.00641192	0.000305891
287	G	Naked RNA	0.0183323	0.00513769		287	G	IVT RNA	0.0160359	0.00098802
288	C	Naked RNA	0.000877156	0.000529167		288	C	IVT RNA	0.00361694	0.00151549
289	A	Naked RNA	0.00334872	0.00157288		289	A	IVT RNA	0.0161945	0.00249593
290	G	Naked RNA	0.00888132	0.00291484		290	G	IVT RNA	0.0171204	0.000694473
291	C	Naked RNA	0.00207843	0.000230085		291	C	IVT RNA	0.00584563	0.00105879
292	T	Naked RNA	0.00607883	0.00088525		292	T	IVT RNA	0.00925597	0.000759353
293	C	Naked RNA	0.00264153	0.000715334		293	C	IVT RNA	0.00844815	0.00103899
294	T	Naked RNA	0.00371515	0.00206171		294	T	IVT RNA	0.0112064	0.00227932
295	A	Naked RNA	0.00532628	0.00426658		295	A	IVT RNA	0.0222401	0.00222712
296	A	Naked RNA	0.00513243	0.00321374		296	A	IVT RNA	0.0204621	0.00479432
297	G	Naked RNA	0.00780764	0.0028272		297	G	IVT RNA	0.0165218	0.000737261
298	T	Naked RNA	0.000646705	0.00106341		298	T	IVT RNA	0.0022102	0.000538016
299	G	Naked RNA	0.00369018	0.00306805		299	G	IVT RNA	0.0228412	0.00208903
300	G	Naked RNA	0.0119906	0.00868613		300	G	IVT RNA	0.0288011	0.00652931
301	G	Naked RNA	0.0205168	0.00558913		301	G	IVT RNA	0.029355	0.00144495
302	T	Naked RNA	0.00765044	0.00745545		302	T	IVT RNA	0.0102759	0.00154375
303	G	Naked RNA	0.0575697	0.00444662		303	G	IVT RNA	0.0372154	0.00486719
304	G	Naked RNA	0.0594591	0.00705631		304	G	IVT RNA	0.0421612	0.00140853
305	T	Naked RNA	0.0172759	0.00375959		305	T	IVT RNA	0.011517	0.000776469
306	A	Naked RNA	0.0497537	0.0127325		306	A	IVT RNA	0.0463103	0.00758205
307	A	Naked RNA	0.0441149	0.0106341		307	A	IVT RNA	0.0476846	0.00972065
308	A	Naked RNA	0.0370865	0.0121911		308	A	IVT RNA	0.0442866	0.00821948
309	T	Naked RNA	0.00740707	0.00242799		309	T	IVT RNA	0.00982292	0.00276375
310	T	Naked RNA	0.0113897	0.0010268		310	T	IVT RNA	0.0119371	0.000303502
311	C	Naked RNA	0.00918934	0.00255639		311	C	IVT RNA	0.0109533	0.00076113
312	C	Naked RNA	0.0115485	0.00332941		312	C	IVT RNA	0.0178942	0.0045719
313	A	Naked RNA	0.032812	0.00133327		313	A	IVT RNA	0.0382997	0.00118821
314	T	Naked RNA	0.0170551	0.00855033		314	T	IVT RNA	0.0147262	0.000459083
315	C	Naked RNA	0.023403	0.00366178		315	C	IVT RNA	0.0297851	0.00618021
316	T	Naked RNA	0.0154106	0.00102056		316	T	IVT RNA	0.0204968	0.0016521
317	A	Naked RNA	0.0811576	0.00756008		317	A	IVT RNA	0.0427845	0.000947868
318	A	Naked RNA	0.028257	0.00490697		318	A	IVT RNA	0.0363268	0.00150461
319	A	Naked RNA	0.0214098	0.00781018		319	A	IVT RNA	0.0299966	0.00116569
320	G	Naked RNA	0.0924106	0.0290911		320	G	IVT RNA	0.0417727	0.000416044
321	C	Naked RNA	0.0226327	0.00680904		321	C	IVT RNA	0.0163707	0.00347402
322	T	Naked RNA	0.0236199	0.0124316		322	T	IVT RNA	0.0178308	0.000335887
323	A	Naked RNA	0.0536193	0.0117474		323	A	IVT RNA	0.0315005	0.000739624
324	A	Naked RNA	0.069383	0.0133239		324	A	IVT RNA	0.0399811	0.00491529
325	A	Naked RNA	0.058331	0.00581444		325	A	IVT RNA	0.0405277	0.00299231
326	T	Naked RNA	0.0431258	0.0209443		326	T	IVT RNA	0.0273486	0.000565818
327	A	Naked RNA	0.120069	0.0399923		327	A	IVT RNA	0.102895	0.0305421
328	T	Naked RNA	0.0293692	0.0127324		328	T	IVT RNA	0.034922	0.00243522
329	T	Naked RNA	0.0157452	0.00601698		329	T	IVT RNA	0.025817	0.00179264
330	G	Naked RNA	0.0865061	0.0188897		330	G	IVT RNA	0.0442864	0.000598009
331	G	Naked RNA	0.182017	0.067388		331	G	IVT RNA	0.0706497	0.00460788
332	C	Naked RNA	0.0274683	0.0106753		332	C	IVT RNA	0.0275851	0.00357555
333	G	Naked RNA	0.233917	0.0576876		333	G	IVT RNA	0.119888	0.00203988
334	A	Naked RNA	0.0843371	0.0139309		334	A	IVT RNA	0.0911209	0.0244429
335	G	Naked RNA	0.14681	0.0120377		335	G	IVT RNA	0.114872	0.00624208
336	A	Naked RNA	0.0487127	0.0010617		336	A	IVT RNA	0.0725497	0.0116796
337	G	Naked RNA	0.0912394	0.00448854		337	G	IVT RNA	0.0750624	0.00648715
338	A	Naked RNA	0.0487568	0.00357787		338	A	IVT RNA	0.0475478	0.00164266
339	C	Naked RNA	0.0129799	0.00182437		339	C	IVT RNA	0.0149263	0.00217111
340	C	Naked RNA	0.0389806	0.00850359		340	C	IVT RNA	0.0303861	0.00694586
341	G	Naked RNA	0.102917	0.00928302		341	G	IVT RNA	0.0479725	0.00769693
342	A	Naked RNA	0.0604401	0.00210333		342	A	IVT RNA	0.0350986	0.00025748
343	T	Naked RNA	0.031884	0.0037206		343	T	IVT RNA	0.0209261	0.00535012
344	A	Naked RNA	0.0895578	0.010078		344	A	IVT RNA	0.061135	0.0107068
345	G	Naked RNA	0.0701938	0.010853		345	G	IVT RNA	0.0406458	0.00155316
346	C	Naked RNA	0.0416238	0.00996158		346	C	IVT RNA	0.033348	0.00669835
347	G	Naked RNA	0.0618717	0.00787929		347	G	IVT RNA	0.0463085	0.00381579
348	A	Naked RNA	0.0477041	0.00524158		348	A	IVT RNA	0.0369186	0.0011261
349	A	Naked RNA	0.0329459	0.00140381		349	A	IVT RNA	0.0306508	0.000108793
350	C	Naked RNA	0.0419581	0.00455981		350	C	IVT RNA	0.0232561	0.00388742
351	A	Naked RNA	0.102841	0.00527337		351	A	IVT RNA	0.0555607	0.00505881
352	A	Naked RNA	0.0508605	0.00118455		352	A	IVT RNA	0.0451315	0.00198404
353	G	Naked RNA	0.0787763	0.00415592		353	G	IVT RNA	0.0465861	0.00241989
354	T	Naked RNA	0.0392773	0.00179953		354	T	IVT RNA	0.0275671	0.00346383
355	A	Naked RNA	0.0742941	0.00262165		355	A	IVT RNA	0.0518645	0.00403552
356	C	Naked RNA	0.0270785	0.00482229		356	C	IVT RNA	0.0263208	0.00203665
357	A	Naked RNA	0.0494325	0.00620655		357	A	IVT RNA	0.0404695	0.0041181
358	G	Naked RNA	0.0772871	0.00604237		358	G	IVT RNA	0.0490814	0.00283217
359	T	Naked RNA	0.0269627	0.0025937		359	T	IVT RNA	0.023486	0.00149352
360	G	Naked RNA	0.100261	0.0167456		360	G	IVT RNA	0.0569448	0.00617559
361	A	Naked RNA	0.05358	0.00653195		361	A	IVT RNA	0.0446886	0.00529094
362	T	Naked RNA	0.0173424	0.0037324		362	T	IVT RNA	0.0168646	0.00102792
363	G	Naked RNA	0.0778466	0.00966789		363	G	IVT RNA	0.0405211	0.000749571
364	G	Naked RNA	0.0744166	0.00903077		364	G	IVT RNA	0.0402084	0.000265265
365	A	Naked RNA	0.0471282	0.0100778		365	A	IVT RNA	0.0345231	0.0033544
366	A	Naked RNA	0.046742	0.00883483		366	A	IVT RNA	0.0355992	0.00724973
367	A	Naked RNA	0.0440097	0.00805262		367	A	IVT RNA	0.0342905	0.00623631
368	G	Naked RNA	0.0868184	0.0163539		368	G	IVT RNA	0.0493662	0.0015982
369	A	Naked RNA	0.0473209	0.00963916		369	A	IVT RNA	0.0436262	0.00501225
370	T	Naked RNA	0.0162905	0.00411935		370	T	IVT RNA	0.0178214	0.00129056
371	G	Naked RNA	0.0759833	0.0144675		371	G	IVT RNA	0.047102	0.00134343
372	A	Naked RNA	0.0412091	0.0053061		372	A	IVT RNA	0.0400882	0.00700919
373	A	Naked RNA	0.0377202	0.0104407		373	A	IVT RNA	0.0381447	0.0109172
374	A	Naked RNA	0.00765992	0.00201469		374	A	IVT RNA	0.00633895	0.00231344
375	A	Naked RNA	0.000822511	0.000121801		375	A	IVT RNA	0.000843728	0.000387725
376	G	Naked RNA	0.00195814	0.000456809		376	G	IVT RNA	0.00162978	9.48343e-05
377	A	Naked RNA	0.000745887	5.23034e-05		377	A	IVT RNA	0.000838988	0.000357244
378	A	Naked RNA	0.00138932	0.000264851		378	A	IVT RNA	0.0014333	0.00049001
379	C	Naked RNA	0.00104367	0.000366607		379	C	IVT RNA	0.00112593	0.000125496
380	T	Naked RNA	0.00227518	0.000262408		380	T	IVT RNA	0.00159957	0.000253024
381	T	Naked RNA	0.000947806	0.000147971		381	T	IVT RNA	0.00102376	8.94525e-05
382	T	Naked RNA	0.00100649	0.000323449		382	T	IVT RNA	0.000727221	4.93264e-05
383	G	Naked RNA	0.0046301	0.000878351		383	G	IVT RNA	0.00199614	1.1371e-05
384	A	Naked RNA	0.00321515	0.00107331		384	A	IVT RNA	0.00206685	0.000659651
385	A	Naked RNA	0.00236351	0.000455584		385	A	IVT RNA	0.00221952	0.000905093
386	A	Naked RNA	0.00253613	0.000715394		386	A	IVT RNA	0.00230284	0.00132737
387	A	Naked RNA	0.00331759	0.000599223		387	A	IVT RNA	0.00315874	0.00230705
388	G	Naked RNA	0.00838734	0.00148313		388	G	IVT RNA	0.00465007	0.000249002
389	A	Naked RNA	0.0069527	0.00138977		389	A	IVT RNA	0.00937196	0.00656555
390	G	Naked RNA	0.0141199	0.00297823		390	G	IVT RNA	0.00857683	0.000168228
391	A	Naked RNA	0.0102346	0.00191855		391	A	IVT RNA	0.0101802	0.00738421
392	G	Naked RNA	0.0216726	0.00587941		392	G	IVT RNA	0.0122138	0.00102695
393	T	Naked RNA	0.0070479	0.00168401		393	T	IVT RNA	0.00492066	0.000700896
394	G	Naked RNA	0.0258135	0.00854111		394	G	IVT RNA	0.0106827	0.000425287
395	A	Naked RNA	0.016017	0.00580947		395	A	IVT RNA	0.0184019	0.0115209
396	A	Naked RNA	0.0135516	0.00432167		396	A	IVT RNA	0.0162565	0.0109568
397	A	Naked RNA	0.0202962	0.00745073		397	A	IVT RNA	0.0327544	0.0249739
398	A	Naked RNA	0.0175294	0.00578697		398	A	IVT RNA	0.0219862	0.0152791
399	A	Naked RNA	0.0130548	0.00243902		399	A	IVT RNA	0.0214407	0.0183148
400	G	Naked RNA	0.0380463	0.00983951		400	G	IVT RNA	0.0173995	0.000871874
401	T	Naked RNA	0.0103675	0.00385761		401	T	IVT RNA	0.0114975	0.00584207
402	A	Naked RNA	0.0282861	0.00895393		402	A	IVT RNA	0.042652	0.0365902
403	C	Naked RNA	0.0048191	0.00175872		403	C	IVT RNA	0.00471361	0.00116978
404	G	Naked RNA	0.0192515	0.00295988		404	G	IVT RNA	0.0151542	0.00296181
405	T	Naked RNA	0.00666155	0.000153218		405	T	IVT RNA	0.00501166	0.00109919
406	G	Naked RNA	0.0130871	0.00115397		406	G	IVT RNA	0.00995691	0.00353791
407	A	Naked RNA	0.0121841	0.00270589		407	A	IVT RNA	0.0111471	0.00144478
408	A	Naked RNA	0.0132422	0.00262131		408	A	IVT RNA	0.0166028	0.00298769
409	A	Naked RNA	0.0100316	0.00172246		409	A	IVT RNA	0.0133583	0.00454768
410	T	Naked RNA	0.00365789	0.000550894		410	T	IVT RNA	0.00489615	0.000729741
411	T	Naked RNA	0.00829292	0.000590421		411	T	IVT RNA	0.00495484	0.000895924
412	G	Naked RNA	0.0215848	0.00244144		412	G	IVT RNA	0.00739707	0.00272255
413	T	Naked RNA	0.00385301	0.000532802		413	T	IVT RNA	0.00371016	4.90626e-05
414	T	Naked RNA	0.00389488	0.000954895		414	T	IVT RNA	0.00199038	0.00101942
415	G	Naked RNA	0.0216456	0.00339206		415	G	IVT RNA	0.00715049	0.00255543
416	A	Naked RNA	0.0189825	0.00450062		416	A	IVT RNA	0.0109051	0.00261855
417	A	Naked RNA	0.0245214	0.008233		417	A	IVT RNA	0.0128966	0.00525348
418	A	Naked RNA	0.0131007	0.00326805		418	A	IVT RNA	0.0042076	0.00314763
419	G	Naked RNA	0.0247217	0.00797827		419	G	IVT RNA	0.0024784	0.000251758
420	G	Naked RNA	0.0470239	0.0129783		420	G	IVT RNA	0.0196353	0.00139575
421	G	Naked RNA	0.14665	0.0661066		421	G	IVT RNA	0.0606144	0.00651444
422	A	Naked RNA	0.0570658	0.0123322		422	A	IVT RNA	0.077937	0.0461552
423	A	Naked RNA	0.00848459	0.0015479		423	A	IVT RNA	0.00880639	0.0053129
424	G	Naked RNA	0.0252067	0.00138076		424	G	IVT RNA	0.0100294	0.000369768
425	G	Naked RNA	0.0740765	0.00685564		425	G	IVT RNA	0.0120202	0.00174591
426	G	Naked RNA	0.0779746	0.0158525		426	G	IVT RNA	0.0547491	0.00427813
427	C	Naked RNA	0.0365975	0.00791725		427	C	IVT RNA	0.0518729	0.00765283
428	A	Naked RNA	0.0542231	0.00598694		428	A	IVT RNA	0.0835689	0.0251808
429	T	Naked RNA	0.00728734	0.0020858		429	T	IVT RNA	0.00999213	0.000514267
430	T	Naked RNA	0.00860469	0.0013499		430	T	IVT RNA	0.00795295	0.00165147
431	T	Naked RNA	0.00355305	0.00114898		431	T	IVT RNA	0.00387428	0.000258538
432	G	Naked RNA	0.0165353	0.000838886		432	G	IVT RNA	0.00747297	0.0026875
433	A	Naked RNA	0.0116693	0.000962829		433	A	IVT RNA	0.0192061	0.0134262
434	T	Naked RNA	0.00773037	0.00128695		434	T	IVT RNA	0.0058303	0.000296063
435	C	Naked RNA	0.00245196	0.000753919		435	C	IVT RNA	0.00328193	0.00086217
436	A	Naked RNA	0.00623089	0.000566594		436	A	IVT RNA	0.00340216	0.000605467
437	G	Naked RNA	0.0202656	0.00207224		437	G	IVT RNA	0.00578964	0.00332459
438	A	Naked RNA	0.0185982	0.00542879		438	A	IVT RNA	0.0097614	0.00250229
439	C	Naked RNA	0.0104303	0.00495709		439	C	IVT RNA	0.0138656	0.00463581
440	A	Naked RNA	0.0391829	0.00687337		440	A	IVT RNA	0.0513844	0.0177192
441	T	Naked RNA	0.00737683	0.00237252		441	T	IVT RNA	0.00683648	0.00213453
442	G	Naked RNA	0.0337745	0.00839419		442	G	IVT RNA	0.02039	0.00152064
443	G	Naked RNA	0.0364231	0.00934286		443	G	IVT RNA	0.0201888	0.00164939
444	T	Naked RNA	0.0176705	0.00706285		444	T	IVT RNA	0.0124738	0.00432321
445	G	Naked RNA	0.0478599	0.00751668		445	G	IVT RNA	0.020862	0.00502092
446	T	Naked RNA	0.0194101	0.0084379		446	T	IVT RNA	0.011187	0.00118568
447	T	Naked RNA	0.0225307	0.00563835		447	T	IVT RNA	0.0120188	0.00253215
448	T	Naked RNA	0.00811908	0.00339319		448	T	IVT RNA	0.00658345	0.00391811
449	T	Naked RNA	0.00364966	0.00211025		449	T	IVT RNA	0.00130262	0.0014903
450	G	Naked RNA	0.0118621	0.00213183		450	G	IVT RNA	0.00406674	0.00153564
451	T	Naked RNA	0.00196711	0.000854299		451	T	IVT RNA	0.00152672	0.000187069
452	G	Naked RNA	0.032293	0.011493		452	G	IVT RNA	0.00722524	0.000353461
453	C	Naked RNA	0.00781939	0.00435179		453	C	IVT RNA	0.00225739	0.000312394
454	C	Naked RNA	0.00522512	0.00387993		454	C	IVT RNA	0.00160865	0.000923001
455	C	Naked RNA	0.00111329	0.0010078		455	C	IVT RNA	0.00167007	0.0010822
456	T	Naked RNA	0.00563889	0.00175891		456	T	IVT RNA	0.00129958	0.000294594
457	C	Naked RNA	0.00210442	0.000805142		457	C	IVT RNA	0.000873332	0.000440926
458	T	Naked RNA	0.00217258	0.0013174		458	T	IVT RNA	0.00138445	0.000630549
459	G	Naked RNA	0.0209521	0.00540613		459	G	IVT RNA	0.00920694	0.000932421
460	C	Naked RNA	0.00546962	0.00109591		460	C	IVT RNA	0.00489419	0.00254667
461	T	Naked RNA	0.0153122	0.00156684		461	T	IVT RNA	0.00913839	0.00377873
462	C	Naked RNA	0.0245381	0.0137433		462	C	IVT RNA	0.0155175	0.00149927
463	C	Naked RNA	0.0231963	0.0103629		463	C	IVT RNA	0.0355028	0.00203241
464	T	Naked RNA	0.0547562	0.0114729		464	T	IVT RNA	0.0336903	0.00251838
465	T	Naked RNA	0.0221804	0.00346555		465	T	IVT RNA	0.0281968	0.00681519
466	G	Naked RNA	0.130466	0.0198471		466	G	IVT RNA	0.0673626	0.00838648
467	T	Naked RNA	0.0100975	0.00160959		467	T	IVT RNA	0.00744235	0.000205945
468	G	Naked RNA	0.0210214	0.0055603		468	G	IVT RNA	0.00453865	0.00149551
469	G	Naked RNA	0.0319426	0.0041806		469	G	IVT RNA	0.0102901	0.00320963
470	G	Naked RNA	0.08282	0.0330522		470	G	IVT RNA	0.0211001	0.00346099
471	T	Naked RNA	0.0168992	0.00646381		471	T	IVT RNA	0.00493118	0.0013918
472	A	Naked RNA	0.0371061	0.00683899		472	A	IVT RNA	0.0233714	0.0124333
473	G	Naked RNA	0.0404175	0.0170245		473	G	IVT RNA	0.0151511	0.00120143
474	G	Naked RNA	0.0109029	0.00506598		474	G	IVT RNA	0.00176308	0.00152327
475	G	Naked RNA	0.0405255	0.00165395		475	G	IVT RNA	0.00837059	0.00577746
476	G	Naked RNA	0.0729919	0.0115585		476	G	IVT RNA	0.0267828	0.0129212
477	A	Naked RNA	0.0652791	0.00749037		477	A	IVT RNA	0.0452669	0.000641416
478	A	Naked RNA	0.0696162	0.00912806		478	A	IVT RNA	0.053148	0.0288001
479	T	Naked RNA	0.0375092	0.00437242		479	T	IVT RNA	0.0213405	0.00049093
480	C	Naked RNA	0.0193111	0.00152441		480	C	IVT RNA	0.0235194	0.000256963
481	T	Naked RNA	0.0159493	0.00494963		481	T	IVT RNA	0.0206425	0.00346896
482	C	Naked RNA	0.00488264	0.000530804		482	C	IVT RNA	0.00912111	0.00730891
483	G	Naked RNA	0.124924	0.0394387		483	G	IVT RNA	0.0488507	0.00372276
484	C	Naked RNA	0.0347354	0.0101392		484	C	IVT RNA	0.032586	0.000589258
485	A	Naked RNA	0.109149	0.0242308		485	A	IVT RNA	0.137126	0.0891571
486	T	Naked RNA	0.0289438	0.00653997		486	T	IVT RNA	0.035635	0.00526824
487	T	Naked RNA	0.0242179	0.00185466		487	T	IVT RNA	0.0397592	0.00338505
488	T	Naked RNA	0.0174322	0.00656477		488	T	IVT RNA	0.0174008	0.00277713
489	C	Naked RNA	0.0151571	0.00489402		489	C	IVT RNA	0.0140089	0.00398482
490	A	Naked RNA	0.0562557	0.0125064		490	A	IVT RNA	0.0674349	0.0300238
491	C	Naked RNA	0.0135561	0.004514		491	C	IVT RNA	0.0290522	0.00705139
492	T	Naked RNA	0.010594	0.00436972		492	T	IVT RNA	0.0156038	0.000646127
493	G	Naked RNA	0.0426216	0.00842735		493	G	IVT RNA	0.0292414	0.0141908
494	G	Naked RNA	0.0126162	0.00241029		494	G	IVT RNA	0.00587155	0.0030805
495	G	Naked RNA	0.0427311	0.00754894		495	G	IVT RNA	0.0140095	0.00392616
496	C	Naked RNA	0.00904498	0.00300049		496	C	IVT RNA	0.0192018	0.0112704
497	C	Naked RNA	0.0104311	0.00550447		497	C	IVT RNA	0.0170961	0.00658068
498	A	Naked RNA	0.0170882	0.00535713		498	A	IVT RNA	0.0605387	0.00774403
499	G	Naked RNA	0.0376822	0.00335595		499	G	IVT RNA	0.0785108	0.0137573
500	C	Naked RNA	0.0249034	0.00818233		500	C	IVT RNA	0.0563857	0.0129291
501	A	Naked RNA	0.0500467	0.00573432		501	A	IVT RNA	0.0986857	0.0221129
502	T	Naked RNA	0.0198779	0.00619845		502	T	IVT RNA	0.0452275	0.00953229
503	C	Naked RNA	0.0451167	0.000621067		503	C	IVT RNA	0.0567316	0.0019472
504	A	Naked RNA	0.100903	0.0155688		504	A	IVT RNA	0.161904	0.0423819
505	G	Naked RNA	0.137216	0.015166		505	G	IVT RNA	0.175423	0.0266739
506	T	Naked RNA	0.057024	0.0160736		506	T	IVT RNA	0.0768621	0.00174231
507	T	Naked RNA	0.0496498	0.00427356		507	T	IVT RNA	0.0814519	0.00808488
508	T	Naked RNA	0.0405404	0.0146308		508	T	IVT RNA	0.0703394	0.0143392
509	T	Naked RNA	0.0268516	0.00189844		509	T	IVT RNA	0.0518275	0.00126293
510	G	Naked RNA	0.114928	0.0186352		510	G	IVT RNA	0.118874	0.0112076
511	G	Naked RNA	0.0833732	0.0174087		511	G	IVT RNA	0.113996	0.00729223
512	T	Naked RNA	0.0197578	0.0074751		512	T	IVT RNA	0.00898306	1.42319e-05
513	G	Naked RNA	0.160239	0.0262111		513	G	IVT RNA	0.0342517	0.000489099
514	G	Naked RNA	0.269394	0.0455533		514	G	IVT RNA	0.0925816	0.0210689
515	C	Naked RNA	0.0703198	0.00583526		515	C	IVT RNA	0.0629421	0.00982974
516	A	Naked RNA	0.178908	0.0344069		516	A	IVT RNA	0.0907462	0.0305157
517	G	Naked RNA	0.169534	0.0233953		517	G	IVT RNA	0.106546	0.00874148
518	G	Naked RNA	0.206328	0.023724		518	G	IVT RNA	0.126239	0.028627
519	A	Naked RNA	0.0981163	0.0203273		519	A	IVT RNA	0.0747351	0.00360594
520	T	Naked RNA	0.0219354	0.0025115		520	T	IVT RNA	0.0198491	0.00112347
521	A	Naked RNA	0.129858	0.0222216		521	A	IVT RNA	0.10532	0.0326172
522	A	Naked RNA	0.131309	0.0163456		522	A	IVT RNA	0.112517	0.0366299
523	A	Naked RNA	0.110191	0.0139696		523	A	IVT RNA	0.106261	0.0620518
524	T	Naked RNA	0.0453466	0.00855384		524	T	IVT RNA	0.0282679	0.00418766
525	C	Naked RNA	0.0371511	0.00677476		525	C	IVT RNA	0.0266333	0.0044286
526	C	Naked RNA	0.0414048	0.00537631		526	C	IVT RNA	0.0549851	0.0100384
527	A	Naked RNA	0.155051	0.00673982		527	A	IVT RNA	0.150974	0.0439911
528	T	Naked RNA	0.053272	0.00853783		528	T	IVT RNA	0.0515732	0.00457281
529	A	Naked RNA	0.0107716	0.00174541		529	A	IVT RNA	0.0182189	0.00159179
530	G	Naked RNA	0.0241098	0.00121592		530	G	IVT RNA	0.028993	0.00587858
531	G	Naked RNA	0.0454734	0.00514873		531	G	IVT RNA	0.0404104	0.00878528
532	A	Naked RNA	0.0252565	0.00465033		532	A	IVT RNA	0.0535232	0.0202028
533	A	Naked RNA	0.0188666	0.00517451		533	A	IVT RNA	0.042358	0.014645
534	T	Naked RNA	0.00574537	0.00248055		534	T	IVT RNA	0.0135545	0.0016027
535	G	Naked RNA	0.028759	0.00532004		535	G	IVT RNA	0.0281726	0.00673779
536	T	Naked RNA	0.00364213	0.00109712		536	T	IVT RNA	0.0108131	0.0014534
537	A	Naked RNA	0.0118355	0.00314343		537	A	IVT RNA	0.0328952	0.0133389
538	G	Naked RNA	0.0366838	0.00632667		538	G	IVT RNA	0.0394488	0.00860173
539	C	Naked RNA	0.00789491	0.000406434		539	C	IVT RNA	0.0133678	0.00266308
540	T	Naked RNA	0.0145499	0.000325734		540	T	IVT RNA	0.0136013	0.00213118
541	T	Naked RNA	0.00628858	0.00131209		541	T	IVT RNA	0.00636186	0.00052279
542	G	Naked RNA	0.0627009	0.00217402		542	G	IVT RNA	0.0243885	0.00717767
543	C	Naked RNA	0.0141989	0.00364148		543	C	IVT RNA	0.0205366	0.00415372
544	C	Naked RNA	0.0148797	0.00342956		544	C	IVT RNA	0.0307655	0.0079572
545	T	Naked RNA	0.0368942	0.00901939		545	T	IVT RNA	0.0356284	0.00638057
546	C	Naked RNA	0.00588252	0.00206638		546	C	IVT RNA	0.00601172	0.000180435
547	G	Naked RNA	0.117318	0.0153517		547	G	IVT RNA	0.0562911	0.0128657
548	G	Naked RNA	0.0957865	0.0130801		548	G	IVT RNA	0.0677933	0.0111991
549	T	Naked RNA	0.0253264	0.00625757		549	T	IVT RNA	0.0250417	0.00247204
550	A	Naked RNA	0.0551245	0.0130394		550	A	IVT RNA	0.0552232	0.0129674
551	A	Naked RNA	0.0565744	0.00593196		551	A	IVT RNA	0.0591029	0.0218612
552	G	Naked RNA	0.118156	0.0183591		552	G	IVT RNA	0.0724476	0.0111271
553	T	Naked RNA	0.0663383	0.0153291		553	T	IVT RNA	0.0530951	0.00823345
554	A	Naked RNA	0.121555	0.0159302		554	A	IVT RNA	0.0888498	0.0320994
555	T	Naked RNA	0.0534677	0.0134326		555	T	IVT RNA	0.0395338	0.00390129
556	T	Naked RNA	0.0483197	0.00842746		556	T	IVT RNA	0.0446	5.68514e-05
557	A	Naked RNA	0.0841062	0.011426		557	A	IVT RNA	0.10342	0.0448977
558	T	Naked RNA	0.0230406	0.00563138		558	T	IVT RNA	0.0294577	0.0031061
559	A	Naked RNA	0.038732	0.00644197		559	A	IVT RNA	0.0456839	0.0245949
560	G	Naked RNA	0.0943717	0.0125739		560	G	IVT RNA	0.0656076	0.00805057
561	C	Naked RNA	0.0150201	0.00476409		561	C	IVT RNA	0.0249335	0.00157697
562	C	Naked RNA	0.0106711	0.000771552		562	C	IVT RNA	0.0214375	0.00137894
563	T	Naked RNA	0.0100851	0.00206011		563	T	IVT RNA	0.0204654	0.00055601
564	G	Naked RNA	0.0492711	0.00183634		564	G	IVT RNA	0.0439543	0.00892929
565	T	Naked RNA	0.00997344	0.00150087		565	T	IVT RNA	0.0174077	0.00236253
566	G	Naked RNA	0.0291291	0.000670403		566	G	IVT RNA	0.0247356	0.00345176
567	G	Naked RNA	0.0472869	0.00124547		567	G	IVT RNA	0.0320332	0.00500156
568	G	Naked RNA	0.095162	0.0102139		568	G	IVT RNA	0.0552761	0.0142125
569	A	Naked RNA	0.0761007	0.00887658		569	A	IVT RNA	0.0663962	0.0128944
570	A	Naked RNA	0.0546812	0.00943207		570	A	IVT RNA	0.0565853	0.0276263
571	T	Naked RNA	0.0202124	0.00311521		571	T	IVT RNA	0.0215165	0.00168419
572	A	Naked RNA	0.0625345	0.00974009		572	A	IVT RNA	0.0573211	0.0307133
573	C	Naked RNA	0.00912835	0.0016492		573	C	IVT RNA	0.0143082	0.003688
574	T	Naked RNA	0.0174159	0.00261346		574	T	IVT RNA	0.0136984	0.00179462
575	G	Naked RNA	0.0782427	0.0185942		575	G	IVT RNA	0.0303237	0.00377852
576	C	Naked RNA	0.0172679	0.0041553		576	C	IVT RNA	0.0173349	0.00024553
577	C	Naked RNA	0.0196077	0.00228172		577	C	IVT RNA	0.0224414	0.00110568
578	A	Naked RNA	0.0825208	0.00864689		578	A	IVT RNA	0.0866184	0.0460074
579	G	Naked RNA	0.166956	0.0120602		579	G	IVT RNA	0.0804634	0.00898135
580	C	Naked RNA	0.0384646	0.00719685		580	C	IVT RNA	0.0338437	0.00635169
581	T	Naked RNA	0.0320726	0.00653463		581	T	IVT RNA	0.0301244	0.00901038
582	G	Naked RNA	0.002635	0.000261129		582	G	IVT RNA	0.00189848	4.38314e-05
583	G	Naked RNA	0.028212	0.00302908		583	G	IVT RNA	0.0202875	0.00133453
584	G	Naked RNA	0.0749956	0.00770479		584	G	IVT RNA	0.0483369	0.0022631
585	A	Naked RNA	0.0748018	0.0175417		585	A	IVT RNA	0.114216	0.0945734
586	C	Naked RNA	0.0198289	0.00838307		586	C	IVT RNA	0.0210212	0.00823756
587	T	Naked RNA	0.035312	0.0102179		587	T	IVT RNA	0.02684	0.00653241
588	G	Naked RNA	0.0621079	0.00909731		588	G	IVT RNA	0.0272524	0.00595806
589	A	Naked RNA	0.00100835	8.25175e-05		589	A	IVT RNA	0.00197188	0.00165182
590	G	Naked RNA	0.00119348	0.000326287		590	G	IVT RNA	0.00143057	0.000362817
591	G	Naked RNA	0.00214667	0.000389873		591	G	IVT RNA	0.00219026	0.000562801
592	A	Naked RNA	0.00265488	0.00113794		592	A	IVT RNA	0.0132683	0.0137175
593	C	Naked RNA	0.00182691	0.000602336		593	C	IVT RNA	0.00345016	0.000950306
594	T	Naked RNA	0.00109419	0.00069678		594	T	IVT RNA	0.00188167	0.00068459
595	G	Naked RNA	0.00660801	0.000515835		595	G	IVT RNA	0.00434842	0.000871255
596	C	Naked RNA	0.000216284	0.000157092		596	C	IVT RNA	0.000473618	0.000295694
597	G	Naked RNA	0.0234063	0.000780978		597	G	IVT RNA	0.0104278	0.00294774
598	A	Naked RNA	0.0224141	0.00468374		598	A	IVT RNA	0.0177276	0.00159468
599	C	Naked RNA	0.00485704	0.000756878		599	C	IVT RNA	0.00479391	0.00220775
600	G	Naked RNA	0.0294185	0.00370589		600	G	IVT RNA	0.0141041	0.00358906
601	T	Naked RNA	0.00586087	0.00179273		601	T	IVT RNA	0.00431974	0.000873802
602	A	Naked RNA	0.00993464	0.00120202		602	A	IVT RNA	0.0102471	0.00145627
603	A	Naked RNA	0.00650123	0.000872784		603	A	IVT RNA	0.00613366	0.00197532
604	G	Naked RNA	0.0301574	0.00791226		604	G	IVT RNA	0.0147574	0.00229232
605	T	Naked RNA	0.00664342	0.00221157		605	T	IVT RNA	0.00679545	8.40241e-05
606	C	Naked RNA	0.00587398	0.00272229		606	C	IVT RNA	0.00964372	0.00276962
607	A	Naked RNA	0.0184288	0.00286017		607	A	IVT RNA	0.0288196	0.00597589
608	A	Naked RNA	0.00302869	0.00116062		608	A	IVT RNA	0.00703622	0.0040361
609	G	Naked RNA	0.00717018	0.00248753		609	G	IVT RNA	0.0141681	0.000125086
610	G	Naked RNA	0.0136142	0.00188082		610	G	IVT RNA	0.0262502	0.00474346
611	A	Naked RNA	0.00536569	0.00172181		611	A	IVT RNA	0.0198038	0.00773227
612	T	Naked RNA	0.00181643	0.00153379		612	T	IVT RNA	0.00249808	0.000277033
613	G	Naked RNA	0.0184103	0.00338387		613	G	IVT RNA	0.0178442	0.00279914
614	C	Naked RNA	0.00145082	0.000697318		614	C	IVT RNA	0.00362881	0.000945736
615	T	Naked RNA	0.000190401	0.000290309		615	T	IVT RNA	0.000460024	1.12748e-05
616	G	Naked RNA	0.00166515	0.000156004		616	G	IVT RNA	0.00190678	0.000335814
617	G	Naked RNA	0.0063617	0.00195518		617	G	IVT RNA	0.00371922	0.00149506
618	C	Naked RNA	0.00237872	0.000805679		618	C	IVT RNA	0.00411814	0.000601397
619	A	Naked RNA	0.00900735	0.000836425		619	A	IVT RNA	0.0084487	0.000717464
620	T	Naked RNA	0.00288698	0.000803123		620	T	IVT RNA	0.00390759	0.000137257
621	A	Naked RNA	0.0156637	0.00213535		621	A	IVT RNA	0.013434	2.8e-05
622	A	Naked RNA	0.00623144	0.00118859		622	A	IVT RNA	0.0110056	0.00357753
623	T	Naked RNA	0.00203437	0.00078128		623	T	IVT RNA	0.00328411	0.000234878
624	G	Naked RNA	0.0184563	0.0045497		624	G	IVT RNA	0.00774968	0.000243115
625	G	Naked RNA	0.0380431	0.0148391		625	G	IVT RNA	0.0285051	6.11046e-05
626	T	Naked RNA	0.0117663	0.00379569		626	T	IVT RNA	0.0141125	0.00348519
627	T	Naked RNA	0.0150159	0.00451304		627	T	IVT RNA	0.0184657	0.00192225
628	A	Naked RNA	0.0396163	0.0181081		628	A	IVT RNA	0.0406352	0.019229
629	T	Naked RNA	0.0105859	0.00488056		629	T	IVT RNA	0.0176197	0.000663833
630	A	Naked RNA	0.0346757	0.00807094		630	A	IVT RNA	0.0450475	0.0196183
631	T	Naked RNA	0.00542347	0.0017362		631	T	IVT RNA	0.00908388	0.00127666
632	G	Naked RNA	0.0488071	0.0117355		632	G	IVT RNA	0.031776	0.0015386
633	C	Naked RNA	0.00690945	0.00294848		633	C	IVT RNA	0.0194796	0.00126029
634	C	Naked RNA	0.00212716	0.000342371		634	C	IVT RNA	0.0109264	0.00256473
635	G	Naked RNA	0.0668718	0.0220957		635	G	IVT RNA	0.070474	0.00617919
636	C	Naked RNA	0.00940161	0.00293204		636	C	IVT RNA	0.0395868	0.00110835
637	C	Naked RNA	0.0423908	0.00709046		637	C	IVT RNA	0.0428719	0.0051171
638	C	Naked RNA	0.0312813	0.00357687		638	C	IVT RNA	0.0381288	0.000688295
639	G	Naked RNA	0.332805	0.0848403		639	G	IVT RNA	0.0897242	0.0105424
640	T	Naked RNA	0.0854129	0.0259375		640	T	IVT RNA	0.0358808	0.001181
641	C	Naked RNA	0.0418555	0.00518009		641	C	IVT RNA	0.0285936	8.96972e-05
642	T	Naked RNA	0.0433052	0.00363271		642	T	IVT RNA	0.0316847	0.00345279
643	T	Naked RNA	0.0195472	0.00737816		643	T	IVT RNA	0.0259197	0.00097306
644	G	Naked RNA	0.1284	0.0321116		644	G	IVT RNA	0.0637262	0.00427182
645	A	Naked RNA	0.161363	0.0438557		645	A	IVT RNA	0.0810038	0.0369866
646	A	Naked RNA	0.18002	0.0340571		646	A	IVT RNA	0.102907	0.0579004
647	A	Naked RNA	0.190737	0.0307835		647	A	IVT RNA	0.134098	0.069223
648	C	Naked RNA	0.0763098	0.0236731		648	C	IVT RNA	0.0566954	0.00440068
649	A	Naked RNA	0.0865661	0.0168649		649	A	IVT RNA	0.12443	0.0540579
650	C	Naked RNA	0.00137944	0.000757074		650	C	IVT RNA	0.00114454	5.7946e-05
651	G	Naked RNA	0.00660958	0.000195752		651	G	IVT RNA	0.00237506	0.00105317
652	G	Naked RNA	0.00864926	0.000880139		652	G	IVT RNA	0.00767705	0.00135923
653	A	Naked RNA	0.0149834	0.00219343		653	A	IVT RNA	0.0144551	0.000230066
654	C	Naked RNA	0.00830995	0.001506		654	C	IVT RNA	0.00978475	0.00179027
655	C	Naked RNA	0.015479	0.000784982		655	C	IVT RNA	0.0100187	0.00209425
656	A	Naked RNA	0.0292315	0.00340676		656	A	IVT RNA	0.0157124	0.00450046
657	A	Naked RNA	0.00500535	0.00256866		657	A	IVT RNA	0.00282157	0.00136728
658	G	Naked RNA	0.0188587	0.00373579		658	G	IVT RNA	0.00525198	0.000105299
659	G	Naked RNA	0.0265593	0.00278494		659	G	IVT RNA	0.00655552	0.000566766
660	A	Naked RNA	0.0112972	0.00189712		660	A	IVT RNA	0.00646777	0.00265234
661	G	Naked RNA	0.0257072	0.00513223		661	G	IVT RNA	0.00851432	0.0012957
662	T	Naked RNA	0.00973839	0.00332378		662	T	IVT RNA	0.00531086	0.000364784
663	C	Naked RNA	0.00580113	0.00160212		663	C	IVT RNA	0.00638565	0.000880945
664	T	Naked RNA	0.00841687	0.00226434		664	T	IVT RNA	0.00576454	0.00167107
665	A	Naked RNA	0.0208912	0.00329982		665	A	IVT RNA	0.0150625	0.00311047
666	A	Naked RNA	0.0241006	0.00447236		666	A	IVT RNA	0.0275898	0.0174406
667	C	Naked RNA	0.00479036	0.00187109		667	C	IVT RNA	0.00939866	0.00177367
668	G	Naked RNA	0.0462497	0.0123016		668	G	IVT RNA	0.025241	0.00259211
669	T	Naked RNA	0.0172664	0.00423141		669	T	IVT RNA	0.0110366	0.00379882
670	C	Naked RNA	0.0127987	0.00426587		670	C	IVT RNA	0.0169568	4.43455e-05
671	T	Naked RNA	0.0197594	0.00868897		671	T	IVT RNA	0.0256374	0.000183271
672	A	Naked RNA	0.0684437	0.00264558		672	A	IVT RNA	0.0573284	0.0351918
673	T	Naked RNA	0.0139748	0.00580794		673	T	IVT RNA	0.0143758	0.00472478
674	G	Naked RNA	0.106704	0.0183093		674	G	IVT RNA	0.0334069	0.000295537
675	C	Naked RNA	0.0202125	0.00217806		675	C	IVT RNA	0.0140082	0.00328854
676	G	Naked RNA	0.101824	0.021992		676	G	IVT RNA	0.0267288	0.00393161
677	A	Naked RNA	0.0203591	0.0041169		677	A	IVT RNA	0.0189632	0.0166072
678	G	Naked RNA	0.0609361	0.0130841		678	G	IVT RNA	0.0147713	0.00411339
679	T	Naked RNA	0.0140357	0.00347771		679	T	IVT RNA	0.00703577	0.00389401
680	G	Naked RNA	0.0394257	0.00143962		680	G	IVT RNA	0.0139051	0.000220561
681	T	Naked RNA	0.0137562	0.00665188		681	T	IVT RNA	0.00538577	0.00161398
682	T	Naked RNA	0.00441445	0.00217756		682	T	IVT RNA	0.00275442	0.00140814
683	T	Naked RNA	0.00131976	9.4888e-05		683	T	IVT RNA	0.000209129	5.33519e-05
684	G	Naked RNA	0.00124734	0.000712981		684	G	IVT RNA	0.00114969	0.000587365
685	G	Naked RNA	0.00511294	0.00097096		685	G	IVT RNA	0.00202817	0.000568002
686	G	Naked RNA	0.0172935	0.00233647		686	G	IVT RNA	0.00615483	0.00194303
687	T	Naked RNA	0.00220068	0.000721631		687	T	IVT RNA	0.00103125	8.57515e-05
688	G	Naked RNA	0.0362696	0.0115618		688	G	IVT RNA	0.00890499	0.0009355
689	T	Naked RNA	0.00417082	0.00160575		689	T	IVT RNA	0.00100517	0.000602891
690	A	Naked RNA	0.0138398	0.00109617		690	A	IVT RNA	0.00487962	0.000565383
691	A	Naked RNA	0.0104019	0.00207016		691	A	IVT RNA	0.00668384	0.000999334
692	A	Naked RNA	0.0104086	0.00154261		692	A	IVT RNA	0.00466969	0.000394433
693	A	Naked RNA	0.0155441	0.00595884		693	A	IVT RNA	0.00530428	0.000680208
694	C	Naked RNA	0.00464766	0.00329181		694	C	IVT RNA	0.00315899	7.6579e-05
695	C	Naked RNA	0.0142609	0.00283563		695	C	IVT RNA	0.00918672	0.00089635
696	C	Naked RNA	0.0234198	0.00782407		696	C	IVT RNA	0.0216432	0.00266454
697	A	Naked RNA	0.114415	0.0285638		697	A	IVT RNA	0.0460013	0.00611157
698	T	Naked RNA	0.0268262	0.00181104		698	T	IVT RNA	0.0199237	0.0039026
699	A	Naked RNA	0.204753	0.0234277		699	A	IVT RNA	0.101929	0.00546231
700	C	Naked RNA	0.0387685	0.00943178		700	C	IVT RNA	0.0341504	0.0115036
701	G	Naked RNA	0.310684	0.0711928		701	G	IVT RNA	0.169406	0.0249005
702	C	Naked RNA	0.053589	0.00640926		702	C	IVT RNA	0.0789643	0.00468246
703	G	Naked RNA	0.313477	0.0543942		703	G	IVT RNA	0.191226	0.0073834
704	T	Naked RNA	0.0703478	0.0235631		704	T	IVT RNA	0.0867982	0.0138263
705	A	Naked RNA	0.192575	0.015248		705	A	IVT RNA	0.203685	0.0170461
706	A	Naked RNA	0.110537	0.0193604		706	A	IVT RNA	0.122246	0.0301028
707	T	Naked RNA	0.0287239	0.00617144		707	T	IVT RNA	0.0416441	0.00193209
708	G	Naked RNA	0.16545	0.0226783		708	G	IVT RNA	0.0990178	0.0202999
709	A	Naked RNA	0.0980673	0.0189354		709	A	IVT RNA	0.103333	0.0261573
710	A	Naked RNA	0.0735707	0.00767752		710	A	IVT RNA	0.0769491	0.0169306
711	A	Naked RNA	0.037061	0.00424351		711	A	IVT RNA	0.0632211	0.0207588
712	G	Naked RNA	0.0452106	0.00349099		712	G	IVT RNA	0.0527518	0.010854
713	T	Naked RNA	0.00433663	0.000987791		713	T	IVT RNA	0.00701074	0.000144323
714	G	Naked RNA	0.0128418	0.00218622		714	G	IVT RNA	0.0165069	0.00568132
715	A	Naked RNA	0.00847897	0.00100468		715	A	IVT RNA	0.0179069	0.00796319
716	A	Naked RNA	0.0126576	0.00449925		716	A	IVT RNA	0.0161985	0.00836878
717	C	Naked RNA	0.00242385	0.00127902		717	C	IVT RNA	0.0034766	0.00102509
718	G	Naked RNA	0.0240281	0.0041842		718	G	IVT RNA	0.0171833	0.00244012
719	T	Naked RNA	0.00195462	0.00107467		719	T	IVT RNA	0.00128191	0.000126674
720	A	Naked RNA	0.00110856	0.000163208		720	A	IVT RNA	0.00215659	0.00271718
721	G	Naked RNA	0.00897813	0.00338368		721	G	IVT RNA	0.00803419	0.000360726
722	G	Naked RNA	0.0116755	0.00493279		722	G	IVT RNA	0.0170476	3.03596e-05
723	T	Naked RNA	0.00556133	0.00294125		723	T	IVT RNA	0.0109578	0.00624686
724	T	Naked RNA	0.00311872	0.00151512		724	T	IVT RNA	0.00383397	0.000887679
725	G	Naked RNA	0.011693	0.00190652		725	G	IVT RNA	0.00691433	0.00117892
726	G	Naked RNA	0.0157046	0.0070339		726	G	IVT RNA	0.00962396	0.00221516
727	G	Naked RNA	0.00676662	0.00248371		727	G	IVT RNA	0.00148735	0.000499309
728	G	Naked RNA	0.00519489	0.00151819		728	G	IVT RNA	0.00286833	0.000591386
729	C	Naked RNA	0.00744531	0.004037		729	C	IVT RNA	0.0156588	0.0058178
730	C	Naked RNA	0.00505403	0.00222873		730	C	IVT RNA	0.0122537	0.00102696
731	T	Naked RNA	0.0131723	0.00367652		731	T	IVT RNA	0.0207189	5.44614e-05
732	C	Naked RNA	0.00507156	0.0025427		732	C	IVT RNA	0.011926	0.0013128
733	G	Naked RNA	0.0724441	0.00845121		733	G	IVT RNA	0.0525591	0.0048757
734	C	Naked RNA	0.0313627	0.0103458		734	C	IVT RNA	0.030875	0.00110249
735	A	Naked RNA	0.0548961	0.0134572		735	A	IVT RNA	0.0579095	0.0129502
736	A	Naked RNA	0.0432462	0.0130013		736	A	IVT RNA	0.0479065	0.0189165
737	G	Naked RNA	0.064844	0.0167284		737	G	IVT RNA	0.0674558	0.0150005
738	A	Naked RNA	0.0312143	0.012212		738	A	IVT RNA	0.0645102	0.0441569
739	G	Naked RNA	0.175094	0.086854		739	G	IVT RNA	0.0643086	0.0128198
740	G	Naked RNA	0.112645	0.0448727		740	G	IVT RNA	0.0381956	0.00101408
741	T	Naked RNA	0.0441294	0.0228851		741	T	IVT RNA	0.0150078	0.00180316
742	G	Naked RNA	0.203912	0.0535218		742	G	IVT RNA	0.0539284	0.00310678
743	C	Naked RNA	0.0355835	0.0135805		743	C	IVT RNA	0.0230516	0.00258415
744	A	Naked RNA	0.0788604	0.0217442		744	A	IVT RNA	0.0706749	0.0454091
745	C	Naked RNA	0.0294063	0.0145153		745	C	IVT RNA	0.0291572	0.0161618
746	A	Naked RNA	0.109892	0.0375659		746	A	IVT RNA	0.0888688	0.0567968
747	A	Naked RNA	0.0678972	0.0131371		747	A	IVT RNA	0.113621	0.103179
748	T	Naked RNA	0.0291889	0.0132478		748	T	IVT RNA	0.0291431	0.0175301
749	C	Naked RNA	0.00800634	0.0028604		749	C	IVT RNA	0.0101972	0.000555341
750	G	Naked RNA	0.0310337	0.00254818		750	G	IVT RNA	0.0207953	0.00665898
751	A	Naked RNA	0.0262376	0.00380094		751	A	IVT RNA	0.0406561	0.0203236
752	C	Naked RNA	0.00554196	0.00193905		752	C	IVT RNA	0.00752798	0.00207465
753	C	Naked RNA	0.0108378	0.00128993		753	C	IVT RNA	0.0113071	0.00452581
754	G	Naked RNA	0.0945878	0.0168676		754	G	IVT RNA	0.0509845	0.0237524
755	A	Naked RNA	0.103762	0.00993724		755	A	IVT RNA	0.0729837	0.0158812
756	T	Naked RNA	0.0627302	0.00745136		756	T	IVT RNA	0.052021	0.0149797
757	C	Naked RNA	0.0477406	0.00906379		757	C	IVT RNA	0.0589326	0.0173215
758	C	Naked RNA	0.033043	0.0048876		758	C	IVT RNA	0.0598153	0.021317
759	T	Naked RNA	0.0405907	0.00252525		759	T	IVT RNA	0.0512755	0.0144265
760	G	Naked RNA	0.188047	0.0234292		760	G	IVT RNA	0.0963725	0.0384795
761	A	Naked RNA	0.101026	0.00400425		761	A	IVT RNA	0.128484	0.0668505
762	T	Naked RNA	0.0120382	0.00241338		762	T	IVT RNA	0.0119083	0.00155791
763	G	Naked RNA	0.216647	0.0173406		763	G	IVT RNA	0.128229	0.00997867
764	T	Naked RNA	0.0638347	0.0135888		764	T	IVT RNA	0.0865652	0.0382975
765	C	Naked RNA	0.0359079	0.00247338		765	C	IVT RNA	0.0536353	0.00502782
766	T	Naked RNA	0.0469714	0.00752526		766	T	IVT RNA	0.0607394	0.00179821
767	T	Naked RNA	0.0438375	0.00491754		767	T	IVT RNA	0.0530287	0.00808339
768	C	Naked RNA	0.0125249	0.00258627		768	C	IVT RNA	0.0257508	0.000520599
769	G	Naked RNA	0.128268	0.0121803		769	G	IVT RNA	0.0726553	0.0172947
770	G	Naked RNA	0.159904	0.0109175		770	G	IVT RNA	0.0831482	0.0286065
771	A	Naked RNA	0.0775184	0.0036988		771	A	IVT RNA	0.0885706	0.037976
772	T	Naked RNA	0.00361054	0.000371278		772	T	IVT RNA	0.00645776	0.000182544
773	G	Naked RNA	0.0144767	0.00193027		773	G	IVT RNA	0.0190271	0.00462034
774	G	Naked RNA	0.0150757	0.000358818		774	G	IVT RNA	0.028243	0.00723595
775	A	Naked RNA	0.0207058	0.00193091		775	A	IVT RNA	0.0251877	0.00862405
776	T	Naked RNA	0.00410548	0.000688887		776	T	IVT RNA	0.00973096	0.00159688
777	T	Naked RNA	0.0133357	0.00311902		777	T	IVT RNA	0.0115085	0.000787294
778	T	Naked RNA	0.0108766	0.00189378		778	T	IVT RNA	0.0115418	0.000998064
779	G	Naked RNA	0.0389707	0.00423115		779	G	IVT RNA	0.0244164	0.00338377
780	A	Naked RNA	0.0274591	0.0019148		780	A	IVT RNA	0.0259606	0.00721125
781	G	Naked RNA	0.0398304	0.00214354		781	G	IVT RNA	0.0234519	0.00387793
782	T	Naked RNA	0.0130092	0.00363391		782	T	IVT RNA	0.0130806	0.000418564
783	A	Naked RNA	0.0272841	0.00223767		783	A	IVT RNA	0.0303173	0.00927962
784	A	Naked RNA	0.0204053	0.00147773		784	A	IVT RNA	0.0304566	0.0153183
785	G	Naked RNA	0.049302	0.00497407		785	G	IVT RNA	0.0290368	0.00167722
786	A	Naked RNA	0.0318176	0.00427153		786	A	IVT RNA	0.0384334	0.0145855
787	G	Naked RNA	0.0820532	0.0180841		787	G	IVT RNA	0.0370478	0.00164797
788	C	Naked RNA	0.0229977	0.00375497		788	C	IVT RNA	0.0209448	0.00307753
789	A	Naked RNA	0.054622	0.0102521		789	A	IVT RNA	0.0623997	0.0382636
790	T	Naked RNA	0.0186389	0.00397571		790	T	IVT RNA	0.0229532	0.00540306
791	A	Naked RNA	0.0395528	0.00428407		791	A	IVT RNA	0.0552292	0.035806
792	G	Naked RNA	0.118329	0.0147049		792	G	IVT RNA	0.0470923	0.00180228
793	C	Naked RNA	0.0141676	0.002488		793	C	IVT RNA	0.0173077	0.00593704
794	T	Naked RNA	0.01805	0.00251959		794	T	IVT RNA	0.0211504	0.00922095
795	G	Naked RNA	0.0637605	0.00418894		795	G	IVT RNA	0.0328334	0.00113596
796	T	Naked RNA	0.0189836	0.00447561		796	T	IVT RNA	0.02483	0.00970594
797	T	Naked RNA	0.0144397	0.00186249		797	T	IVT RNA	0.0162439	0.00239569
798	G	Naked RNA	0.0167167	0.00208405		798	G	IVT RNA	0.0176928	0.00317663
799	G	Naked RNA	0.0286694	0.00170803		799	G	IVT RNA	0.0175316	0.00340671
800	G	Naked RNA	0.0281038	0.00415152		800	G	IVT RNA	0.0120226	0.00323863
801	A	Naked RNA	0.0356522	0.00562557		801	A	IVT RNA	0.0242489	0.00354872
802	C	Naked RNA	0.0114091	0.0035177		802	C	IVT RNA	0.0125115	0.00130191
803	C	Naked RNA	0.0113904	0.0022834		803	C	IVT RNA	0.0160395	0.00235696
804	C	Naked RNA	0.00955642	0.00184821		804	C	IVT RNA	0.0162337	0.00209095
805	G	Naked RNA	0.0729476	0.0102473		805	G	IVT RNA	0.0461417	0.00980588
806	A	Naked RNA	0.0398308	0.00746064		806	A	IVT RNA	0.0527352	0.0130069
807	A	Naked RNA	0.0198623	0.00237348		807	A	IVT RNA	0.0326149	0.0116544
808	A	Naked RNA	0.0268824	0.00493714		808	A	IVT RNA	0.0374305	0.0207083
809	G	Naked RNA	0.0605437	0.00865738		809	G	IVT RNA	0.0273394	0.00871898
810	A	Naked RNA	0.0432117	0.00966758		810	A	IVT RNA	0.0366713	0.00876974
811	T	Naked RNA	0.00998977	0.001737		811	T	IVT RNA	0.0110484	0.00202754
812	G	Naked RNA	0.0583367	0.00967067		812	G	IVT RNA	0.0256217	0.0033065
813	G	Naked RNA	0.0336086	0.00642194		813	G	IVT RNA	0.021567	0.00315012
814	T	Naked RNA	0.00534325	0.00157379		814	T	IVT RNA	0.00708992	0.000262631
815	G	Naked RNA	0.0245694	0.00238552		815	G	IVT RNA	0.0223125	0.00446587
816	A	Naked RNA	0.0116758	0.00233119		816	A	IVT RNA	0.0205342	0.00344258
817	A	Naked RNA	0.00738576	0.0017806		817	A	IVT RNA	0.0232993	0.00718344
818	C	Naked RNA	0.00477035	0.000851793		818	C	IVT RNA	0.0103877	0.00106617
819	T	Naked RNA	0.00716477	0.00182641		819	T	IVT RNA	0.0152373	0.000161779
820	A	Naked RNA	0.0143127	0.00220901		820	A	IVT RNA	0.0332918	0.00746312
821	T	Naked RNA	0.00452015	0.0018855		821	T	IVT RNA	0.00481315	0.00141308
822	G	Naked RNA	0.0155859	0.00142509		822	G	IVT RNA	0.0251802	0.00230636
823	C	Naked RNA	0.00241565	0.000885832		823	C	IVT RNA	0.0118381	0.0021914
824	C	Naked RNA	0.00245047	0.000706365		824	C	IVT RNA	0.0141017	0.00396056
825	T	Naked RNA	0.0035893	0.00137132		825	T	IVT RNA	0.0144719	0.00167556
826	G	Naked RNA	0.0177371	0.00445404		826	G	IVT RNA	0.0370838	0.00791613
827	A	Naked RNA	0.0143146	0.00124789		827	A	IVT RNA	0.0425207	0.00473763
828	A	Naked RNA	0.0138398	0.00409371		828	A	IVT RNA	0.0376801	0.0113948
829	T	Naked RNA	0.00603231	0.00195822		829	T	IVT RNA	0.0157878	0.00114157
830	A	Naked RNA	0.0103085	0.0036559		830	A	IVT RNA	0.0354655	0.0194519
831	G	Naked RNA	0.0413628	0.00794727		831	G	IVT RNA	0.0514502	0.0038681
832	G	Naked RNA	0.0389017	0.00240789		832	G	IVT RNA	0.0569938	0.00417097
833	G	Naked RNA	0.0512198	0.00509432		833	G	IVT RNA	0.0590456	0.000283087
834	T	Naked RNA	0.0133335	0.00176464		834	T	IVT RNA	0.0273574	0.00569793
835	G	Naked RNA	0.0434443	0.0051726		835	G	IVT RNA	0.0510358	0.00239068
836	A	Naked RNA	0.0331252	0.00300849		836	A	IVT RNA	0.0384523	0.00267504
837	A	Naked RNA	0.00170172	0.000766185		837	A	IVT RNA	0.00141872	0.000233864
838	G	Naked RNA	0.00474804	0.00261364		838	G	IVT RNA	0.0102001	0.00119695
839	C	Naked RNA	0.00872123	0.00143555		839	C	IVT RNA	0.0219715	0.00468448
840	C	Naked RNA	0.00750259	0.00217045		840	C	IVT RNA	0.0214736	0.00564637
841	A	Naked RNA	0.053164	0.0350891		841	A	IVT RNA	0.069822	0.00498383
842	G	Naked RNA	0.312019	0.132824		842	G	IVT RNA	0.111696	0.0233066
843	A	Naked RNA	0.0663024	0.0223054		843	A	IVT RNA	0.0580619	0.00075977
844	G	Naked RNA	0.139067	0.0523942		844	G	IVT RNA	0.0568846	0.00787945
845	G	Naked RNA	0.117279	0.014514		845	G	IVT RNA	0.0629529	0.00899723
846	A	Naked RNA	0.0561103	0.00676759		846	A	IVT RNA	0.0613854	0.00744337
847	A	Naked RNA	0.0273835	0.001931		847	A	IVT RNA	0.0637265	0.0163238
848	A	Naked RNA	0.0304174	0.000609092		848	A	IVT RNA	0.0710755	0.0282659
849	C	Naked RNA	0.0108406	0.000577621		849	C	IVT RNA	0.0253503	0.00117436
850	T	Naked RNA	0.0166663	0.000864921		850	T	IVT RNA	0.0274498	9.35587e-05
851	C	Naked RNA	0.0117415	0.00183477		851	C	IVT RNA	0.0239537	0.00205119
852	T	Naked RNA	0.0220536	0.00297341		852	T	IVT RNA	0.0336313	0.00371502
853	G	Naked RNA	0.137672	0.0140398		853	G	IVT RNA	0.0668423	0.00271717
854	G	Naked RNA	0.134725	0.0128713		854	G	IVT RNA	0.0676254	0.00511466
855	T	Naked RNA	0.0338797	0.00536016		855	T	IVT RNA	0.0261824	0.0044258
856	G	Naked RNA	0.119932	0.0175287		856	G	IVT RNA	0.0543641	0.00535428
857	G	Naked RNA	0.166497	0.026186		857	G	IVT RNA	0.0740647	0.0086862
858	A	Naked RNA	0.0257301	0.00369848		858	A	IVT RNA	0.0336869	0.0153281
859	G	Naked RNA	0.0845968	0.0167552		859	G	IVT RNA	0.0331736	0.00115368
860	G	Naked RNA	0.12081	0.0282754		860	G	IVT RNA	0.0549634	0.00404636
861	C	Naked RNA	0.0214853	0.00375576		861	C	IVT RNA	0.0217062	0.00306178
862	T	Naked RNA	0.0502732	0.00751101		862	T	IVT RNA	0.03103	0.00454646
863	C	Naked RNA	0.0133608	0.00277517		863	C	IVT RNA	0.012998	0.000374834
864	G	Naked RNA	0.0661954	0.0032548		864	G	IVT RNA	0.0221801	0.0024152
865	T	Naked RNA	0.0162345	0.00301431		865	T	IVT RNA	0.0110611	0.00147392
866	A	Naked RNA	0.0273472	0.00427485		866	A	IVT RNA	0.0306598	0.0232776
867	G	Naked RNA	0.0405868	0.00342808		867	G	IVT RNA	0.0351156	0.00653256
868	C	Naked RNA	0.00844296	0.00109753		868	C	IVT RNA	0.00666406	0.00187395
869	G	Naked RNA	0.0285658	0.00241175		869	G	IVT RNA	0.0222636	0.00081934
870	G	Naked RNA	0.0579261	0.00517848		870	G	IVT RNA	0.0441509	0.0045937
871	T	Naked RNA	0.0185151	0.00153343		871	T	IVT RNA	0.0206384	0.00528839
872	T	Naked RNA	0.0289241	0.00179523		872	T	IVT RNA	0.0238142	0.00137569
873	C	Naked RNA	0.0185286	0.00123911		873	C	IVT RNA	0.0230432	0.00246959
874	T	Naked RNA	0.0232091	0.00101655		874	T	IVT RNA	0.0205022	0.000410859
875	G	Naked RNA	0.21815	0.0303774		875	G	IVT RNA	0.0453556	0.000187441
876	A	Naked RNA	0.040261	0.00375526		876	A	IVT RNA	0.0462713	0.0286554
877	C	Naked RNA	0.0523977	0.011713		877	C	IVT RNA	0.0211931	0.00494154
878	G	Naked RNA	0.123464	0.00517314		878	G	IVT RNA	0.0297621	0.00689436
879	T	Naked RNA	0.0551173	0.00312608		879	T	IVT RNA	0.0152672	0.00276549
880	G	Naked RNA	0.0746158	0.00698865		880	G	IVT RNA	0.0171186	0.00194162
881	C	Naked RNA	0.0245104	0.0027528		881	C	IVT RNA	0.0103694	0.000605229
882	A	Naked RNA	0.0653334	0.00532298		882	A	IVT RNA	0.0393071	0.0165078
883	A	Naked RNA	0.0618553	0.00777315		883	A	IVT RNA	0.0497629	0.025883
884	A	Naked RNA	0.00222186	0.000445902		884	A	IVT RNA	0.00163358	0.000563118
885	T	Naked RNA	0.00207604	0.000503668		885	T	IVT RNA	0.000997513	0.000364835
886	C	Naked RNA	0.000243563	0.000132138		886	C	IVT RNA	0.000355825	1.05536e-05
887	G	Naked RNA	0.00407317	0.000397274		887	G	IVT RNA	0.00167601	0.000393376
888	A	Naked RNA	0.00359301	0.00046296		888	A	IVT RNA	0.00311774	0.000747272
889	T	Naked RNA	0.00274999	0.000351543		889	T	IVT RNA	0.00339863	0.000285906
890	C	Naked RNA	0.000937185	0.000458039		890	C	IVT RNA	0.00328602	0.000395078
891	G	Naked RNA	0.00563924	0.00110711		891	G	IVT RNA	0.00943492	0.00201628
892	T	Naked RNA	0.00177742	0.000191872		892	T	IVT RNA	0.00487014	0.000309103
893	C	Naked RNA	0.00130821	0.000258244		893	C	IVT RNA	0.00350269	0.000772692
894	G	Naked RNA	0.0097863	0.00110997		894	G	IVT RNA	0.0121152	0.00232693
895	A	Naked RNA	0.00857618	0.000439724		895	A	IVT RNA	0.0233016	0.00660122
896	A	Naked RNA	0.00625752	0.000933173		896	A	IVT RNA	0.0207509	0.0126725
897	T	Naked RNA	0.00304398	0.0010849		897	T	IVT RNA	0.0106079	0.00547955
898	T	Naked RNA	0.00137126	0.000412658		898	T	IVT RNA	0.0108999	0.00310754
899	T	Naked RNA	0.00306608	0.00136131		899	T	IVT RNA	0.00575231	0.00214752
900	G	Naked RNA	0.0125034	0.00207675		900	G	IVT RNA	0.0138328	0.000429572
901	G	Naked RNA	0.0176583	0.00162792		901	G	IVT RNA	0.0187276	0.000551625
902	G	Naked RNA	0.0217513	0.00230891		902	G	IVT RNA	0.0247472	0.00106631
903	T	Naked RNA	0.0128557	0.00397349		903	T	IVT RNA	0.0172729	0.0033701
904	A	Naked RNA	0.0308231	0.00463276		904	A	IVT RNA	0.0509297	0.0327957
905	T	Naked RNA	0.0176708	0.00585547		905	T	IVT RNA	0.0259618	0.0107291
906	A	Naked RNA	0.0223797	0.00555818		906	A	IVT RNA	0.0479578	0.0418924
907	G	Naked RNA	0.00507336	0.00106568		907	G	IVT RNA	0.00212736	0.000177364
908	G	Naked RNA	0.00519256	0.00106015		908	G	IVT RNA	0.00350153	0.000675204
909	G	Naked RNA	0.0216541	0.0043926		909	G	IVT RNA	0.0129907	0.00132277
910	G	Naked RNA	0.0622025	0.0133207		910	G	IVT RNA	0.0362052	0.00460193
911	C	Naked RNA	0.00984187	0.00260163		911	C	IVT RNA	0.0151271	0.000376691
912	G	Naked RNA	0.0763806	0.0216779		912	G	IVT RNA	0.0530641	0.00712891
913	A	Naked RNA	0.0533118	0.0171779		913	A	IVT RNA	0.057506	0.0154018
914	A	Naked RNA	0.0328025	0.0107379		914	A	IVT RNA	0.0464604	0.0205718
915	A	Naked RNA	0.00421289	0.000497661		915	A	IVT RNA	0.00429649	0.00110312
916	G	Naked RNA	0.0109936	0.0011528		916	G	IVT RNA	0.00217372	7.66009e-06
917	A	Naked RNA	0.0107903	0.00154738		917	A	IVT RNA	0.00582736	0.00102235
918	C	Naked RNA	0.00218487	0.000295877		918	C	IVT RNA	0.00181588	0.000164353
919	T	Naked RNA	0.00658804	0.00267013		919	T	IVT RNA	0.0034657	0.000603116
920	A	Naked RNA	0.0127684	0.00406204		920	A	IVT RNA	0.00966516	0.00420133
921	A	Naked RNA	0.00996085	0.00230961		921	A	IVT RNA	0.0126433	0.0102195
922	T	Naked RNA	0.00439648	0.000694593		922	T	IVT RNA	0.00221846	0.00165587
923	C	Naked RNA	0.00104431	0.000263775		923	C	IVT RNA	0.000589645	9.53668e-05
924	G	Naked RNA	0.00902062	0.00171823		924	G	IVT RNA	0.00307811	0.000482895
925	A	Naked RNA	0.00792659	0.00212335		925	A	IVT RNA	0.00441065	0.00282381
926	A	Naked RNA	0.0215162	0.00511835		926	A	IVT RNA	0.0165591	0.00719699
927	C	Naked RNA	0.00844947	0.00310855		927	C	IVT RNA	0.00723001	0.000744601
928	C	Naked RNA	0.0112741	0.00181637		928	C	IVT RNA	0.00692237	0.000443004
929	A	Naked RNA	0.0300139	0.0029229		929	A	IVT RNA	0.0202301	0.00773783
930	T	Naked RNA	0.0119459	0.00372633		930	T	IVT RNA	0.00804501	0.00100728
931	C	Naked RNA	0.0101295	0.00144845		931	C	IVT RNA	0.00796236	0.000611485
932	T	Naked RNA	0.00852961	0.00117754		932	T	IVT RNA	0.00632104	0.00180518
933	A	Naked RNA	0.015395	0.00265668		933	A	IVT RNA	0.0142611	0.00898081
934	G	Naked RNA	0.0397409	0.00496374		934	G	IVT RNA	0.0120373	0.0023629
935	T	Naked RNA	0.00834697	0.00103213		935	T	IVT RNA	0.00408118	0.00217946
936	A	Naked RNA	0.00656862	0.00173339		936	A	IVT RNA	0.00577122	0.00382996
937	G	Naked RNA	0.0333108	0.00403664		937	G	IVT RNA	0.00603133	0.00117376
938	C	Naked RNA	0.0044564	0.000778217		938	C	IVT RNA	0.00260951	0.00105302
939	T	Naked RNA	0.00360364	0.00116483		939	T	IVT RNA	0.000910845	0.00119239
940	G	Naked RNA	0.0281419	0.00144013		940	G	IVT RNA	0.00490857	0.00336033
941	G	Naked RNA	0.0477623	0.0040611		941	G	IVT RNA	0.00673966	0.0014577
942	T	Naked RNA	0.0102631	0.00155443		942	T	IVT RNA	0.0029378	0.000453518
943	T	Naked RNA	0.0127981	0.00433113		943	T	IVT RNA	0.00473753	0.00121542
944	C	Naked RNA	0.0104128	0.00339624		944	C	IVT RNA	0.00857262	0.00580352
945	C	Naked RNA	0.00538197	0.00325059		945	C	IVT RNA	0.00753417	0.00309656
946	T	Naked RNA	0.00285986	0.00120893		946	T	IVT RNA	0.00620508	0.00305442
947	G	Naked RNA	0.0683421	0.00841253		947	G	IVT RNA	0.0205739	0.00140807
948	C	Naked RNA	0.0123138	0.00341589		948	C	IVT RNA	0.00811435	0.00108244
949	C	Naked RNA	0.0128009	0.0022297		949	C	IVT RNA	0.00629297	0.00161943
950	G	Naked RNA	0.0905148	0.0293026		950	G	IVT RNA	0.0484541	0.0110116
951	A	Naked RNA	0.0656018	0.0194822		951	A	IVT RNA	0.0509351	0.0081013
952	A	Naked RNA	0.0691651	0.0224988		952	A	IVT RNA	0.0692507	0.0351253
953	G	Naked RNA	0.123773	0.0271885		953	G	IVT RNA	0.0518537	0.0108002
954	T	Naked RNA	0.0306276	0.0074173		954	T	IVT RNA	0.0254177	0.000779419
955	T	Naked RNA	0.0177678	0.00908739		955	T	IVT RNA	0.0219477	0.00366807
956	T	Naked RNA	0.0179458	0.00729615		956	T	IVT RNA	0.0269664	0.00102284
957	C	Naked RNA	0.0284537	0.00928313		957	C	IVT RNA	0.0417188	0.00670971
958	C	Naked RNA	0.0412261	0.0162726		958	C	IVT RNA	0.0620884	0.00613013
959	C	Naked RNA	0.0562624	0.0169564		959	C	IVT RNA	0.0733934	0.00712503
960	T	Naked RNA	0.0556617	0.012867		960	T	IVT RNA	0.0786737	0.00222054
961	C	Naked RNA	0.0929171	0.028433		961	C	IVT RNA	0.076151	0.00142319
962	A	Naked RNA	0.0119892	0.00208925		962	A	IVT RNA	0.00626935	0.00108847
963	G	Naked RNA	0.012535	0.0041785		963	G	IVT RNA	0.00172068	0.000418977
964	G	Naked RNA	0.0173121	0.00257438		964	G	IVT RNA	0.009356	0.00333259
965	A	Naked RNA	0.0221479	0.00325576		965	A	IVT RNA	0.0153257	0.00911546
966	T	Naked RNA	0.00441198	0.000388443		966	T	IVT RNA	0.00432271	0.000481876
967	A	Naked RNA	0.0434865	0.00786875		967	A	IVT RNA	0.0232889	0.0194511
968	G	Naked RNA	0.073215	0.0179548		968	G	IVT RNA	0.023369	0.000881476
969	C	Naked RNA	0.00472018	0.00222429		969	C	IVT RNA	0.00129444	0.00118586
970	A	Naked RNA	0.00735475	0.00333364		970	A	IVT RNA	0.00248514	0.00191359
971	G	Naked RNA	0.01334	0.000744823		971	G	IVT RNA	0.00499959	0.00331476
972	A	Naked RNA	0.0104095	0.00188256		972	A	IVT RNA	0.00440415	0.00229233
973	A	Naked RNA	0.0107684	0.00260566		973	A	IVT RNA	0.00707452	0.00490848
974	G	Naked RNA	0.0282636	0.00428514		974	G	IVT RNA	0.00890261	0.0021103
975	C	Naked RNA	0.00595092	0.00180763		975	C	IVT RNA	0.00624677	0.000174121
976	T	Naked RNA	0.0159506	0.00710987		976	T	IVT RNA	0.013424	0.00202475
977	C	Naked RNA	0.00765441	0.00224039		977	C	IVT RNA	0.00626896	0.00034391
978	G	Naked RNA	0.0288786	0.00319016		978	G	IVT RNA	0.0107008	0.00116582
979	T	Naked RNA	0.00742518	0.00344869		979	T	IVT RNA	0.00435819	1.07395e-05
980	A	Naked RNA	0.0184064	0.00467593		980	A	IVT RNA	0.0134873	0.00611911
981	T	Naked RNA	0.0188114	0.00320076		981	T	IVT RNA	0.010902	0.00140782
982	C	Naked RNA	0.0121434	0.00277928		982	C	IVT RNA	0.0124124	0.000901609
983	A	Naked RNA	0.0199239	0.00651252		983	A	IVT RNA	0.0160832	0.00117961
984	G	Naked RNA	0.0347093	0.00464677		984	G	IVT RNA	0.0517173	0.00717116
985	T	Naked RNA	0.0279859	0.00539164		985	T	IVT RNA	0.03075	0.00375732
986	T	Naked RNA	0.01906	0.00179156		986	T	IVT RNA	0.0457414	0.0119718
987	T	Naked RNA	0.0277454	0.0064806		987	T	IVT RNA	0.0431657	0.00536666
988	T	Naked RNA	0.02648	0.00310737		988	T	IVT RNA	0.0498245	0.00363549
989	A	Naked RNA	0.0987406	0.014025		989	A	IVT RNA	0.120971	0.0318289
990	T	Naked RNA	0.0209326	0.0134272		990	T	IVT RNA	0.0302164	0.00287338
991	G	Naked RNA	0.160294	0.0338326		991	G	IVT RNA	0.0593463	0.00718829
992	A	Naked RNA	0.0240921	0.00634216		992	A	IVT RNA	0.0250598	0.0021547
993	G	Naked RNA	0.0632638	0.0174518		993	G	IVT RNA	0.0236656	0.00282247
994	G	Naked RNA	0.115641	0.0249052		994	G	IVT RNA	0.0269728	0.000572872
995	T	Naked RNA	0.0317199	0.0109748		995	T	IVT RNA	0.0113496	0.000872801
996	A	Naked RNA	0.0755293	0.0144901		996	A	IVT RNA	0.0334133	0.00577333
997	A	Naked RNA	0.0605513	0.0192677		997	A	IVT RNA	0.0330229	0.0120776
998	A	Naked RNA	0.0607905	0.0131291		998	A	IVT RNA	0.0387706	0.0269495
999	G	Naked RNA	0.0913575	0.0258073		999	G	IVT RNA	0.0271096	3.03207e-05
1000	C	Naked RNA	0.0206809	0.0152431		1000	C	IVT RNA	0.00965366	0.000117031
1001	G	Naked RNA	0.0931254	0.0180377		1001	G	IVT RNA	0.0360058	0.000905314
1002	A	Naked RNA	0.0205383	0.00530431		1002	A	IVT RNA	0.0269299	0.00320907
1003	A	Naked RNA	0.0230248	0.00347377		1003	A	IVT RNA	0.0180123	0.0082538
1004	T	Naked RNA	0.00328434	0.00141128		1004	T	IVT RNA	0.00835736	0.00807668
1005	G	Naked RNA	0.0654513	0.0127888		1005	G	IVT RNA	0.0297115	0.00861786
1006	A	Naked RNA	0.0605898	0.00951548		1006	A	IVT RNA	0.02893	0.0255109
1007	T	Naked RNA	0.0124127	0.00422926		1007	T	IVT RNA	0.00713578	0.00544452
1008	T	Naked RNA	0.010724	0.00582141		1008	T	IVT RNA	0.00551183	0.0013633
1009	A	Naked RNA	0.0161445	0.00411244		1009	A	IVT RNA	0.0129247	0.0100355
1010	G	Naked RNA	0.0146922	0.00159307		1010	G	IVT RNA	0.00908102	0.00461109
1011	A	Naked RNA	0.00271463	0.00155306		1011	A	IVT RNA	0.0233388	0.0258146
1012	G	Naked RNA	0.0327363	0.00955386		1012	G	IVT RNA	0.023679	0.00729589
1013	G	Naked RNA	0.0417441	0.0158589		1013	G	IVT RNA	0.0518639	0.0135683
1014	T	Naked RNA	0.0146741	0.00818484		1014	T	IVT RNA	0.0217776	0.00532984
1015	T	Naked RNA	0.0108905	0.00560421		1015	T	IVT RNA	0.0234624	0.0134784
1016	C	Naked RNA	0.0119654	0.00740846		1016	C	IVT RNA	0.0154766	0.00733466
1017	C	Naked RNA	0.00258234	0.00103287		1017	C	IVT RNA	0.00266995	0.0011468
1018	G	Naked RNA	0.00778515	0.00548949		1018	G	IVT RNA	0.00167154	0.00203661
1019	G	Naked RNA	0.00425897	0.00303677		1019	G	IVT RNA	0.000595557	0.000102189
1020	G	Naked RNA	0.0240117	0.00670816		1020	G	IVT RNA	0.025359	0.00601729
1021	G	Naked RNA	0.10133	0.00353325		1021	G	IVT RNA	0.0819603	0.0262425
1022	T	Naked RNA	0.0396577	0.00871988		1022	T	IVT RNA	0.0260289	0.00361936
1023	C	Naked RNA	0.0176275	0.0064687		1023	C	IVT RNA	0.0167236	0.0117898
1024	G	Naked RNA	0.10944	0.0151324		1024	G	IVT RNA	0.0553222	0.0127142
1025	A	Naked RNA	0.100555	0.00265206		1025	A	IVT RNA	0.0909726	0.0211706
1026	A	Naked RNA	0.114864	0.0289838		1026	A	IVT RNA	0.115425	0.0372199
1027	A	Naked RNA	0.06289	0.0022022		1027	A	IVT RNA	0.0786443	0.034559
1028	T	Naked RNA	0.0188251	0.00324142		1028	T	IVT RNA	0.011343	0.00452834
1029	G	Naked RNA	0.105724	0.00298616		1029	G	IVT RNA	0.0571259	0.00126249
1030	A	Naked RNA	0.0735978	0.0199495		1030	A	IVT RNA	0.0562226	0.00752428
1031	C	Naked RNA	0.0293675	0.00328446		1031	C	IVT RNA	0.023573	0.00541331
1032	C	Naked RNA	0.0297678	0.00625109		1032	C	IVT RNA	0.0245495	0.0122174
1033	T	Naked RNA	0.0225365	0.0112803		1033	T	IVT RNA	0.0245943	0.00123783
1034	T	Naked RNA	0.00954594	0.002648		1034	T	IVT RNA	0.0151798	0.00627943
1035	G	Naked RNA	0.0495859	0.00633155		1035	G	IVT RNA	0.0266358	0.00126518
1036	A	Naked RNA	0.0400305	0.00644933		1036	A	IVT RNA	0.0367685	0.00167058
1037	C	Naked RNA	0.0171216	0.00888159		1037	C	IVT RNA	0.0236257	0.00141458
1038	C	Naked RNA	0.0144423	0.00680195		1038	C	IVT RNA	0.0193009	0.00601922
1039	T	Naked RNA	0.0221164	0.00903131		1039	T	IVT RNA	0.0371691	0.00616722
1040	A	Naked RNA	0.0462974	0.0135952		1040	A	IVT RNA	0.0549237	0.00340283
1041	T	Naked RNA	0.0145925	0.00938169		1041	T	IVT RNA	0.0235451	0.00180589
1042	T	Naked RNA	0.00811197	0.00221887		1042	T	IVT RNA	0.014796	0.0050803
1043	C	Naked RNA	0.01475	0.00407239		1043	C	IVT RNA	0.0218573	0.000149364
1044	T	Naked RNA	0.0323887	0.0215305		1044	T	IVT RNA	0.0215156	0.00983285
1045	C	Naked RNA	0.00749347	0.000753056		1045	C	IVT RNA	0.0115984	0.0042583
1046	A	Naked RNA	0.03203	0.00683844		1046	A	IVT RNA	0.0322469	0.00537608
1047	A	Naked RNA	0.0311293	0.00629851		1047	A	IVT RNA	0.032554	0.000107405
1048	A	Naked RNA	0.0880599	0.0103836		1048	A	IVT RNA	0.0880225	0.0246603
1049	C	Naked RNA	0.0497896	0.016372		1049	C	IVT RNA	0.045607	0.000361301
1050	T	Naked RNA	0.0521529	0.00592526		1050	T	IVT RNA	0.102021	0.000667101
1051	T	Naked RNA	0.060465	0.00834445		1051	T	IVT RNA	0.0823565	0.00303839
1052	T	Naked RNA	0.0247845	0.00758715		1052	T	IVT RNA	0.0719306	0.00305311
1053	A	Naked RNA	0.24643	0.0333151		1053	A	IVT RNA	0.168508	0.00455896
1054	A	Naked RNA	0.143018	0.0337704		1054	A	IVT RNA	0.190872	0.0174573
1055	A	Naked RNA	0.226072	0.0618343		1055	A	IVT RNA	0.147993	0.045513
1056	T	Naked RNA	0.0554292	0.0108035		1056	T	IVT RNA	0.0839942	0.013912
1057	A	Naked RNA	0.197584	0.0305269		1057	A	IVT RNA	0.155848	0.0249738
1058	T	Naked RNA	0.0564873	0.0140882		1058	T	IVT RNA	0.0468147	0.00491915
1059	G	Naked RNA	0.193964	0.0449168		1059	G	IVT RNA	0.103951	0.0100691
1060	T	Naked RNA	0.0371616	0.00987159		1060	T	IVT RNA	0.0324817	0.00462888
1061	A	Naked RNA	0.101474	0.0132978		1061	A	IVT RNA	0.0720771	0.0108791
1062	A	Naked RNA	0.0534204	0.00482165		1062	A	IVT RNA	0.0442394	0.00972791
1063	G	Naked RNA	0.113024	0.00204376		1063	G	IVT RNA	0.0554757	0.0134869
1064	A	Naked RNA	0.0443879	0.0074772		1064	A	IVT RNA	0.0269855	0.0046041
1065	A	Naked RNA	0.0114631	0.00397796		1065	A	IVT RNA	0.00815485	0.00401971
1066	G	Naked RNA	0.0855018	0.0138794		1066	G	IVT RNA	0.0475969	0.0148008
1067	T	Naked RNA	0.018338	0.000592221		1067	T	IVT RNA	0.0321775	0.00530294
1068	C	Naked RNA	0.0346709	0.00378177		1068	C	IVT RNA	0.0453201	0.00248073
1069	C	Naked RNA	0.0332093	0.00294355		1069	C	IVT RNA	0.0522175	0.00567333
1070	T	Naked RNA	0.051088	0.00205282		1070	T	IVT RNA	0.0491527	0.00345188
1071	T	Naked RNA	0.0506208	0.00524974		1071	T	IVT RNA	0.0528692	0.00355656
1072	G	Naked RNA	0.29667	0.0244007		1072	G	IVT RNA	0.129196	0.0228471
1073	T	Naked RNA	0.0578581	0.00356744		1073	T	IVT RNA	0.0609664	0.00583331
1074	T	Naked RNA	0.0593277	0.00289399		1074	T	IVT RNA	0.0590831	0.00143967
1075	A	Naked RNA	0.146163	0.00852709		1075	A	IVT RNA	0.15492	0.0762827
1076	C	Naked RNA	0.0399213	0.00579167		1076	C	IVT RNA	0.0543654	5.53764e-05
1077	T	Naked RNA	0.0763055	0.00962608		1077	T	IVT RNA	0.0662047	0.00499406
1078	T	Naked RNA	0.0580803	0.0030829		1078	T	IVT RNA	0.072424	0.00436158
1079	A	Naked RNA	0.192198	0.00449641		1079	A	IVT RNA	0.189544	0.0688553
1080	A	Naked RNA	0.0850708	0.0104249		1080	A	IVT RNA	0.140624	0.0767102
1081	T	Naked RNA	0.0401758	0.00472719		1081	T	IVT RNA	0.0502421	0.000552646
1082	T	Naked RNA	0.0257588	0.00235705		1082	T	IVT RNA	0.0278033	0.000188928
1083	G	Naked RNA	0.127373	0.00404543		1083	G	IVT RNA	0.0717172	0.0214388
1084	A	Naked RNA	0.0762728	0.00614232		1084	A	IVT RNA	0.0887833	0.0318241
1085	A	Naked RNA	0.0657059	0.0148923		1085	A	IVT RNA	0.0680839	0.0321324
1086	C	Naked RNA	0.0109725	0.00111402		1086	C	IVT RNA	0.0181501	0.000885523
1087	G	Naked RNA	0.0950769	0.0035016		1087	G	IVT RNA	0.0466833	0.0176229
1088	T	Naked RNA	0.00158452	0.000376901		1088	T	IVT RNA	0.00109377	7.90298e-05
1089	G	Naked RNA	0.00701269	0.00116402		1089	G	IVT RNA	0.00665873	0.0032423
1090	G	Naked RNA	0.0236893	0.00242284		1090	G	IVT RNA	0.0133377	0.00657284
1091	A	Naked RNA	0.0233471	0.0030796		1091	A	IVT RNA	0.016355	0.000329655
1092	C	Naked RNA	0.0100977	0.000230958		1092	C	IVT RNA	0.0141254	0.00512406
1093	A	Naked RNA	0.0459445	0.0025494		1093	A	IVT RNA	0.031096	0.0054653
1094	T	Naked RNA	0.0134986	0.00212615		1094	T	IVT RNA	0.0118027	0.000159354
1095	T	Naked RNA	0.0138428	0.00178545		1095	T	IVT RNA	0.0112308	0.0014563
1096	T	Naked RNA	0.00332426	0.00126916		1096	T	IVT RNA	0.00416855	0.00081482
1097	G	Naked RNA	0.0299962	0.00280569		1097	G	IVT RNA	0.0118499	0.00234295
1098	A	Naked RNA	0.0183089	0.00371662		1098	A	IVT RNA	0.0170393	0.00367419
1099	A	Naked RNA	0.0183491	0.00450803		1099	A	IVT RNA	0.0163457	0.00950429
1100	T	Naked RNA	0.00318951	0.000223487		1100	T	IVT RNA	0.00270128	0.000574039
1101	G	Naked RNA	0.01804	0.00248174		1101	G	IVT RNA	0.00613765	0.00165545
1102	A	Naked RNA	0.00453279	0.000411687		1102	A	IVT RNA	0.00422317	0.000890356
1103	A	Naked RNA	0.00284349	0.000153883		1103	A	IVT RNA	0.00392713	0.00139498
1104	G	Naked RNA	0.00535658	0.000903731		1104	G	IVT RNA	0.00387392	0.000445029
1105	A	Naked RNA	0.00316047	0.00130673		1105	A	IVT RNA	0.00590515	0.00339668
1106	G	Naked RNA	0.0115761	0.00161439		1106	G	IVT RNA	0.0066727	0.000639876
1107	C	Naked RNA	0.00496981	0.000737513		1107	C	IVT RNA	0.00455263	0.000305131
1108	T	Naked RNA	0.0068814	0.00152524		1108	T	IVT RNA	0.00580491	0.000220206
1109	T	Naked RNA	0.00807322	0.00180044		1109	T	IVT RNA	0.00583205	0.00117074
1110	T	Naked RNA	0.00498868	0.000867873		1110	T	IVT RNA	0.0063997	0.000701424
1111	T	Naked RNA	0.0140245	0.00402482		1111	T	IVT RNA	0.00682349	0.00196668
1112	A	Naked RNA	0.0277626	0.00155781		1112	A	IVT RNA	0.0132785	0.00388554
1113	G	Naked RNA	0.0415111	0.00127664		1113	G	IVT RNA	0.015273	7.67246e-05
1114	T	Naked RNA	0.0155324	0.00187087		1114	T	IVT RNA	0.00628686	6.93559e-05
1115	G	Naked RNA	0.0362202	0.00557327		1115	G	IVT RNA	0.0184414	0.00016805
1116	G	Naked RNA	0.00609003	0.00140889		1116	G	IVT RNA	0.0013392	0.000308265
1117	G	Naked RNA	0.0192953	0.00828523		1117	G	IVT RNA	0.00678096	0.000653065
1118	C	Naked RNA	0.0162644	0.00568209		1118	C	IVT RNA	0.0109888	0.000831098
1119	C	Naked RNA	0.0342461	0.0178011		1119	C	IVT RNA	0.0384535	0.00629513
1120	A	Naked RNA	0.108795	0.0455412		1120	A	IVT RNA	0.067538	0.0215206
1121	T	Naked RNA	0.0321519	0.0136404		1121	T	IVT RNA	0.030051	0.00639696
1122	T	Naked RNA	0.0743561	0.0245074		1122	T	IVT RNA	0.0455001	0.00590854
1123	T	Naked RNA	0.0638588	0.0276629		1123	T	IVT RNA	0.0412681	0.0129662
1124	T	Naked RNA	0.0248746	0.0080048		1124	T	IVT RNA	0.0324743	0.00502685
1125	T	Naked RNA	0.0153756	0.00594206		1125	T	IVT RNA	0.0119192	0.00263645
1126	G	Naked RNA	0.0568	0.0172961		1126	G	IVT RNA	0.0270394	0.00160754
1127	G	Naked RNA	0.0922803	0.0268661		1127	G	IVT RNA	0.036233	0.00192751
1128	T	Naked RNA	0.0304984	0.0073029		1128	T	IVT RNA	0.0187706	0.00260444
1129	A	Naked RNA	0.0826877	0.0133956		1129	A	IVT RNA	0.0589039	0.0292062
1130	A	Naked RNA	0.0471995	0.00722478		1130	A	IVT RNA	0.0648327	0.0475768
1131	G	Naked RNA	0.122741	0.0265771		1131	G	IVT RNA	0.0671666	0.00345298
1132	C	Naked RNA	0.00935436	0.00189019		1132	C	IVT RNA	0.0197838	0.000665979
1133	A	Naked RNA	0.012034	0.00108653		1133	A	IVT RNA	0.0577789	0.04044
1134	G	Naked RNA	0.0289658	0.006198		1134	G	IVT RNA	0.0234921	0.00149169
1135	A	Naked RNA	0.0243973	0.00160094		1135	A	IVT RNA	0.0392397	0.0207706
1136	A	Naked RNA	0.0269473	0.00118077		1136	A	IVT RNA	0.0515155	0.0432676
1137	C	Naked RNA	0.0092084	0.0015327		1137	C	IVT RNA	0.0203885	0.00548833
1138	T	Naked RNA	0.0156274	0.00242397		1138	T	IVT RNA	0.0222884	0.00451752
1139	G	Naked RNA	0.0331151	0.00103707		1139	G	IVT RNA	0.0227239	0.00145275
1140	G	Naked RNA	0.0935112	0.0128723		1140	G	IVT RNA	0.0468122	0.00526758
1141	C	Naked RNA	0.0222989	0.00136615		1141	C	IVT RNA	0.0210693	0.000234902
1142	G	Naked RNA	0.156879	0.0123301		1142	G	IVT RNA	0.0642565	0.0198868
1143	A	Naked RNA	0.106576	0.0133508		1143	A	IVT RNA	0.0885245	0.0421546
1144	T	Naked RNA	0.0360242	0.00743962		1144	T	IVT RNA	0.0308822	0.00662414
1145	G	Naked RNA	0.1542	0.0216283		1145	G	IVT RNA	0.0387224	0.00951772
1146	C	Naked RNA	0.0100745	0.00331006		1146	C	IVT RNA	0.013452	8.71537e-05
1147	G	Naked RNA	0.0195789	0.00381126		1147	G	IVT RNA	0.00969253	0.00344465
1148	G	Naked RNA	0.0501146	0.00875871		1148	G	IVT RNA	0.0249784	0.00610514
1149	G	Naked RNA	0.0715045	0.0100724		1149	G	IVT RNA	0.0461708	0.022411
1150	A	Naked RNA	0.0330692	0.00636092		1150	A	IVT RNA	0.0473256	0.0217103
1151	T	Naked RNA	0.00640695	0.00122051		1151	T	IVT RNA	0.00888313	0.000725253
1152	G	Naked RNA	0.102206	0.0197514		1152	G	IVT RNA	0.0386788	0.0101872
1153	A	Naked RNA	0.0587684	0.012454		1153	A	IVT RNA	0.0452333	0.0246355
1154	A	Naked RNA	0.0659661	0.0127023		1154	A	IVT RNA	0.057516	0.0242304
1155	C	Naked RNA	0.00734621	0.00120524		1155	C	IVT RNA	0.00835572	0.0023911
1156	C	Naked RNA	0.00292657	0.000629045		1156	C	IVT RNA	0.00447592	0.00166189
1157	G	Naked RNA	0.00937464	0.00157503		1157	G	IVT RNA	0.0108796	0.00479419
1158	A	Naked RNA	0.0121147	0.0003942		1158	A	IVT RNA	0.0201458	0.0019905
1159	A	Naked RNA	0.0115997	0.00312476		1159	A	IVT RNA	0.0195181	0.00661468
1160	C	Naked RNA	0.000609096	0.000546831		1160	C	IVT RNA	0.00201273	0.000628981
1161	G	Naked RNA	0.0072688	0.00182115		1161	G	IVT RNA	0.0073926	0.0016932
1162	T	Naked RNA	0.00093624	0.000380638		1162	T	IVT RNA	0.00172492	0.000791582
1163	A	Naked RNA	0.00307312	0.000618017		1163	A	IVT RNA	0.00542458	0.00025437
1164	G	Naked RNA	0.00922796	0.00270614		1164	G	IVT RNA	0.0240096	0.00930244
1165	A	Naked RNA	0.0095528	0.0023419		1165	A	IVT RNA	0.0315069	0.0178117
1166	G	Naked RNA	0.0154108	0.00401337		1166	G	IVT RNA	0.0246123	0.00254795
1167	T	Naked RNA	0.00522815	0.000897543		1167	T	IVT RNA	0.0131429	0.00173936
1168	T	Naked RNA	0.00679759	0.000587459		1168	T	IVT RNA	0.0144217	0.000474342
1169	A	Naked RNA	0.0265254	0.00774611		1169	A	IVT RNA	0.0482973	0.0271407
1170	A	Naked RNA	0.0153058	0.00509248		1170	A	IVT RNA	0.0377271	0.0393387
1171	G	Naked RNA	0.0332226	0.0098567		1171	G	IVT RNA	0.0216591	0.00294953
1172	G	Naked RNA	0.0720164	0.0132028		1172	G	IVT RNA	0.0552267	0.0097585
1173	T	Naked RNA	0.0191248	0.00746531		1173	T	IVT RNA	0.0303861	0.000386978
1174	G	Naked RNA	0.099172	0.0110578		1174	G	IVT RNA	0.0846606	0.0205016
1175	C	Naked RNA	0.0233233	0.00535		1175	C	IVT RNA	0.036996	0.00032346
1176	C	Naked RNA	0.00359033	0.00118396		1176	C	IVT RNA	0.00512077	0.000390793
1177	G	Naked RNA	0.0161593	0.00261211		1177	G	IVT RNA	0.0134369	0.00135647
1178	G	Naked RNA	0.0247305	0.00300972		1178	G	IVT RNA	0.0240658	0.00422608
1179	A	Naked RNA	0.0180068	0.00134531		1179	A	IVT RNA	0.0235772	0.000753207
1180	A	Naked RNA	0.00877579	0.00120327		1180	A	IVT RNA	0.0227156	0.0068353
1181	T	Naked RNA	0.00195805	0.00116735		1181	T	IVT RNA	0.00925852	0.00053592
1182	A	Naked RNA	0.0155549	0.00264397		1182	A	IVT RNA	0.0263072	0.00586308
1183	C	Naked RNA	0.00469226	0.00136275		1183	C	IVT RNA	0.0132044	0.00226804
1184	A	Naked RNA	0.0191336	0.00392989		1184	A	IVT RNA	0.0317462	0.00780312
1185	C	Naked RNA	0.00266775	0.000845365		1185	C	IVT RNA	0.00962007	0.000943732
1186	G	Naked RNA	0.0268067	0.00198495		1186	G	IVT RNA	0.0271833	0.0064857
1187	C	Naked RNA	0.00387818	0.00103696		1187	C	IVT RNA	0.0110347	0.001431
1188	T	Naked RNA	0.00944639	0.00275706		1188	T	IVT RNA	0.0173146	0.00116523
1189	C	Naked RNA	0.00970275	0.00231361		1189	C	IVT RNA	0.0241949	0.00223647
1190	A	Naked RNA	0.0313665	0.00161353		1190	A	IVT RNA	0.033639	0.00992453
1191	T	Naked RNA	0.0123544	0.0043556		1191	T	IVT RNA	0.0110028	0.00247294
1192	C	Naked RNA	0.00282829	0.000963103		1192	C	IVT RNA	0.0052603	6.58946e-05
1193	A	Naked RNA	0.00294316	0.00132318		1193	A	IVT RNA	0.0057776	0.000813207
1194	G	Naked RNA	0.0140748	0.00415684		1194	G	IVT RNA	0.0122287	0.00256129
1195	A	Naked RNA	0.0173608	0.00398188		1195	A	IVT RNA	0.0176453	0.00177426
1196	C	Naked RNA	0.00476161	0.00139158		1196	C	IVT RNA	0.00556159	0.00197729
1197	A	Naked RNA	0.0317303	0.00798619		1197	A	IVT RNA	0.014274	0.00178959
1198	C	Naked RNA	0.0110668	0.00144324		1198	C	IVT RNA	0.0154682	0.00280253
1199	C	Naked RNA	0.0248127	0.00575635		1199	C	IVT RNA	0.0339073	0.0109679
1200	A	Naked RNA	0.108004	0.0175021		1200	A	IVT RNA	0.0899198	0.00480913
1201	C	Naked RNA	0.0219323	0.00854581		1201	C	IVT RNA	0.058218	0.00684518
1202	A	Naked RNA	0.120387	0.0293628		1202	A	IVT RNA	0.129762	0.0243799
1203	A	Naked RNA	0.118682	0.0282364		1203	A	IVT RNA	0.147124	0.0329417
1204	A	Naked RNA	0.126809	0.0232606		1204	A	IVT RNA	0.151505	0.0438872
1205	A	Naked RNA	0.0538367	0.0104913		1205	A	IVT RNA	0.0852909	0.0405453
1206	G	Naked RNA	0.135454	0.0209317		1206	G	IVT RNA	0.0588028	0.00903591
1207	G	Naked RNA	0.153529	0.0198145		1207	G	IVT RNA	0.0456363	0.00918346
1208	T	Naked RNA	0.162619	0.0568843		1208	T	IVT RNA	0.0271771	0.00230059
1209	G	Naked RNA	0.115342	0.0261508		1209	G	IVT RNA	0.0488089	0.0102043
1210	T	Naked RNA	0.0532552	0.00680938		1210	T	IVT RNA	0.0312681	0.00265795
1211	T	Naked RNA	0.0457203	0.00964224		1211	T	IVT RNA	0.034073	0.00440858
1212	A	Naked RNA	0.0985374	0.00685853		1212	A	IVT RNA	0.0738639	0.023752
1213	G	Naked RNA	0.125561	0.0183539		1213	G	IVT RNA	0.0735558	0.0126182
1214	T	Naked RNA	0.0387648	0.00868921		1214	T	IVT RNA	0.0355045	0.00383937
1215	T	Naked RNA	0.0387339	0.00601593		1215	T	IVT RNA	0.0341402	0.00283129
1216	C	Naked RNA	0.0326709	0.00388779		1216	C	IVT RNA	0.0449277	0.00506839
1217	A	Naked RNA	0.109552	0.0100841		1217	A	IVT RNA	0.0946234	0.05415
1218	T	Naked RNA	0.0347764	0.00249636		1218	T	IVT RNA	0.0283126	0.00232742
1219	C	Naked RNA	0.0518915	0.00518443		1219	C	IVT RNA	0.0344626	0.00289977
1220	T	Naked RNA	0.0499401	0.00397188		1220	T	IVT RNA	0.0427335	0.00463318
1221	A	Naked RNA	0.12165	0.0192219		1221	A	IVT RNA	0.109955	0.0719046
1222	G	Naked RNA	0.195324	0.0402392		1222	G	IVT RNA	0.0650873	0.0106271
1223	A	Naked RNA	0.0923272	0.0121671		1223	A	IVT RNA	0.0927292	0.0484949
1224	C	Naked RNA	0.0208183	0.00666637		1224	C	IVT RNA	0.0227999	0.00202343
1225	A	Naked RNA	0.0558505	0.00775262		1225	A	IVT RNA	0.0720183	0.0479226
1226	G	Naked RNA	0.0970215	0.0122697		1226	G	IVT RNA	0.0727202	0.0144894
1227	C	Naked RNA	0.0184146	0.010235		1227	C	IVT RNA	0.032812	0.00212291
1228	C	Naked RNA	0.00166397	0.000437608		1228	C	IVT RNA	0.00354562	0.00093441
1229	G	Naked RNA	0.0103961	0.00240303		1229	G	IVT RNA	0.0267569	0.00893853
1230	G	Naked RNA	0.0125121	0.0051933		1230	G	IVT RNA	0.0207041	0.00887335
1231	A	Naked RNA	0.00936881	0.00275598		1231	A	IVT RNA	0.0277967	0.00181755
1232	C	Naked RNA	0.00154487	0.000353907		1232	C	IVT RNA	0.00721773	0.000865107
1233	G	Naked RNA	0.0139436	0.00314474		1233	G	IVT RNA	0.0233531	0.00897199
1234	G	Naked RNA	0.0113874	0.0034181		1234	G	IVT RNA	0.0211467	0.0108728
1235	T	Naked RNA	0.00964106	0.000264039		1235	T	IVT RNA	0.0104875	0.000297223
1236	G	Naked RNA	0.0336572	0.00684938		1236	G	IVT RNA	0.0292304	0.0101877
1237	G	Naked RNA	0.0562289	0.00482853		1237	G	IVT RNA	0.0341717	0.0123927
1238	C	Naked RNA	0.0149287	0.00226584		1238	C	IVT RNA	0.0168557	0.00310174
1239	C	Naked RNA	0.025687	0.0016226		1239	C	IVT RNA	0.0324941	0.0124338
1240	A	Naked RNA	0.0798166	0.00532076		1240	A	IVT RNA	0.0811158	0.0246087
1241	T	Naked RNA	0.0939073	0.0155556		1241	T	IVT RNA	0.0351851	0.00443723
1242	G	Naked RNA	0.160601	0.00434977		1242	G	IVT RNA	0.0638589	0.0120519
1243	G	Naked RNA	0.0873674	0.00552772		1243	G	IVT RNA	0.0374296	0.00228104
1244	A	Naked RNA	0.0111613	0.00114505		1244	A	IVT RNA	0.00996956	0.00453355
1245	A	Naked RNA	0.00168788	0.000340772		1245	A	IVT RNA	0.00241375	0.000200263
1246	G	Naked RNA	0.0422153	0.00313968		1246	G	IVT RNA	0.0285972	0.00254931
1247	T	Naked RNA	0.021025	0.00486899		1247	T	IVT RNA	0.00979845	0.00103481
1248	C	Naked RNA	0.00147772	0.000515971		1248	C	IVT RNA	0.00117036	0.000233876
1249	G	Naked RNA	0.00448751	0.000962226		1249	G	IVT RNA	0.00394176	0.0015145
1250	G	Naked RNA	0.00562379	0.00193658		1250	G	IVT RNA	0.00746936	0.00284716
1251	A	Naked RNA	0.00647108	0.00121682		1251	A	IVT RNA	0.0101125	5.83604e-05
1252	A	Naked RNA	0.00434541	0.000841875		1252	A	IVT RNA	0.0112128	0.000309109
1253	T	Naked RNA	0.0131939	0.00272744		1253	T	IVT RNA	0.0131993	0.00269763
1254	C	Naked RNA	0.00520639	0.00131271		1254	C	IVT RNA	0.0207769	0.00301696
1255	C	Naked RNA	0.00390204	0.0012234		1255	C	IVT RNA	0.0219067	0.00394871
1256	G	Naked RNA	0.0447618	0.00586323		1256	G	IVT RNA	0.0841021	0.00385077
1257	C	Naked RNA	0.0190243	0.00300424		1257	C	IVT RNA	0.0474078	0.0090311
1258	T	Naked RNA	0.08231	0.030639		1258	T	IVT RNA	0.0732224	0.0209584
1259	A	Naked RNA	0.0595628	0.0103995		1259	A	IVT RNA	0.122722	0.0700625
1260	A	Naked RNA	0.00668546	0.00128367		1260	A	IVT RNA	0.0168615	0.00397911
1261	G	Naked RNA	0.00580571	0.00146987		1261	G	IVT RNA	0.00698672	0.00175133
1262	G	Naked RNA	0.0257213	0.00726266		1262	G	IVT RNA	0.0313027	0.0136149
1263	A	Naked RNA	0.00524661	0.00146671		1263	A	IVT RNA	0.00751991	0.000133663
1264	G	Naked RNA	0.0409914	0.00359656		1264	G	IVT RNA	0.0342013	0.0126747
1265	T	Naked RNA	0.023943	0.00545191		1265	T	IVT RNA	0.0120026	0.00224028
1266	G	Naked RNA	0.0710278	0.00983687		1266	G	IVT RNA	0.0451557	0.0173625
1267	T	Naked RNA	0.0376177	0.0118002		1267	T	IVT RNA	0.0141753	0.00565368
1268	G	Naked RNA	0.0447001	0.00190128		1268	G	IVT RNA	0.0378367	0.0131756
1269	T	Naked RNA	0.0570476	0.019238		1269	T	IVT RNA	0.0163635	0.00434434
1270	A	Naked RNA	0.0267723	0.00219285		1270	A	IVT RNA	0.0446933	0.00772001
1271	A	Naked RNA	0.027067	0.00216856		1271	A	IVT RNA	0.0438556	0.00764793
1272	C	Naked RNA	0.00792324	0.000808905		1272	C	IVT RNA	0.022167	0.00327201
1273	A	Naked RNA	0.0300606	0.00566314		1273	A	IVT RNA	0.0552609	0.0144761
1274	A	Naked RNA	0.0280722	0.0023691		1274	A	IVT RNA	0.0553354	0.0178764
1275	C	Naked RNA	0.0073042	0.00143328		1275	C	IVT RNA	0.0206224	0.0018734
1276	T	Naked RNA	0.0167825	0.00122595		1276	T	IVT RNA	0.0308841	0.000186659
1277	C	Naked RNA	0.00867376	0.00172599		1277	C	IVT RNA	0.0299711	0.00149182
1278	A	Naked RNA	0.0535355	0.00560277		1278	A	IVT RNA	0.0832575	0.0234503
1279	C	Naked RNA	0.0158453	0.0022197		1279	C	IVT RNA	0.0350139	0.00367701
1280	C	Naked RNA	0.00148438	0.000560546		1280	C	IVT RNA	0.00303823	0.00113633
1281	G	Naked RNA	0.00868206	0.0019905		1281	G	IVT RNA	0.0104025	0.00127374
1282	G	Naked RNA	0.0121267	0.00179313		1282	G	IVT RNA	0.0210555	0.00268268
1283	C	Naked RNA	0.00221958	0.000536784		1283	C	IVT RNA	0.00845841	0.000234831
1284	C	Naked RNA	0.00219071	0.000405305		1284	C	IVT RNA	0.0039775	0.000825829
1285	G	Naked RNA	0.0468124	0.00352251		1285	G	IVT RNA	0.0266582	0.00358787
1286	A	Naked RNA	0.0236237	0.00196843		1286	A	IVT RNA	0.0350709	0.0120893
1287	A	Naked RNA	0.0123274	0.00282124		1287	A	IVT RNA	0.0229826	0.014202
1288	T	Naked RNA	0.00130049	0.000724677		1288	T	IVT RNA	0.00231996	0.000949724
1289	G	Naked RNA	0.00810167	0.000916739		1289	G	IVT RNA	0.00573717	0.000108892
1290	A	Naked RNA	0.00455978	0.00191321		1290	A	IVT RNA	0.00651514	0.0032406
1291	A	Naked RNA	0.0048272	0.00113001		1291	A	IVT RNA	0.00898751	0.00614411
1292	C	Naked RNA	0.00150505	0.000669466		1292	C	IVT RNA	0.00253201	0.000602111
1293	T	Naked RNA	0.00131729	0.000459234		1293	T	IVT RNA	0.00193028	1.33275e-05
1294	A	Naked RNA	0.00187262	0.00106944		1294	A	IVT RNA	0.00399307	0.00049717
1295	G	Naked RNA	0.0029764	0.000541271		1295	G	IVT RNA	0.00333628	9.02028e-05
1296	C	Naked RNA	0.000722892	0.000286958		1296	C	IVT RNA	0.00153028	0.000356952
1297	C	Naked RNA	0.0044172	0.00100082		1297	C	IVT RNA	0.00523037	0.000341781
1298	C	Naked RNA	0.006246	0.00172032		1298	C	IVT RNA	0.00692522	0.000970858
1299	T	Naked RNA	0.00526098	0.000797741		1299	T	IVT RNA	0.00567102	0.00118037
1300	G	Naked RNA	0.0436274	0.00504686		1300	G	IVT RNA	0.0169572	0.00146304
1301	A	Naked RNA	0.0290324	0.00200684		1301	A	IVT RNA	0.0212715	0.00686167
1302	A	Naked RNA	0.0437121	0.00343971		1302	A	IVT RNA	0.0359592	0.0156866
1303	A	Naked RNA	0.0524046	0.00783792		1303	A	IVT RNA	0.0470936	0.0219903
1304	A	Naked RNA	0.0324855	0.0048774		1304	A	IVT RNA	0.0358427	0.0279427
1305	T	Naked RNA	0.00269933	0.000701671		1305	T	IVT RNA	0.00180585	0.000128208
1306	G	Naked RNA	0.00961263	0.00271785		1306	G	IVT RNA	0.00543018	0.0011228
1307	G	Naked RNA	0.0176958	0.00347005		1307	G	IVT RNA	0.00702644	0.0011235
1308	A	Naked RNA	0.00719792	0.00248529		1308	A	IVT RNA	0.00634886	0.00141321
1309	T	Naked RNA	0.00178102	0.000530287		1309	T	IVT RNA	0.00218954	3.80077e-05
1310	G	Naked RNA	0.005936	0.0034241		1310	G	IVT RNA	0.0044863	0.000538463
1311	G	Naked RNA	0.0202022	0.00165481		1311	G	IVT RNA	0.0102709	9.57345e-05
1312	C	Naked RNA	0.00452497	0.00148305		1312	C	IVT RNA	0.00564482	0.000531485
1313	G	Naked RNA	0.0417709	0.00379721		1313	G	IVT RNA	0.0329225	0.000493216
1314	C	Naked RNA	0.00668753	0.00356331		1314	C	IVT RNA	0.0159112	0.000733971
1315	T	Naked RNA	0.012311	0.00276876		1315	T	IVT RNA	0.019883	0.000324609
1316	C	Naked RNA	0.00874058	0.0038673		1316	C	IVT RNA	0.0215714	0.00104484
1317	A	Naked RNA	0.0311562	0.00457296		1317	A	IVT RNA	0.0353655	0.0140201
1318	A	Naked RNA	0.0479146	0.0194202		1318	A	IVT RNA	0.089329	0.0724544
1319	G	Naked RNA	0.0857013	0.0228007		1319	G	IVT RNA	0.0481603	0.000173203
1320	C	Naked RNA	0.0158903	0.00325661		1320	C	IVT RNA	0.00702659	0.000800579
1321	G	Naked RNA	0.074552	0.0120851		1321	G	IVT RNA	0.0270015	0.00703489
1322	T	Naked RNA	0.0224573	0.00453548		1322	T	IVT RNA	0.00928344	0.000525311
1323	G	Naked RNA	0.073667	0.0184703		1323	G	IVT RNA	0.0295517	0.00574876
1324	T	Naked RNA	0.0275274	0.00485962		1324	T	IVT RNA	0.0170109	0.000190479
1325	T	Naked RNA	0.0115569	0.00355482		1325	T	IVT RNA	0.0101675	0.000295844
1326	A	Naked RNA	0.0269711	0.00689352		1326	A	IVT RNA	0.0293103	0.00651176
1327	C	Naked RNA	0.0146633	0.00406023		1327	C	IVT RNA	0.0176746	0.00248355
1328	C	Naked RNA	0.0196768	0.00200666		1328	C	IVT RNA	0.0483303	0.00348568
1329	T	Naked RNA	0.0141237	0.00382738		1329	T	IVT RNA	0.0465794	0.00618422
1330	A	Naked RNA	0.0421682	0.00245321		1330	A	IVT RNA	0.116463	0.0425151
1331	T	Naked RNA	0.0099459	0.000740631		1331	T	IVT RNA	0.0422675	0.00230038
1332	A	Naked RNA	0.0472104	0.00908758		1332	A	IVT RNA	0.086528	0.0256655
1333	C	Naked RNA	0.00667327	0.00204635		1333	C	IVT RNA	0.00765228	0.000594887
1334	T	Naked RNA	0.0222185	0.00768336		1334	T	IVT RNA	0.0051817	0.000258307
1335	C	Naked RNA	0.0107637	0.00242651		1335	C	IVT RNA	0.0109162	0.00384812
1336	T	Naked RNA	0.00610505	0.00107775		1336	T	IVT RNA	0.016369	0.00334191
1337	A	Naked RNA	0.0286311	0.00324404		1337	A	IVT RNA	0.02799	0.00143262
1338	C	Naked RNA	0.00365488	0.00163439		1338	C	IVT RNA	0.00384021	0.0014817
1339	C	Naked RNA	0.00231668	0.00127212		1339	C	IVT RNA	7.405e-05	1.71827e-05
1340	G	Naked RNA	0.0283379	0.00151419		1340	G	IVT RNA	0.00738592	0.00113952
1341	T	Naked RNA	0.0192663	0.00704652		1341	T	IVT RNA	0.00742052	0.000939578
1342	C	Naked RNA	0.00993251	0.0053424		1342	C	IVT RNA	0.011005	0.00306907
1343	A	Naked RNA	0.0155914	0.0038027		1343	A	IVT RNA	0.00944012	0.00148315
1344	G	Naked RNA	0.0371623	0.00961318		1344	G	IVT RNA	0.0207695	0.00819985
1345	G	Naked RNA	0.0847024	0.0197151		1345	G	IVT RNA	0.0335912	0.0109062
1346	G	Naked RNA	0.0908207	0.0246172		1346	G	IVT RNA	0.0388561	0.0118415
1347	T	Naked RNA	0.0341345	0.00976258		1347	T	IVT RNA	0.0136084	0.00429668
1348	T	Naked RNA	0.0354148	0.00545849		1348	T	IVT RNA	0.0157829	0.00535612
1349	G	Naked RNA	0.165923	0.0387568		1349	G	IVT RNA	0.0642361	0.0205899
1350	A	Naked RNA	0.0687153	0.0073253		1350	A	IVT RNA	0.0445837	0.00191954
1351	T	Naked RNA	0.0365958	0.010497		1351	T	IVT RNA	0.0242161	0.00750265
1352	A	Naked RNA	0.0423586	0.00174298		1352	A	IVT RNA	0.0560911	0.0188889
1353	T	Naked RNA	0.0178649	0.00130007		1353	T	IVT RNA	0.0176248	0.0022072
1354	G	Naked RNA	0.0549327	0.00597503		1354	G	IVT RNA	0.040563	0.00541597
1355	A	Naked RNA	0.0227463	0.00637026		1355	A	IVT RNA	0.0401041	0.00469507
1356	T	Naked RNA	0.00730399	0.00267159		1356	T	IVT RNA	0.0118587	0.00156713
1357	G	Naked RNA	0.136846	0.0198115		1357	G	IVT RNA	0.0304025	0.00747845
1358	C	Naked RNA	0.0504854	0.0274075		1358	C	IVT RNA	0.00909441	0.00158142
1359	C	Naked RNA	0.104052	0.0353667		1359	C	IVT RNA	0.0362987	0.00673496
1360	C	Naked RNA	0.0761459	0.022651		1360	C	IVT RNA	0.0440462	0.0108315
1361	T	Naked RNA	0.0151385	0.00296179		1361	T	IVT RNA	0.0148269	0.00323986
1362	G	Naked RNA	0.0635718	0.00329093		1362	G	IVT RNA	0.0388865	0.00751596
1363	A	Naked RNA	0.0720322	0.00560756		1363	A	IVT RNA	0.0471748	0.00343553
1364	C	Naked RNA	0.00904418	0.000827515		1364	C	IVT RNA	0.0196061	0.00397374
1365	G	Naked RNA	0.0711767	0.00387213		1365	G	IVT RNA	0.0618505	0.0155024
1366	A	Naked RNA	0.0435048	0.00407637		1366	A	IVT RNA	0.0498507	0.00449069
1367	G	Naked RNA	0.104183	0.0154543		1367	G	IVT RNA	0.0652205	0.0115225
1368	T	Naked RNA	0.0193183	0.00292602		1368	T	IVT RNA	0.0259227	0.00173806
1369	A	Naked RNA	0.0174378	0.00314954		1369	A	IVT RNA	0.0529755	0.00782528
1370	G	Naked RNA	0.0937144	0.00817986		1370	G	IVT RNA	0.0882563	0.00305748
1371	G	Naked RNA	0.199947	0.0311814		1371	G	IVT RNA	0.16445	0.0045496
1372	C	Naked RNA	0.0156635	0.00357247		1372	C	IVT RNA	0.0411688	0.00784171
1373	A	Naked RNA	0.00816953	0.00145906		1373	A	IVT RNA	0.0462303	0.0121194
1374	G	Naked RNA	0.0333308	0.00633405		1374	G	IVT RNA	0.0478448	0.00298269
1375	G	Naked RNA	0.0666804	0.00783479		1375	G	IVT RNA	0.0537702	0.00753502
1376	C	Naked RNA	0.010059	0.0038026		1376	C	IVT RNA	0.016768	0.00155711
1377	G	Naked RNA	0.0560707	0.00292648		1377	G	IVT RNA	0.0578223	0.00599774
1378	T	Naked RNA	0.00930377	0.00108103		1378	T	IVT RNA	0.00408579	0.000113832
1379	G	Naked RNA	0.0193204	0.000630308		1379	G	IVT RNA	0.00395073	0.000947463
1380	G	Naked RNA	0.00796219	0.000724563		1380	G	IVT RNA	0.0092076	0.000977615
1381	A	Naked RNA	0.00340401	0.00046134		1381	A	IVT RNA	0.00696165	0.000497953
1382	G	Naked RNA	0.0309637	0.00629397		1382	G	IVT RNA	0.0108173	0.000893819
1383	G	Naked RNA	0.0730367	0.00663357		1383	G	IVT RNA	0.0213655	0.00235522
1384	T	Naked RNA	0.0303213	0.0105046		1384	T	IVT RNA	0.0107084	0.00093684
1385	C	Naked RNA	0.0184437	0.003783		1385	C	IVT RNA	0.0120703	0.00255718
1386	A	Naked RNA	0.032851	0.00703702		1386	A	IVT RNA	0.0210838	0.00334566
1387	G	Naked RNA	0.0445265	0.00565222		1387	G	IVT RNA	0.0239847	0.00077741
1388	T	Naked RNA	0.00745737	0.00363696		1388	T	IVT RNA	0.00690885	0.000256782
1389	G	Naked RNA	0.0343595	0.00923059		1389	G	IVT RNA	0.0208014	0.000674552
1390	A	Naked RNA	0.0258192	0.0060482		1390	A	IVT RNA	0.0229958	0.00428743
1391	C	Naked RNA	0.00490177	0.00100297		1391	C	IVT RNA	0.00855054	0.000802656
1392	G	Naked RNA	0.0537873	0.0137932		1392	G	IVT RNA	0.0319915	0.000815287
1393	A	Naked RNA	0.0190343	0.00383769		1393	A	IVT RNA	0.0209704	0.00192839
1394	A	Naked RNA	0.00997662	0.00568075		1394	A	IVT RNA	0.00949208	0.00196101
1395	G	Naked RNA	0.074185	0.00659205		1395	G	IVT RNA	0.0479249	0.000441916
1396	C	Naked RNA	0.0322851	0.00408261		1396	C	IVT RNA	0.026363	0.00281635
1397	C	Naked RNA	0.0245618	0.00383425		1397	C	IVT RNA	0.0321221	0.00227334
1398	T	Naked RNA	0.031917	0.00296067		1398	T	IVT RNA	0.0374297	0.00167393
1399	A	Naked RNA	0.0930661	0.00439349		1399	A	IVT RNA	0.0707278	0.0124396
1400	G	Naked RNA	0.126532	0.00449811		1400	G	IVT RNA	0.0364401	0.00143929
1401	A	Naked RNA	0.0875714	0.0130809		1401	A	IVT RNA	0.0477223	0.000305847
1402	C	Naked RNA	0.0341875	0.00543225		1402	C	IVT RNA	0.0271922	0.00139226
1403	C	Naked RNA	0.0318858	0.0064788		1403	C	IVT RNA	0.0338874	0.00305669
1404	G	Naked RNA	0.242664	0.0506636		1404	G	IVT RNA	0.0829757	0.00595952
1405	T	Naked RNA	0.0806961	0.0201786		1405	T	IVT RNA	0.0395686	0.00090334
1406	A	Naked RNA	0.0591137	0.0124314		1406	A	IVT RNA	0.0372603	0.0120609
1407	A	Naked RNA	0.0483356	0.00610757		1407	A	IVT RNA	0.0476903	0.0176815
1408	G	Naked RNA	0.0683871	0.00870438		1408	G	IVT RNA	0.0340908	0.000194208
1409	G	Naked RNA	0.109009	0.0162751		1409	G	IVT RNA	0.0488356	0.00500733
1410	T	Naked RNA	0.0200982	0.00163763		1410	T	IVT RNA	0.0138168	0.000232763
1411	C	Naked RNA	0.00263601	0.00015479		1411	C	IVT RNA	0.00304594	0.000685905
1412	G	Naked RNA	0.00632168	0.0013936		1412	G	IVT RNA	0.00482156	0.000507343
1413	G	Naked RNA	0.0173578	0.00219015		1413	G	IVT RNA	0.0105229	0.000916946
1414	G	Naked RNA	0.0947722	0.0194224		1414	G	IVT RNA	0.040021	0.0033441
1415	T	Naked RNA	0.0336372	0.0024711		1415	T	IVT RNA	0.0142355	0.000201093
1416	C	Naked RNA	0.00706616	0.00149393		1416	C	IVT RNA	0.0123978	0.00100918
1417	G	Naked RNA	0.100975	0.0216785		1417	G	IVT RNA	0.0429496	0.00134808
1418	A	Naked RNA	0.0603608	0.00973435		1418	A	IVT RNA	0.0374583	0.00867765
1419	A	Naked RNA	0.0395122	0.00417818		1419	A	IVT RNA	0.0467124	0.0147184
1420	C	Naked RNA	0.0075998	0.00147907		1420	C	IVT RNA	0.0195156	0.000884803
1421	G	Naked RNA	0.0353398	0.00461405		1421	G	IVT RNA	0.0364062	0.000118342
1422	G	Naked RNA	0.0181408	0.00145411		1422	G	IVT RNA	0.0265719	0.00103913
1423	C	Naked RNA	0.00611478	0.00138729		1423	C	IVT RNA	0.0156123	0.00182239
1424	C	Naked RNA	0.0130108	0.000751741		1424	C	IVT RNA	0.0260792	0.0036458
1425	T	Naked RNA	0.0198256	0.00252187		1425	T	IVT RNA	0.0302123	0.000576174
1426	C	Naked RNA	0.023517	0.00507405		1426	C	IVT RNA	0.0451534	0.000831669
1427	T	Naked RNA	0.0340911	0.00492065		1427	T	IVT RNA	0.0601214	0.00381714
1428	A	Naked RNA	0.109501	0.014318		1428	A	IVT RNA	0.209504	0.0446187
1429	G	Naked RNA	0.103132	0.0100958		1429	G	IVT RNA	0.0717202	0.00049759
1430	T	Naked RNA	0.0858969	0.0284208		1430	T	IVT RNA	0.0511275	0.00633553
1431	G	Naked RNA	0.0591488	0.00438883		1431	G	IVT RNA	0.0357639	2.33671e-05
1432	C	Naked RNA	0.00321096	0.000816921		1432	C	IVT RNA	0.00710022	0.00148147
1433	A	Naked RNA	0.0127942	0.00112073		1433	A	IVT RNA	0.0207518	0.0120958
1434	G	Naked RNA	0.0404743	0.0051149		1434	G	IVT RNA	0.04214	0.00686312
1435	A	Naked RNA	0.0426262	0.00431723		1435	A	IVT RNA	0.0423849	0.0113282
1436	T	Naked RNA	0.00858509	0.00152763		1436	T	IVT RNA	0.028372	0.00112793
1437	C	Naked RNA	0.00614329	0.00110393		1437	C	IVT RNA	0.0207363	0.00157332
1438	T	Naked RNA	0.0151181	0.000217044		1438	T	IVT RNA	0.0404086	0.00131792
1439	T	Naked RNA	0.0115113	0.000730524		1439	T	IVT RNA	0.0100821	0.00101742
1440	G	Naked RNA	0.0755745	0.00512325		1440	G	IVT RNA	0.0278496	0.00475499
1441	G	Naked RNA	0.0881149	0.00882497		1441	G	IVT RNA	0.0277312	0.00281368
1442	T	Naked RNA	0.0251496	0.00521282		1442	T	IVT RNA	0.00920069	0.000968819
1443	G	Naked RNA	0.0797029	0.00627473		1443	G	IVT RNA	0.0156477	0.00114084
1444	G	Naked RNA	0.0833802	0.00898704		1444	G	IVT RNA	0.0223132	0.00187756
1445	T	Naked RNA	0.0319344	0.00409697		1445	T	IVT RNA	0.00664979	0.00165587
1446	A	Naked RNA	0.0706333	0.00774915		1446	A	IVT RNA	0.0163991	0.000108897
1447	G	Naked RNA	0.0806576	0.0103453		1447	G	IVT RNA	0.0192562	0.00132176
1448	T	Naked RNA	0.0224324	0.00323798		1448	T	IVT RNA	0.00664458	0.00136527
1449	A	Naked RNA	0.0285113	0.00470832		1449	A	IVT RNA	0.0160035	8.40453e-05
1450	G	Naked RNA	0.0505109	0.00993772		1450	G	IVT RNA	0.0240167	0.000936208
1451	C	Naked RNA	0.0561179	0.00372457		1451	C	IVT RNA	0.0112597	0.00264943
1452	A	Naked RNA	0.0685697	0.0164086		1452	A	IVT RNA	0.0297856	0.00380175
1453	A	Naked RNA	0.0754258	0.013534		1453	A	IVT RNA	0.0360162	0.00642882
1454	A	Naked RNA	0.0620337	0.0174373		1454	A	IVT RNA	0.038772	0.0208775
1455	T	Naked RNA	0.0441717	0.0102702		1455	T	IVT RNA	0.0222531	0.000103616
1456	A	Naked RNA	0.118902	0.0301966		1456	A	IVT RNA	0.0522534	0.0163448
1457	T	Naked RNA	0.0649078	0.0155466		1457	T	IVT RNA	0.0415415	0.00258677
1458	T	Naked RNA	0.0447782	0.00546066		1458	T	IVT RNA	0.0263536	0.00207478
1459	C	Naked RNA	0.0239198	0.00351552		1459	C	IVT RNA	0.0214851	0.00135282
1460	A	Naked RNA	0.0917602	0.013688		1460	A	IVT RNA	0.0539637	0.0101667
1461	A	Naked RNA	0.0953581	0.018809		1461	A	IVT RNA	0.0670799	0.0180492
1462	A	Naked RNA	0.0788316	0.0125984		1462	A	IVT RNA	0.0673567	0.0262713
1463	T	Naked RNA	0.0126608	0.00171651		1463	T	IVT RNA	0.0122621	0.00284337
1464	G	Naked RNA	0.0280229	0.0011752		1464	G	IVT RNA	0.0125744	0.000557576
1465	A	Naked RNA	0.0022138	0.000202401		1465	A	IVT RNA	0.00194583	0.00103984
1466	G	Naked RNA	0.0291245	0.00491215		1466	G	IVT RNA	0.0132102	0.000246429
1467	A	Naked RNA	0.0202851	0.00414375		1467	A	IVT RNA	0.0179164	0.00965806
1468	A	Naked RNA	0.0354605	0.00836804		1468	A	IVT RNA	0.0352211	0.0167911
1469	C	Naked RNA	0.0130006	0.00100299		1469	C	IVT RNA	0.0173729	0.000402434
1470	T	Naked RNA	0.0197694	0.00414326		1470	T	IVT RNA	0.0233437	0.00407597
1471	T	Naked RNA	0.0195287	0.00599279		1471	T	IVT RNA	0.0204592	0.00400861
1472	T	Naked RNA	0.00864888	0.00231498		1472	T	IVT RNA	0.00838696	0.00234375
1473	G	Naked RNA	0.0494444	0.0112292		1473	G	IVT RNA	0.0236406	0.00123334
1474	A	Naked RNA	0.0115954	0.0026322		1474	A	IVT RNA	0.0124045	0.00498962
1475	A	Naked RNA	0.00232167	0.000919708		1475	A	IVT RNA	0.00278389	0.000214243
1476	G	Naked RNA	0.00333093	0.00056832		1476	G	IVT RNA	0.00207224	1.61072e-05
1477	A	Naked RNA	0.00270671	0.000357711		1477	A	IVT RNA	0.002065	0.00118182
1478	C	Naked RNA	0.000604387	0.00032183		1478	C	IVT RNA	0.00111389	0.000316296
1479	T	Naked RNA	0.000711667	0.000269539		1479	T	IVT RNA	0.000338039	1.72562e-05
1480	G	Naked RNA	0.00224236	0.000800701		1480	G	IVT RNA	0.00108898	3.66974e-05
1481	A	Naked RNA	0.00150286	0.000258665		1481	A	IVT RNA	0.00124943	0.000648552
1482	A	Naked RNA	0.0026201	0.00112354		1482	A	IVT RNA	0.0018204	0.00170911
1483	G	Naked RNA	0.00759021	0.00231026		1483	G	IVT RNA	0.00138498	0.000197034
1484	T	Naked RNA	0.00129765	0.000670163		1484	T	IVT RNA	0.000433964	4.1452e-05
1485	G	Naked RNA	0.00106528	0.000557749		1485	G	IVT RNA	0.000114465	7.83404e-06
1486	G	Naked RNA	0.00140788	0.000543823		1486	G	IVT RNA	0.000271879	8.66248e-05
1487	G	Naked RNA	0.00393281	0.000471568		1487	G	IVT RNA	0.000832829	9.5615e-05
1488	G	Naked RNA	0.00838907	0.00108188		1488	G	IVT RNA	0.00125141	2.83656e-05
1489	A	Naked RNA	0.00696639	0.00143957		1489	A	IVT RNA	0.00197409	0.00057492
1490	A	Naked RNA	0.0073963	0.00115408		1490	A	IVT RNA	0.00257138	0.00141987
1491	A	Naked RNA	0.00621752	0.000763384		1491	A	IVT RNA	0.00273114	0.00209251
1492	G	Naked RNA	0.0160078	0.00144535		1492	G	IVT RNA	0.00466417	0.000491083
1493	G	Naked RNA	0.0295742	0.0100733		1493	G	IVT RNA	0.010243	0.000354587
1494	T	Naked RNA	0.00194239	0.000638574		1494	T	IVT RNA	0.000588252	0.000288101
1495	T	Naked RNA	0.00226798	0.000920407		1495	T	IVT RNA	0.000290209	6.41148e-05
1496	C	Naked RNA	0.00181266	0.000936153		1496	C	IVT RNA	0.000407152	2.62407e-06
1497	C	Naked RNA	0.0016745	0.00042694		1497	C	IVT RNA	0.00107657	0.000225786
1498	A	Naked RNA	0.0779691	0.0462913		1498	A	IVT RNA	0.040926	0.00346944
1499	C	Naked RNA	0.0254319	0.0168564		1499	C	IVT RNA	0.0388773	0.00432886
1500	G	Naked RNA	0.34973	0.117271		1500	G	IVT RNA	0.205785	0.0156028
1501	T	Naked RNA	0.0836824	0.0246875		1501	T	IVT RNA	0.127017	0.0016127
1502	C	Naked RNA	0.046919	0.0124976		1502	C	IVT RNA	0.0666378	0.00582256
1503	A	Naked RNA	0.196093	0.0365273		1503	A	IVT RNA	0.112168	0.00108661
1504	A	Naked RNA	0.172776	0.0226241		1504	A	IVT RNA	0.114424	0.0188916
1505	C	Naked RNA	0.0480772	0.00629215		1505	C	IVT RNA	0.0448216	0.0040288
1506	A	Naked RNA	0.126923	0.0116793		1506	A	IVT RNA	0.103489	0.0331471
1507	G	Naked RNA	0.33777	0.0319255		1507	G	IVT RNA	0.141467	0.0055525
1508	C	Naked RNA	0.0149789	0.0018379		1508	C	IVT RNA	0.0181751	0.00452843
1509	A	Naked RNA	0.0239616	0.00628683		1509	A	IVT RNA	0.0437417	0.0364341
1510	G	Naked RNA	0.207258	0.0130904		1510	G	IVT RNA	0.130978	0.00153876
1511	T	Naked RNA	0.0299605	0.0129678		1511	T	IVT RNA	0.0485552	0.0162064
1512	T	Naked RNA	0.00102846	0.000627494		1512	T	IVT RNA	0.00191778	0.000287319
1513	G	Naked RNA	0.005422	0.00151636		1513	G	IVT RNA	0.00464282	0.000401056
1514	G	Naked RNA	0.00886155	0.00177763		1514	G	IVT RNA	0.0087704	0.000173378
1515	A	Naked RNA	0.0055877	0.00114091		1515	A	IVT RNA	0.00637888	0.00111935
1516	C	Naked RNA	0.000693362	0.000259858		1516	C	IVT RNA	0.000932115	3.89531e-05
1517	G	Naked RNA	0.00650436	0.00135461		1517	G	IVT RNA	0.00293849	8.73899e-05
1518	T	Naked RNA	0.00164149	0.000440263		1518	T	IVT RNA	0.000563398	6.48382e-05
1519	G	Naked RNA	0.00309439	9.17174e-05		1519	G	IVT RNA	0.00144111	0.000308025
1520	G	Naked RNA	0.0234016	0.0006757		1520	G	IVT RNA	0.00658339	0.00066789
1521	G	Naked RNA	0.0248939	0.00185026		1521	G	IVT RNA	0.00784225	0.00140595
1522	T	Naked RNA	0.00702237	0.000428371		1522	T	IVT RNA	0.00300727	0.000146464
1523	T	Naked RNA	0.00437255	0.00135714		1523	T	IVT RNA	0.00327697	0.000502474
1524	A	Naked RNA	0.0117138	0.000616973		1524	A	IVT RNA	0.01528	0.00386283
1525	G	Naked RNA	0.00467659	0.000743674		1525	G	IVT RNA	0.00121586	0.000314344
1526	T	Naked RNA	0.0017717	0.00074816		1526	T	IVT RNA	0.00073207	0.000263779
1527	C	Naked RNA	0.00109956	0.000609657		1527	C	IVT RNA	0.000284898	2.84024e-05
1528	G	Naked RNA	0.00430024	0.000856754		1528	G	IVT RNA	0.000724556	3.30813e-05
1529	A	Naked RNA	0.0042417	0.000614936		1529	A	IVT RNA	0.000439546	7.88134e-05
1530	T	Naked RNA	0.0044025	0.000768187		1530	T	IVT RNA	0.00068504	0.000169234
1531	C	Naked RNA	0.00163685	0.000132439		1531	C	IVT RNA	0.0007306	0.000167093
1532	C	Naked RNA	0.00395254	0.00108099		1532	C	IVT RNA	0.000575854	2.56786e-05
1533	T	Naked RNA	0.00396658	0.000951378		1533	T	IVT RNA	0.000576177	0.00017986
1534	A	Naked RNA	0.00982738	0.00297011		1534	A	IVT RNA	0.00124838	0.000691572
1535	A	Naked RNA	0.00345614	0.00107914		1535	A	IVT RNA	0.000424177	0.00037856
1536	G	Naked RNA	0.0097609	0.00116016		1536	G	IVT RNA	0.00108016	0.000221324
1537	A	Naked RNA	0.00513823	0.00174808		1537	A	IVT RNA	0.00181679	0.000799251
1538	G	Naked RNA	0.0275172	0.00647704		1538	G	IVT RNA	0.00297177	0.000700901
1539	A	Naked RNA	0.0145108	0.00507016		1539	A	IVT RNA	0.00380962	0.00208346
1540	T	Naked RNA	0.00217942	0.000534997		1540	T	IVT RNA	0.000551906	7.04795e-05
1541	G	Naked RNA	0.00719651	0.000370718		1541	G	IVT RNA	0.00101986	0.000454489
1542	G	Naked RNA	0.0051806	0.000753539		1542	G	IVT RNA	0.00132012	0.000319269
1543	G	Naked RNA	0.00526564	0.00189738		1543	G	IVT RNA	0.00124739	0.000197397
1544	G	Naked RNA	0.0128248	0.00100766		1544	G	IVT RNA	0.00310578	0.00116191
1545	A	Naked RNA	0.0106546	0.0010187		1545	A	IVT RNA	0.00567886	0.00112221
1546	A	Naked RNA	0.00509504	0.00277549		1546	A	IVT RNA	0.0045624	0.00293283
1547	G	Naked RNA	0.0478211	0.0202042		1547	G	IVT RNA	0.0101528	0.000907465
1548	C	Naked RNA	0.00775802	0.00675836		1548	C	IVT RNA	0.00263511	0.000979682
1549	T	Naked RNA	0.0174527	0.00883269		1549	T	IVT RNA	0.00473667	0.00127034
1550	C	Naked RNA	0.0168524	0.00786403		1550	C	IVT RNA	0.00605074	0.000685187
1551	C	Naked RNA	0.0166525	0.00719926		1551	C	IVT RNA	0.00661792	0.00119786
1552	G	Naked RNA	0.0846682	0.0298652		1552	G	IVT RNA	0.016947	0.000574446
1553	T	Naked RNA	0.0207736	0.00824242		1553	T	IVT RNA	0.00573375	0.00182844
1554	T	Naked RNA	0.0249304	0.00617769		1554	T	IVT RNA	0.00716174	0.00208616
1555	T	Naked RNA	0.0222201	0.0102692		1555	T	IVT RNA	0.00897782	0.00303225
1556	C	Naked RNA	0.0112818	0.00314737		1556	C	IVT RNA	0.00340914	0.000805001
1557	A	Naked RNA	0.0769824	0.0148849		1557	A	IVT RNA	0.0249961	0.013493
1558	A	Naked RNA	0.022974	0.00866738		1558	A	IVT RNA	0.00584569	0.00654373
1559	A	Naked RNA	0.00273571	0.00138481		1559	A	IVT RNA	0.00151999	0.00196697
1560	G	Naked RNA	0.00768017	0.000729087		1560	G	IVT RNA	0.000328299	0.00044788
1561	G	Naked RNA	0.00659878	0.00451564		1561	G	IVT RNA	0.00255348	0.00193053
1562	C	Naked RNA	0.00587101	0.00365388		1562	C	IVT RNA	0.00613068	0.00401389
1563	C	Naked RNA	0.00741522	0.00530574		1563	C	IVT RNA	0.0279231	0.0174344
1564	T	Naked RNA	0.0116035	0.00666697		1564	T	IVT RNA	0.0311641	0.00713338
1565	G	Naked RNA	0.132272	0.00594088		1565	G	IVT RNA	0.126503	0.0363148
1566	A	Naked RNA	0.0754442	0.00568042		1566	A	IVT RNA	0.068311	0.0104346
1567	T	Naked RNA	0.0254932	0.00132541		1567	T	IVT RNA	0.0345638	0.0103403
1568	T	Naked RNA	0.0734781	0.00871733		1568	T	IVT RNA	0.0406828	0.000632209
1569	T	Naked RNA	0.0560778	0.0108053		1569	T	IVT RNA	0.0584197	0.0211261
1570	T	Naked RNA	0.0380903	0.00476299		1570	T	IVT RNA	0.0521367	0.0152036
1571	A	Naked RNA	0.0612488	0.0108478		1571	A	IVT RNA	0.100953	0.0600553
1572	T	Naked RNA	0.0240949	0.00787547		1572	T	IVT RNA	0.027731	0.0038379
1573	G	Naked RNA	0.133764	0.025781		1573	G	IVT RNA	0.0612076	0.0167225
1574	C	Naked RNA	0.0214944	0.0139885		1574	C	IVT RNA	0.0120588	0.000879084
1575	A	Naked RNA	0.0205271	0.00395423		1575	A	IVT RNA	0.0276459	0.0105445
1576	G	Naked RNA	0.0235348	0.0016404		1576	G	IVT RNA	0.0197486	0.0071423
1577	G	Naked RNA	0.0475342	0.0137854		1577	G	IVT RNA	0.0712579	0.00278978
1578	C	Naked RNA	0.0150769	0.00351864		1578	C	IVT RNA	0.0246967	0.000597252
1579	C	Naked RNA	0.00121514	0.00187896		1579	C	IVT RNA	0.00297876	0.00172451
1580	A	Naked RNA	0.013587	0.00959999		1580	A	IVT RNA	0.00581125	0.0025423
1581	C	Naked RNA	0.0232101	0.00856545		1581	C	IVT RNA	0.0257144	0.000303538
1582	C	Naked RNA	0.0330853	0.00398932		1582	C	IVT RNA	0.0490069	0.00737057
1583	A	Naked RNA	0.12281	0.00862967		1583	A	IVT RNA	0.185095	0.0475575
1584	T	Naked RNA	0.0263729	0.00507152		1584	T	IVT RNA	0.0593067	0.0146789
1585	C	Naked RNA	0.0348608	0.00569614		1585	C	IVT RNA	0.0448683	0.00982234
1586	G	Naked RNA	0.179044	0.0161255		1586	G	IVT RNA	0.1411	0.012452
1587	A	Naked RNA	0.0987411	0.00545022		1587	A	IVT RNA	0.129444	0.019146
1588	A	Naked RNA	0.0922466	0.0108852		1588	A	IVT RNA	0.102788	0.0389368
1589	A	Naked RNA	0.0172978	0.00176996		1589	A	IVT RNA	0.0110198	0.00799692
1590	G	Naked RNA	0.0117747	0.000430016		1590	G	IVT RNA	0.00523701	0.00021759
1591	G	Naked RNA	0.0639906	0.00932223		1591	G	IVT RNA	0.0231846	0.00287766
1592	G	Naked RNA	0.154013	0.0430044		1592	G	IVT RNA	0.0662507	0.0138625
1593	A	Naked RNA	0.08028	0.0208388		1593	A	IVT RNA	0.0618819	0.0110101
1594	A	Naked RNA	0.0399326	0.00536989		1594	A	IVT RNA	0.0483106	0.014996
1595	T	Naked RNA	0.0272283	0.00842463		1595	T	IVT RNA	0.022801	0.00023973
1596	C	Naked RNA	0.0312136	0.00959932		1596	C	IVT RNA	0.0567754	0.00997832
1597	C	Naked RNA	0.0248707	0.00489422		1597	C	IVT RNA	0.0635572	0.0114643
1598	G	Naked RNA	0.290327	0.0675462		1598	G	IVT RNA	0.121804	0.0233807
1599	G	Naked RNA	0.267346	0.0379421		1599	G	IVT RNA	0.128918	0.0175632
1600	T	Naked RNA	0.0826336	0.0182737		1600	T	IVT RNA	0.0612371	0.00322112
1601	T	Naked RNA	0.0790602	0.0244131		1601	T	IVT RNA	0.0689972	0.00167999
1602	A	Naked RNA	0.159769	0.0227567		1602	A	IVT RNA	0.12706	0.0472634
1603	A	Naked RNA	0.125196	0.0181429		1603	A	IVT RNA	0.154007	0.103269
1604	G	Naked RNA	0.234147	0.035579		1604	G	IVT RNA	0.101325	0.0212027
1605	A	Naked RNA	0.111877	0.0136256		1605	A	IVT RNA	0.108743	0.04429
1606	T	Naked RNA	0.0441091	0.00686385		1606	T	IVT RNA	0.0443816	0.005292
1607	T	Naked RNA	0.0426381	0.00986479		1607	T	IVT RNA	0.0439333	0.00525183
1608	C	Naked RNA	0.0266181	0.00916897		1608	C	IVT RNA	0.0408756	0.00115039
1609	C	Naked RNA	0.00129775	0.00084284		1609	C	IVT RNA	0.000969761	0.000181666
1610	G	Naked RNA	0.0155108	1.76157e-05		1610	G	IVT RNA	0.00640024	0.00299903
1611	G	Naked RNA	0.0466165	0.00677117		1611	G	IVT RNA	0.0259067	0.00719036
1612	A	Naked RNA	0.038851	0.00106765		1612	A	IVT RNA	0.0302471	0.00303132
1613	A	Naked RNA	0.0442518	0.00335286		1613	A	IVT RNA	0.0518411	0.0253477
1614	C	Naked RNA	0.0207288	0.00216012		1614	C	IVT RNA	0.036071	0.00538635
1615	C	Naked RNA	0.0201773	0.000591854		1615	C	IVT RNA	0.0420304	0.0054337
1616	T	Naked RNA	0.0039823	0.000764591		1616	T	IVT RNA	0.00676853	0.00165432
1617	G	Naked RNA	0.0432825	0.002857		1617	G	IVT RNA	0.0286017	0.00580014
1618	G	Naked RNA	0.0781665	0.00064494		1618	G	IVT RNA	0.0577011	0.0151142
1619	A	Naked RNA	0.0446173	0.00551375		1619	A	IVT RNA	0.0504766	0.02334
1620	T	Naked RNA	0.0250723	0.00285477		1620	T	IVT RNA	0.0309613	0.00401761
1621	A	Naked RNA	0.0428801	0.00208443		1621	A	IVT RNA	0.0747704	0.0539619
1622	T	Naked RNA	0.00688321	0.00204775		1622	T	IVT RNA	0.0112133	0.000574656
1623	G	Naked RNA	0.0349278	0.00175374		1623	G	IVT RNA	0.0287768	0.00472001
1624	G	Naked RNA	0.0478884	0.00192133		1624	G	IVT RNA	0.0396658	0.0106409
1625	A	Naked RNA	0.0464317	0.00592884		1625	A	IVT RNA	0.0426348	0.00853392
1626	T	Naked RNA	0.0124157	0.00361078		1626	T	IVT RNA	0.00970087	0.000843276
1627	T	Naked RNA	0.0208933	0.00389849		1627	T	IVT RNA	0.0277762	0.000996257
1628	C	Naked RNA	0.0211697	0.00623166		1628	C	IVT RNA	0.0313606	0.00193639
1629	T	Naked RNA	0.0408449	0.00761114		1629	T	IVT RNA	0.0660258	0.00575185
1630	T	Naked RNA	0.0281198	0.00202762		1630	T	IVT RNA	0.0290942	0.000830584
1631	C	Naked RNA	0.0228394	0.0045276		1631	C	IVT RNA	0.0286006	0.00766507
1632	A	Naked RNA	0.0885096	0.0144998		1632	A	IVT RNA	0.058556	0.015974
1633	C	Naked RNA	0.00757505	0.000393753		1633	C	IVT RNA	0.01531	0.00228829
1634	G	Naked RNA	0.0718831	0.00270594		1634	G	IVT RNA	0.0386121	0.0113336
1635	G	Naked RNA	0.105728	0.00747429		1635	G	IVT RNA	0.0466796	0.00973002
1636	T	Naked RNA	0.026961	0.00520027		1636	T	IVT RNA	0.0205686	0.000279915
1637	A	Naked RNA	0.0597741	0.00311292		1637	A	IVT RNA	0.0587198	0.0105845
1638	A	Naked RNA	0.0822628	0.00627032		1638	A	IVT RNA	0.102613	0.0306665
1639	C	Naked RNA	0.0224369	0.00135033		1639	C	IVT RNA	0.0513801	0.00683605
1640	G	Naked RNA	0.123812	0.00701071		1640	G	IVT RNA	0.111783	0.0215979
1641	T	Naked RNA	0.0276948	0.00340921		1641	T	IVT RNA	0.0506396	0.00363637
1642	A	Naked RNA	0.0767935	0.00355535		1642	A	IVT RNA	0.124742	0.0415653
1643	A	Naked RNA	0.0735608	0.00638053		1643	A	IVT RNA	0.138301	0.0641586
1644	C	Naked RNA	0.0203944	0.00168161		1644	C	IVT RNA	0.0349731	0.00121078
1645	T	Naked RNA	0.0311397	0.000364266		1645	T	IVT RNA	0.03394	0.00561326
1646	G	Naked RNA	0.0859039	0.00769808		1646	G	IVT RNA	0.0767172	0.0219487
1647	A	Naked RNA	0.0635317	0.00402208		1647	A	IVT RNA	0.0993357	0.0284943
1648	A	Naked RNA	0.0606486	0.00443301		1648	A	IVT RNA	0.102867	0.0597261
1649	T	Naked RNA	0.0510893	0.00470047		1649	T	IVT RNA	0.0424665	0.00173995
1650	G	Naked RNA	0.0976233	0.00808526		1650	G	IVT RNA	0.061657	0.00977922
1651	T	Naked RNA	0.0291067	0.00413834		1651	T	IVT RNA	0.0342346	0.00497287
1652	G	Naked RNA	0.0576907	0.0107817		1652	G	IVT RNA	0.0425245	0.00327011
1653	G	Naked RNA	0.0713246	0.0110515		1653	G	IVT RNA	0.0530072	0.0102049
1654	A	Naked RNA	0.0101164	0.000767992		1654	A	IVT RNA	0.014689	0.00931079
1655	G	Naked RNA	0.0137389	0.00129461		1655	G	IVT RNA	0.00341054	0.000610865
1656	A	Naked RNA	0.00117172	0.000362688		1656	A	IVT RNA	0.000453876	0.000256571
1657	C	Naked RNA	0.00026415	0.000146415		1657	C	IVT RNA	0.000121375	4.2285e-07
1658	G	Naked RNA	0.0144296	0.00227924		1658	G	IVT RNA	0.00360799	0.000552895
1659	T	Naked RNA	0.00156861	0.000182061		1659	T	IVT RNA	0.000694796	0.000588625
1660	C	Naked RNA	6.63943e-05	0.000104641		1660	C	IVT RNA	3.49e-05	5.65685e-07
1661	G	Naked RNA	0.00115539	0.000163493		1661	G	IVT RNA	0.000500784	2.19281e-05
1662	G	Naked RNA	0.00374924	0.000617191		1662	G	IVT RNA	0.00344746	0.000190456
1663	C	Naked RNA	0.000742445	6.94343e-05		1663	C	IVT RNA	0.000671239	3.32178e-05
1664	G	Naked RNA	0.00288203	0.000504681		1664	G	IVT RNA	0.00176386	0.000202236
1665	C	Naked RNA	0.000175548	0.000120374		1665	C	IVT RNA	0.00014253	4.74985e-05
1666	G	Naked RNA	0.00201884	0.00125747		1666	G	IVT RNA	0.000562483	8.92807e-05
1667	A	Naked RNA	0.000559691	0.000145224		1667	A	IVT RNA	0.000912397	0.0009892
1668	G	Naked RNA	0.028459	0.00360143		1668	G	IVT RNA	0.000413933	0.000108546
1669	C	Naked RNA	0.000624957	3.12516e-05		1669	C	IVT RNA	3.285e-05	1.53442e-05
1670	C	Naked RNA	0.000684078	0.000597081		1670	C	IVT RNA	0.000122384	0.000124429
1671	C	Naked RNA	0.000782581	0.000176754		1671	C	IVT RNA	0.000334256	0.000122107
1672	T	Naked RNA	0.00041462	3.96476e-05		1672	T	IVT RNA	2.66e-05	1.89505e-05
1673	G	Naked RNA	0.00139131	0.000480376		1673	G	IVT RNA	0.000146435	0.000191675
1674	G	Naked RNA	0.00211792	0.000134157		1674	G	IVT RNA	0.000160549	5.53467e-05
1675	G	Naked RNA	0.00500279	0.000549078		1675	G	IVT RNA	0.000481778	0.000154243
1676	A	Naked RNA	0.00128716	0.000823805		1676	A	IVT RNA	0.000275779	0.000236737
1677	G	Naked RNA	0.00264146	0.000957782		1677	G	IVT RNA	0.000354343	2.23311e-05
1678	G	Naked RNA	0.00704572	0.000454285		1678	G	IVT RNA	0.000774154	0.000114754
1679	A	Naked RNA	0.00332346	0.000630966		1679	A	IVT RNA	0.000559897	0.000145589
1680	G	Naked RNA	0.0161644	0.00227575		1680	G	IVT RNA	0.00102069	7.86748e-05
1681	T	Naked RNA	0.00623421	0.00198561		1681	T	IVT RNA	0.000677695	7.4015e-05
1682	T	Naked RNA	0.00582913	0.00227689		1682	T	IVT RNA	0.000653311	0.000205683
1683	A	Naked RNA	0.00860325	0.0048747		1683	A	IVT RNA	0.00120238	0.000415809
1684	T	Naked RNA	0.00817089	0.00348548		1684	T	IVT RNA	0.00109458	7.47348e-05
1685	C	Naked RNA	0.00469732	0.00147201		1685	C	IVT RNA	0.00102059	0.000104833
1686	T	Naked RNA	0.00624382	0.00263646		1686	T	IVT RNA	0.00103061	0.000196837
1687	T	Naked RNA	0.005526	0.00320382		1687	T	IVT RNA	0.000610298	0.000265839
1688	T	Naked RNA	0.0034708	0.0010905		1688	T	IVT RNA	0.00113718	0.000188623
1689	T	Naked RNA	0.00573716	0.00196858		1689	T	IVT RNA	0.00104693	0.000129945
1690	C	Naked RNA	0.00189682	0.000103181		1690	C	IVT RNA	0.000872834	0.000383028
1691	T	Naked RNA	0.00449688	0.00157655		1691	T	IVT RNA	0.00147741	0.000145829
1692	T	Naked RNA	0.00841123	0.00468566		1692	T	IVT RNA	0.00100788	0.000200258
1693	C	Naked RNA	0.00443734	0.00083018		1693	C	IVT RNA	0.000986872	4.63869e-05
1694	T	Naked RNA	0.00648084	0.00143402		1694	T	IVT RNA	0.00171735	0.000750484
1695	T	Naked RNA	0.00667351	0.000519506		1695	T	IVT RNA	0.00151398	0.00034879
1696	A	Naked RNA	0.0141666	0.00611838		1696	A	IVT RNA	0.00360215	0.00167384
1697	A	Naked RNA	0.020021	0.00854239		1697	A	IVT RNA	0.00541495	0.00323696
1698	C	Naked RNA	0.0062069	0.00149398		1698	C	IVT RNA	0.00164867	0.000186393
1699	A	Naked RNA	0.0123728	0.00568134		1699	A	IVT RNA	0.0103307	0.00955262
1700	G	Naked RNA	0.067775	0.0194125		1700	G	IVT RNA	0.0158154	0.00448097
1701	C	Naked RNA	0.0199996	0.00099314		1701	C	IVT RNA	0.0189796	0.00345671
1702	T	Naked RNA	0.0285689	0.00551108		1702	T	IVT RNA	0.0394809	0.0010473
1703	T	Naked RNA	0.0305926	0.00394943		1703	T	IVT RNA	0.0517624	0.0145473
1704	A	Naked RNA	0.036837	0.014477		1704	A	IVT RNA	0.0836561	0.00909257
1705	T	Naked RNA	0.0258229	0.00538966		1705	T	IVT RNA	0.0586456	0.0159901
1706	C	Naked RNA	0.0140814	0.00789717		1706	C	IVT RNA	0.0129671	0.00149521
1707	A	Naked RNA	0.0547733	0.00965676		1707	A	IVT RNA	0.0462824	0.00149892
1708	C	Naked RNA	0.0293267	0.00933667		1708	C	IVT RNA	0.075159	0.0106348
1709	C	Naked RNA	0.0322077	0.0126528		1709	C	IVT RNA	0.0322447	0.00257958
1710	C	Naked RNA	0.0369507	0.0138103		1710	C	IVT RNA	0.0544473	0.0155566
1711	C	Naked RNA	0.00771128	0.00488542		1711	C	IVT RNA	0.0677531	0.00929262
1712	G	Naked RNA	0.116587	0.0272237		1712	G	IVT RNA	0.188193	0.0486864
1713	G	Naked RNA	0.166421	0.0314893		1713	G	IVT RNA	0.188334	0.0253801
1714	A	Naked RNA	0.135488	0.0353263		1714	A	IVT RNA	0.189416	0.0102696
1715	A	Naked RNA	0.0936257	0.0103242		1715	A	IVT RNA	0.134862	0.0270403
1716	T	Naked RNA	0.0410181	0.0112609		1716	T	IVT RNA	0.0633974	0.00283762
1717	T	Naked RNA	0.038487	0.0125598		1717	T	IVT RNA	0.0622954	0.0119556
1718	G	Naked RNA	0.265718	0.0456198		1718	G	IVT RNA	0.101825	0.00249675
1719	G	Naked RNA	0.21213	0.0366372		1719	G	IVT RNA	0.0849211	0.00198146
1720	T	Naked RNA	0.0575241	0.00738815		1720	T	IVT RNA	0.0517973	0.0213586
1721	T	Naked RNA	0.0824548	0.0215175		1721	T	IVT RNA	0.0650549	0.00729426
1722	T	Naked RNA	0.0596919	0.00814172		1722	T	IVT RNA	0.0535494	0.00149336
1723	A	Naked RNA	0.157449	0.0104131		1723	A	IVT RNA	0.188301	0.0381817
1724	T	Naked RNA	0.118551	0.019274		1724	T	IVT RNA	0.0791497	0.00837093
1725	C	Naked RNA	0.0332029	0.00605018		1725	C	IVT RNA	0.0771102	0.00692206
1726	C	Naked RNA	0.00638856	0.00111763		1726	C	IVT RNA	0.0220489	0.00400499
1727	G	Naked RNA	0.0300649	0.00655615		1727	G	IVT RNA	0.0447982	0.00706509
1728	G	Naked RNA	0.0713943	0.00659208		1728	G	IVT RNA	0.080713	0.0124718
1729	A	Naked RNA	0.0604003	0.00717605		1729	A	IVT RNA	0.0769033	0.0197436
1730	G	Naked RNA	0.108832	0.00273961		1730	G	IVT RNA	0.0820489	0.00794748
1731	A	Naked RNA	0.0655053	0.00778057		1731	A	IVT RNA	0.0729694	0.0349303
1732	T	Naked RNA	0.0125317	0.000775802		1732	T	IVT RNA	0.00709355	0.000732189
1733	G	Naked RNA	0.0136816	0.00114552		1733	G	IVT RNA	0.00310938	0.00034429
1734	G	Naked RNA	0.00626047	0.000970224		1734	G	IVT RNA	0.00204856	0.000551462
1735	G	Naked RNA	0.0306092	0.00636899		1735	G	IVT RNA	0.00757821	0.000192074
1736	G	Naked RNA	0.1112	0.0226122		1736	G	IVT RNA	0.0412612	0.000569381
1737	T	Naked RNA	0.0352218	0.00856887		1737	T	IVT RNA	0.0214254	0.00304231
1738	C	Naked RNA	0.035067	0.00796336		1738	C	IVT RNA	0.0295561	0.00396035
1739	T	Naked RNA	0.0407276	0.0117304		1739	T	IVT RNA	0.0392087	0.00588845
1740	T	Naked RNA	0.0405169	0.00599643		1740	T	IVT RNA	0.0400609	0.00215359
1741	A	Naked RNA	0.0750087	0.0117421		1741	A	IVT RNA	0.0796974	0.0679444
1742	T	Naked RNA	0.00186506	0.000464628		1742	T	IVT RNA	0.00118946	0.0001636
1743	G	Naked RNA	0.00321996	0.000491002		1743	G	IVT RNA	0.00208686	0.000220814
1744	G	Naked RNA	0.0140568	0.000420835		1744	G	IVT RNA	0.00651276	0.00209169
1745	C	Naked RNA	0.00261241	0.000804253		1745	C	IVT RNA	0.00285539	0.000496696
1746	T	Naked RNA	0.00157083	0.00100465		1746	T	IVT RNA	0.00113048	0.000550052
1747	G	Naked RNA	0.00853464	0.002954		1747	G	IVT RNA	0.00538831	0.000833557
1748	G	Naked RNA	0.00774529	0.00165945		1748	G	IVT RNA	0.00602644	0.000763372
1749	A	Naked RNA	0.00418235	0.00294015		1749	A	IVT RNA	0.00388227	0.000143513
1750	A	Naked RNA	0.00302316	0.000435006		1750	A	IVT RNA	0.00321214	0.00218856
1751	G	Naked RNA	0.00263675	0.00173924		1751	G	IVT RNA	0.00288318	0.000463369
1752	A	Naked RNA	5.54667e-05	7.82134e-06		1752	A	IVT RNA	0.000191111	2.97989e-05
1753	G	Naked RNA	0.000470986	0.000371357		1753	G	IVT RNA	8.8376e-05	3.60285e-05
1754	G	Naked RNA	0.0032791	0.00278045		1754	G	IVT RNA	0.00150462	0.000148433
1755	C	Naked RNA	0.00139751	0.000640727		1755	C	IVT RNA	0.00122923	0.000655976
1756	C	Naked RNA	0.00131431	0.00209993		1756	C	IVT RNA	0.00173281	0.000642088
1757	A	Naked RNA	0.00367343	0.00133106		1757	A	IVT RNA	0.0032499	0.00117331
1758	G	Naked RNA	0.0360297	0.00787504		1758	G	IVT RNA	0.0119239	0.00257809
1759	C	Naked RNA	0.00520454	0.00379279		1759	C	IVT RNA	0.0050465	0.000467847
1760	A	Naked RNA	0.0586522	0.0263035		1760	A	IVT RNA	0.0237884	0.00640931
1761	C	Naked RNA	0.0254498	0.0102348		1761	C	IVT RNA	0.0209333	0.00420052
1762	C	Naked RNA	0.0257667	0.00572653		1762	C	IVT RNA	0.0440225	0.00205034
1763	T	Naked RNA	0.0210391	0.00742751		1763	T	IVT RNA	0.0341819	0.00540083
1764	T	Naked RNA	0.0157544	0.00956762		1764	T	IVT RNA	0.0189712	0.00202102
1765	T	Naked RNA	0.00471438	0.00363809		1765	T	IVT RNA	0.00685912	0.00104291
1766	G	Naked RNA	0.0844418	0.02163		1766	G	IVT RNA	0.0312336	0.00425208
1767	C	Naked RNA	0.00333661	0.00216936		1767	C	IVT RNA	0.0111903	0.00233031
1768	T	Naked RNA	0.0015829	0.00153282		1768	T	IVT RNA	0.00239848	0.000104624
1769	G	Naked RNA	0.0231581	0.00575838		1769	G	IVT RNA	0.00579868	0.00115642
1770	G	Naked RNA	0.05568	0.0229027		1770	G	IVT RNA	0.0280368	0.00327458
1771	C	Naked RNA	0.0156967	0.00237436		1771	C	IVT RNA	0.00969751	0.000704947
1772	T	Naked RNA	0.0325477	0.0152697		1772	T	IVT RNA	0.0140027	0.001935
1773	C	Naked RNA	0.00872423	0.00258944		1773	C	IVT RNA	0.00660437	0.000555285
1774	C	Naked RNA	0.00301539	0.00251323		1774	C	IVT RNA	0.00257862	0.000739506
1775	G	Naked RNA	0.0396187	0.00911873		1775	G	IVT RNA	0.0161152	0.00386008
1776	G	Naked RNA	0.0602097	0.000744723		1776	G	IVT RNA	0.0114717	0.0016555
1777	T	Naked RNA	0.0128319	0.00552271		1777	T	IVT RNA	0.00497579	3.70001e-05
1778	G	Naked RNA	0.130738	0.0334816		1778	G	IVT RNA	0.0242067	0.000193055
1779	C	Naked RNA	0.0250752	0.007357		1779	C	IVT RNA	0.0115072	0.00311783
1780	G	Naked RNA	0.229847	0.0303116		1780	G	IVT RNA	0.0557788	0.00184736
1781	C	Naked RNA	0.0364388	0.0120925		1781	C	IVT RNA	0.0284767	0.00248227
1782	T	Naked RNA	0.049143	0.00574713		1782	T	IVT RNA	0.0315995	0.00154685
1783	T	Naked RNA	0.0144251	0.00385114		1783	T	IVT RNA	0.0117584	0.0043337
1784	G	Naked RNA	0.0876748	0.0157734		1784	G	IVT RNA	0.044484	0.00563753
1785	T	Naked RNA	0.0226584	0.00639387		1785	T	IVT RNA	0.0165658	0.00185595
1786	G	Naked RNA	0.0881961	0.0170981		1786	G	IVT RNA	0.0459301	0.00800127
1787	A	Naked RNA	0.0761788	0.0148083		1787	A	IVT RNA	0.0647913	0.00735482
1788	C	Naked RNA	0.00343488	0.00426844		1788	C	IVT RNA	0.00547462	0.00100879
1789	G	Naked RNA	0.0819386	0.0218859		1789	G	IVT RNA	0.0970268	0.0173247
1790	G	Naked RNA	0.101213	0.0113468		1790	G	IVT RNA	0.132261	0.040397
1791	C	Naked RNA	0.0235987	0.000618155		1791	C	IVT RNA	0.0548216	0.00631918
1792	C	Naked RNA	0.0251236	0.0107469		1792	C	IVT RNA	0.0649407	0.000893143
1793	C	Naked RNA	0.00808123	0.00263126		1793	C	IVT RNA	0.0185251	0.00315371
1794	G	Naked RNA	0.137065	0.0182415		1794	G	IVT RNA	0.0815775	0.00306183
1795	T	Naked RNA	0.0170959	0.00509165		1795	T	IVT RNA	0.0129977	0.00368204
1796	G	Naked RNA	0.111632	0.0124142		1796	G	IVT RNA	0.0778522	0.00821391
1797	A	Naked RNA	0.0559556	0.00436104		1797	A	IVT RNA	0.0658509	0.00399724
1798	A	Naked RNA	0.0854451	0.0116463		1798	A	IVT RNA	0.0886065	0.0101789
1799	A	Naked RNA	0.0735686	0.00441599		1799	A	IVT RNA	0.130037	0.00410278
1800	A	Naked RNA	0.0556012	0.00847698		1800	A	IVT RNA	0.079374	0.00470064
1801	T	Naked RNA	0.0273699	0.0064599		1801	T	IVT RNA	0.04275	0.00728481
1802	C	Naked RNA	0.0446746	0.00976272		1802	C	IVT RNA	0.0419705	0.00610883
1803	C	Naked RNA	0.0328733	0.0042345		1803	C	IVT RNA	0.0441985	0.00395806
1804	A	Naked RNA	0.172349	0.0190047		1804	A	IVT RNA	0.105571	0.0165198
1805	C	Naked RNA	0.0370542	0.00486984		1805	C	IVT RNA	0.0514606	0.00486551
1806	A	Naked RNA	0.0429404	0.00493206		1806	A	IVT RNA	0.0303493	0.0043965
1807	G	Naked RNA	0.145729	0.012285		1807	G	IVT RNA	0.09887	0.0092969
1808	G	Naked RNA	0.229546	0.0217617		1808	G	IVT RNA	0.130404	0.0119794
1809	A	Naked RNA	0.103979	0.00499244		1809	A	IVT RNA	0.0853398	0.00351579
1810	A	Naked RNA	0.0309934	0.00462316		1810	A	IVT RNA	0.0267007	0.00735705
1811	G	Naked RNA	0.0801569	0.0117352		1811	G	IVT RNA	0.0499969	0.00496653
1812	G	Naked RNA	0.129079	0.0125869		1812	G	IVT RNA	0.0843154	0.0107471
1813	A	Naked RNA	0.08806	0.0198825		1813	A	IVT RNA	0.0947631	0.0149101
1814	A	Naked RNA	0.0784056	0.0145318		1814	A	IVT RNA	0.0621749	0.0121338
1815	T	Naked RNA	0.0422477	0.00442736		1815	T	IVT RNA	0.0310565	0.00018252
1816	A	Naked RNA	0.0945446	0.0100478		1816	A	IVT RNA	0.0720094	0.0215085
1817	G	Naked RNA	0.136575	0.0190346		1817	G	IVT RNA	0.0674785	0.00379789
1818	T	Naked RNA	0.0377444	0.00974139		1818	T	IVT RNA	0.0320561	0.00379313
1819	T	Naked RNA	0.0346284	0.00823408		1819	T	IVT RNA	0.0261421	0.00219465
1820	T	Naked RNA	0.0299197	0.0074336		1820	T	IVT RNA	0.0244492	0.00200978
1821	T	Naked RNA	0.0324823	0.00633361		1821	T	IVT RNA	0.0215093	0.0033621
1822	C	Naked RNA	0.0341325	0.0067641		1822	C	IVT RNA	0.0375993	0.000495309
1823	A	Naked RNA	0.0997396	0.0202316		1823	A	IVT RNA	0.0737276	0.0292658
1824	T	Naked RNA	0.034683	0.0103027		1824	T	IVT RNA	0.031153	0.0056484
1825	G	Naked RNA	0.171387	0.0329322		1825	G	IVT RNA	0.0682706	0.00991626
1826	C	Naked RNA	0.0278025	0.00625243		1826	C	IVT RNA	0.0249278	0.0016567
1827	C	Naked RNA	0.0318738	0.00583893		1827	C	IVT RNA	0.0238646	0.00214029
1828	A	Naked RNA	0.0115556	0.00068883		1828	A	IVT RNA	0.00737363	0.00369276
1829	G	Naked RNA	0.00383986	7.87782e-05		1829	G	IVT RNA	0.00130178	0.000312276
1830	G	Naked RNA	0.077072	0.0141433		1830	G	IVT RNA	0.0360963	0.00105945
1831	T	Naked RNA	0.0128286	0.00211573		1831	T	IVT RNA	0.0104417	0.00247117
1832	C	Naked RNA	0.00248347	0.000854971		1832	C	IVT RNA	0.00365989	0.000174569
1833	G	Naked RNA	0.0135358	0.00123726		1833	G	IVT RNA	0.00769932	0.000681691
1834	T	Naked RNA	0.00221465	0.000639823		1834	T	IVT RNA	0.00227665	0.000467528
1835	A	Naked RNA	0.0069532	0.00161231		1835	A	IVT RNA	0.0088524	0.00105716
1836	C	Naked RNA	0.00133789	0.00105951		1836	C	IVT RNA	0.00422136	0.000190468
1837	T	Naked RNA	0.00375568	0.00107478		1837	T	IVT RNA	0.0053352	0.000147145
1838	G	Naked RNA	0.0149056	0.00385027		1838	G	IVT RNA	0.0154031	7.4814e-05
1839	A	Naked RNA	0.00473239	0.00143594		1839	A	IVT RNA	0.0109231	0.00195007
1840	T	Naked RNA	0.0015939	0.000513898		1840	T	IVT RNA	0.00489405	0.000261106
1841	A	Naked RNA	0.00438618	0.000349185		1841	A	IVT RNA	0.0097994	0.00197271
1842	A	Naked RNA	0.00551681	0.000450525		1842	A	IVT RNA	0.0134571	0.00405775
1843	C	Naked RNA	0.00161293	0.000338784		1843	C	IVT RNA	0.00606031	0.000709045
1844	C	Naked RNA	0.00169932	0.000415923		1844	C	IVT RNA	0.00623518	0.00057971
1845	G	Naked RNA	0.012369	0.00192316		1845	G	IVT RNA	0.0175125	0.000453333
1846	C	Naked RNA	0.0032526	0.00125499		1846	C	IVT RNA	0.00559013	0.000219779
1847	A	Naked RNA	0.0093595	0.00243237		1847	A	IVT RNA	0.0151688	0.00709807
1848	G	Naked RNA	0.0325466	0.00334519		1848	G	IVT RNA	0.0311408	0.00117323
1849	C	Naked RNA	0.00513117	0.0024847		1849	C	IVT RNA	0.0117315	0.000703504
1850	A	Naked RNA	0.00405314	0.000570962		1850	A	IVT RNA	0.0164622	0.003076
1851	G	Naked RNA	0.00620699	0.00197607		1851	G	IVT RNA	0.0109143	0.000339645
1852	G	Naked RNA	0.0241758	0.00445301		1852	G	IVT RNA	0.0217718	0.00324324
1853	T	Naked RNA	0.0101629	0.0031671		1853	T	IVT RNA	0.00896317	0.000346532
1854	C	Naked RNA	0.00540156	0.000794223		1854	C	IVT RNA	0.00758537	0.000646126
1855	T	Naked RNA	0.0143844	0.00393411		1855	T	IVT RNA	0.0169896	0.000990639
1856	C	Naked RNA	0.00674931	0.00199397		1856	C	IVT RNA	0.0130361	0.00110917
1857	C	Naked RNA	0.0105438	0.00200026		1857	C	IVT RNA	0.017323	0.00134638
1858	A	Naked RNA	0.0234935	0.00280484		1858	A	IVT RNA	0.0283166	0.0075209
1859	A	Naked RNA	0.00462849	0.00164652		1859	A	IVT RNA	0.00928728	0.00108267
1860	G	Naked RNA	0.042236	0.0105487		1860	G	IVT RNA	0.0263973	0.000856134
1861	G	Naked RNA	0.0441645	0.0056966		1861	G	IVT RNA	0.0309504	0.00205914
1862	T	Naked RNA	0.00822709	0.00241527		1862	T	IVT RNA	0.00672038	0.000110502
1863	G	Naked RNA	0.0519066	0.00704768		1863	G	IVT RNA	0.029705	0.00093212
1864	A	Naked RNA	0.0352064	0.00867798		1864	A	IVT RNA	0.0283374	0.00491053
1865	A	Naked RNA	0.0558092	0.00777028		1865	A	IVT RNA	0.0437855	0.0160755
1866	C	Naked RNA	0.012725	0.00269262		1866	C	IVT RNA	0.0126537	0.000752077
1867	A	Naked RNA	0.0259715	0.00140658		1867	A	IVT RNA	0.0249588	0.00477827
1868	G	Naked RNA	0.0974976	0.0255491		1868	G	IVT RNA	0.04284	0.00664094
1869	C	Naked RNA	0.0159065	0.00524676		1869	C	IVT RNA	0.0177398	0.0020466
1870	C	Naked RNA	0.025907	0.00419849		1870	C	IVT RNA	0.0217467	0.00349324
1871	T	Naked RNA	0.037136	0.00868007		1871	T	IVT RNA	0.0285758	0.00118586
1872	C	Naked RNA	0.02665	0.00796509		1872	C	IVT RNA	0.0353177	0.00380566
1873	T	Naked RNA	0.0440177	0.0122698		1873	T	IVT RNA	0.0478118	0.00558996
1874	A	Naked RNA	0.147568	0.031599		1874	A	IVT RNA	0.117746	0.0522988
1875	G	Naked RNA	0.236497	0.0415169		1875	G	IVT RNA	0.10207	0.016293
1876	T	Naked RNA	0.0636955	0.0110039		1876	T	IVT RNA	0.0527991	0.00424561
1877	T	Naked RNA	0.0537882	0.010215		1877	T	IVT RNA	0.0399263	0.000619299
1878	G	Naked RNA	0.204666	0.023184		1878	G	IVT RNA	0.1054	0.0137401
1879	A	Naked RNA	0.0877464	0.00837347		1879	A	IVT RNA	0.0808953	0.0242689
1880	T	Naked RNA	0.0271973	0.00675837		1880	T	IVT RNA	0.0310116	0.000510434
1881	A	Naked RNA	0.0614109	0.00364629		1881	A	IVT RNA	0.0654758	0.00120903
1882	G	Naked RNA	0.103936	0.00752815		1882	G	IVT RNA	0.0658815	0.0107293
1883	A	Naked RNA	0.0704027	0.00473613		1883	A	IVT RNA	0.0747505	0.0172291
1884	A	Naked RNA	0.0441897	0.00235201		1884	A	IVT RNA	0.0585231	0.0233659
1885	T	Naked RNA	0.0160366	0.00148214		1885	T	IVT RNA	0.021839	0.000279753
1886	A	Naked RNA	0.0338611	0.00434893		1886	A	IVT RNA	0.0700613	0.0259441
1887	A	Naked RNA	0.0147408	0.0040014		1887	A	IVT RNA	0.0426004	0.0148255
1888	T	Naked RNA	0.00270091	0.0006568		1888	T	IVT RNA	0.0126482	0.00361358
1889	G	Naked RNA	0.0289784	0.00697328		1889	G	IVT RNA	0.0280905	0.005663
1890	T	Naked RNA	0.0095914	0.000867164		1890	T	IVT RNA	0.0121603	0.00256109
1891	A	Naked RNA	0.0232362	0.00346646		1891	A	IVT RNA	0.0335984	0.000500493
1892	G	Naked RNA	0.038977	0.0058066		1892	G	IVT RNA	0.038774	0.013063
1893	A	Naked RNA	0.0244235	0.00466145		1893	A	IVT RNA	0.0282533	0.00193016
1894	T	Naked RNA	0.0141749	0.000435859		1894	T	IVT RNA	0.0155616	0.00120749
1895	A	Naked RNA	0.0451657	0.00331014		1895	A	IVT RNA	0.0435785	0.00422695
1896	A	Naked RNA	0.0319142	0.00528558		1896	A	IVT RNA	0.0424103	0.0210292
1897	G	Naked RNA	0.0678611	0.00679174		1897	G	IVT RNA	0.0331366	0.000387447
1898	G	Naked RNA	0.0418067	0.00712942		1898	G	IVT RNA	0.021872	0.000511105
1899	G	Naked RNA	0.0329285	0.00539846		1899	G	IVT RNA	0.013946	0.00178813
1900	A	Naked RNA	0.00407555	0.000448409		1900	A	IVT RNA	0.00272009	0.000669247
1901	A	Naked RNA	0.00102751	0.000142843		1901	A	IVT RNA	0.00141821	1.29768e-05
1902	G	Naked RNA	0.0744928	0.020204		1902	G	IVT RNA	0.0236807	0.000425272
1903	T	Naked RNA	0.0100786	0.00252771		1903	T	IVT RNA	0.00694633	0.0009676
1904	C	Naked RNA	0.00159249	0.000761614		1904	C	IVT RNA	0.0022726	0.00016578
1905	G	Naked RNA	0.0105765	0.00107733		1905	G	IVT RNA	0.00884213	0.00107444
1906	G	Naked RNA	0.0179588	0.00303709		1906	G	IVT RNA	0.0133475	0.00272452
1907	C	Naked RNA	0.00550727	0.00120457		1907	C	IVT RNA	0.00590309	0.00213066
1908	A	Naked RNA	0.0129286	0.000317084		1908	A	IVT RNA	0.0134468	0.0012578
1909	A	Naked RNA	0.0140177	0.00121443		1909	A	IVT RNA	0.0160846	0.00157653
1910	A	Naked RNA	0.0157712	0.00179069		1910	A	IVT RNA	0.0183998	0.00170625
1911	A	Naked RNA	0.00907982	0.0012769		1911	A	IVT RNA	0.0140876	0.00471827
1912	T	Naked RNA	0.00228972	0.000513734		1912	T	IVT RNA	0.00268107	0.000101555
1913	A	Naked RNA	0.00587608	0.00119055		1913	A	IVT RNA	0.00585701	0.00224324
1914	G	Naked RNA	0.0146525	0.00136123		1914	G	IVT RNA	0.017006	0.000175082
1915	A	Naked RNA	0.0203989	0.00707825		1915	A	IVT RNA	0.0180578	0.00564579
1916	T	Naked RNA	0.0241667	0.00423932		1916	T	IVT RNA	0.0171449	0.00197048
1917	C	Naked RNA	0.0203126	0.00510594		1917	C	IVT RNA	0.0195802	0.000200217
1918	C	Naked RNA	0.0210091	0.00612685		1918	C	IVT RNA	0.0232598	0.00185616
1919	G	Naked RNA	0.102465	0.0305397		1919	G	IVT RNA	0.0465217	0.00393455
1920	T	Naked RNA	0.0257834	0.0120038		1920	T	IVT RNA	0.0205864	0.00141214
1921	A	Naked RNA	0.088398	0.0247361		1921	A	IVT RNA	0.0675795	0.0260117
1922	A	Naked RNA	0.110543	0.0298552		1922	A	IVT RNA	0.0941457	0.0639597
1923	C	Naked RNA	0.0256908	0.00684798		1923	C	IVT RNA	0.0233334	0.00375982
1924	T	Naked RNA	0.0367058	0.0101375		1924	T	IVT RNA	0.0297004	0.00363893
1925	T	Naked RNA	0.0523684	0.020012		1925	T	IVT RNA	0.0302153	0.00609538
1926	C	Naked RNA	0.020898	0.00534897		1926	C	IVT RNA	0.0220432	0.00160671
1927	G	Naked RNA	0.105453	0.0255875		1927	G	IVT RNA	0.0538459	0.00391799
1928	G	Naked RNA	0.128246	0.026118		1928	G	IVT RNA	0.068271	0.00811598
1929	G	Naked RNA	0.150016	0.0185643		1929	G	IVT RNA	0.0854807	0.0107484
1930	A	Naked RNA	0.0968152	0.00948641		1930	A	IVT RNA	0.0747574	0.0252008
1931	T	Naked RNA	0.0570465	0.0173041		1931	T	IVT RNA	0.0451814	0.00611572
1932	A	Naked RNA	0.0844157	0.00760792		1932	A	IVT RNA	0.0884763	0.0320676
1933	A	Naked RNA	0.00332702	0.000403949		1933	A	IVT RNA	0.00675095	0.00146362
1934	G	Naked RNA	0.0141825	0.00255017		1934	G	IVT RNA	0.0179177	0.00346644
1935	G	Naked RNA	0.0259597	0.00224866		1935	G	IVT RNA	0.0213449	9.11503e-05
1936	A	Naked RNA	0.0137271	0.00272319		1936	A	IVT RNA	0.0165193	0.0065879
1937	T	Naked RNA	0.00445021	0.0013313		1937	T	IVT RNA	0.00483354	0.000418612
1938	T	Naked RNA	0.00428931	0.00118412		1938	T	IVT RNA	0.00376296	0.000582667
1939	G	Naked RNA	0.049758	0.00524334		1939	G	IVT RNA	0.025092	0.00224543
1940	G	Naked RNA	0.0420996	0.00227091		1940	G	IVT RNA	0.0281258	0.00393938
1941	C	Naked RNA	0.0105105	0.000774412		1941	C	IVT RNA	0.0127344	0.00151617
1942	T	Naked RNA	0.0312043	0.00154509		1942	T	IVT RNA	0.0323772	0.00592613
1943	C	Naked RNA	0.00821371	0.000434296		1943	C	IVT RNA	0.00862564	0.00208973
1944	T	Naked RNA	0.0157772	0.0027607		1944	T	IVT RNA	0.0172784	0.00308328
1945	A	Naked RNA	0.0347698	0.000696776		1945	A	IVT RNA	0.0350506	0.0121204
1946	A	Naked RNA	0.0122862	0.000996715		1946	A	IVT RNA	0.0213911	0.0157045
1947	G	Naked RNA	0.014695	0.00186993		1947	G	IVT RNA	0.00538467	0.000627052
1948	G	Naked RNA	0.00454043	0.0018876		1948	G	IVT RNA	0.00136632	0.000126895
1949	G	Naked RNA	0.0482749	0.00412924		1949	G	IVT RNA	0.0279756	0.000189101
1950	T	Naked RNA	0.00884346	0.000679807		1950	T	IVT RNA	0.00973564	0.00375677
1951	C	Naked RNA	0.00126368	0.000443908		1951	C	IVT RNA	0.00252852	6.11951e-05
1952	G	Naked RNA	0.00513765	0.00105301		1952	G	IVT RNA	0.0062474	0.000998677
1953	G	Naked RNA	0.0192272	0.00101974		1953	G	IVT RNA	0.0116325	0.00013024
1954	G	Naked RNA	0.0413951	0.00243213		1954	G	IVT RNA	0.0154977	0.00108758
1955	T	Naked RNA	0.00727409	0.00043265		1955	T	IVT RNA	0.00645224	0.000438577
1956	A	Naked RNA	0.0139408	0.000983637		1956	A	IVT RNA	0.0147362	0.00997252
1957	G	Naked RNA	0.0311053	0.00223588		1957	G	IVT RNA	0.018328	0.00182417
1958	T	Naked RNA	0.0103874	0.000922675		1958	T	IVT RNA	0.0089752	0.00434183
1959	G	Naked RNA	0.0316937	0.00556		1959	G	IVT RNA	0.0177041	0.000843097
1960	A	Naked RNA	0.00621804	0.00148305		1960	A	IVT RNA	0.00879597	0.00532851
1961	G	Naked RNA	0.00951077	0.00152901		1961	G	IVT RNA	0.00504007	0.000257277
1962	G	Naked RNA	0.0133728	0.00136273		1962	G	IVT RNA	0.0055832	2.45734e-05
1963	G	Naked RNA	0.0306638	0.0122573		1963	G	IVT RNA	0.0207901	0.00105538
1964	C	Naked RNA	0.0109553	0.00341521		1964	C	IVT RNA	0.0127375	0.00489608
1965	C	Naked RNA	0.0148671	0.00567798		1965	C	IVT RNA	0.0167118	0.00331422
1966	T	Naked RNA	0.0148013	0.0017449		1966	T	IVT RNA	0.0125624	0.00485619
1967	T	Naked RNA	0.00553953	0.00193195		1967	T	IVT RNA	0.00424017	0.0016698
1968	G	Naked RNA	0.0444224	0.0118519		1968	G	IVT RNA	0.0129073	5.33159e-07
1969	G	Naked RNA	0.0511283	0.0163474		1969	G	IVT RNA	0.0203526	0.00119236
1970	T	Naked RNA	0.0218667	0.00883345		1970	T	IVT RNA	0.00827083	0.00177683
1971	C	Naked RNA	0.0175327	0.00419234		1971	C	IVT RNA	0.0107724	0.000256928
1972	A	Naked RNA	0.0762404	0.0225471		1972	A	IVT RNA	0.0466564	0.0176531
1973	G	Naked RNA	0.12146	0.0351264		1973	G	IVT RNA	0.0431677	0.00113813
1974	A	Naked RNA	0.0943828	0.0220676		1974	A	IVT RNA	0.0712968	0.0439551
1975	C	Naked RNA	0.0134841	0.00235704		1975	C	IVT RNA	0.0184307	0.00334232
1976	G	Naked RNA	0.110357	0.0180767		1976	G	IVT RNA	0.0458628	0.000538028
1977	C	Naked RNA	0.0205678	0.00661007		1977	C	IVT RNA	0.0222334	0.00350317
1978	A	Naked RNA	0.0839266	0.0160478		1978	A	IVT RNA	0.0939415	0.0635245
1979	G	Naked RNA	0.165742	0.0368141		1979	G	IVT RNA	0.0822942	0.00821066
1980	C	Naked RNA	0.014563	0.00432228		1980	C	IVT RNA	0.0176607	0.00455375
1981	G	Naked RNA	0.108966	0.024334		1981	G	IVT RNA	0.0701536	0.000294006
1982	G	Naked RNA	0.11357	0.0201164		1982	G	IVT RNA	0.0799475	0.00134765
1983	G	Naked RNA	0.189252	0.0260913		1983	G	IVT RNA	0.100602	0.0104897
1984	C	Naked RNA	0.0359339	0.00738687		1984	C	IVT RNA	0.0377006	0.00624925
1985	G	Naked RNA	0.127192	0.0122217		1985	G	IVT RNA	0.0642814	0.00540228
1986	T	Naked RNA	0.0532244	0.00812346		1986	T	IVT RNA	0.0404477	0.00837119
1987	G	Naked RNA	0.116705	0.0126744		1987	G	IVT RNA	0.0647461	0.00666737
1988	C	Naked RNA	0.0412839	0.0090368		1988	C	IVT RNA	0.0376848	0.00778568
1989	T	Naked RNA	0.0719563	0.0133561		1989	T	IVT RNA	0.0505731	0.0125288
1990	T	Naked RNA	0.035621	0.00677328		1990	T	IVT RNA	0.0410554	0.017509
1991	G	Naked RNA	0.0926774	0.008519		1991	G	IVT RNA	0.0652336	0.00636972
1992	T	Naked RNA	0.00182657	0.000534051		1992	T	IVT RNA	0.00359649	0.00117595
1993	G	Naked RNA	0.00956267	0.00113513		1993	G	IVT RNA	0.017106	0.000145003
1994	G	Naked RNA	0.00489007	0.000530867		1994	G	IVT RNA	0.005068	0.00117104
1995	A	Naked RNA	0.00437418	0.000686111		1995	A	IVT RNA	0.0084791	0.00377735
1996	C	Naked RNA	0.00117943	0.000129031		1996	C	IVT RNA	0.00365946	0.000323876
1997	T	Naked RNA	0.00372358	0.000764722		1997	T	IVT RNA	0.00412825	0.000728753
1998	G	Naked RNA	0.016091	0.0022092		1998	G	IVT RNA	0.0243679	0.00473067
[truncated: 1,398 more rows]

## Sheet: Figure 2
Figure 2
Figure 2A												Figure 2B															Figure 2C
																											wavelength [nm]	0 µM Cl2	10 µM Cl2	25 µM Cl2	50 µM Cl2	75 µM Cl2	100 µM Cl2	250 µM Cl2	500 µM Cl2
																											220	4.163	4.766	4.873	5.498	6.019	5.622	5.45	5.161
																											220.5	4.056	4.666	4.757	5.416	5.94	5.554	5.37	5.09
																											221	3.948	4.567	4.643	5.333	5.861	5.482	5.296	5.01
																											221.5	3.843	4.468	4.532	5.249	5.771	5.406	5.212	4.924
																											222	3.746	4.381	4.428	5.169	5.69	5.333	5.128	4.842
																											222.5	3.655	4.293	4.326	5.086	5.601	5.25	5.035	4.759
																											223	3.565	4.207	4.23	5.001	5.511	5.158	4.936	4.668
																											223.5	3.475	4.12	4.136	4.914	5.409	5.061	4.83	4.569
																											224	3.396	4.041	4.051	4.828	5.305	4.961	4.722	4.468
																											224.5	3.329	3.973	3.975	4.748	5.206	4.867	4.615	4.367
																											225	3.282	3.922	3.922	4.685	5.128	4.789	4.527	4.286
																											225.5	3.247	3.881	3.882	4.632	5.063	4.722	4.456	4.218
																											226	3.224	3.85	3.852	4.592	5.007	4.668	4.398	4.164
																											226.5	3.21	3.828	3.833	4.557	4.961	4.621	4.349	4.116
																											227	3.195	3.807	3.816	4.523	4.917	4.576	4.302	4.07
																											227.5	3.186	3.79	3.806	4.494	4.878	4.537	4.261	4.031
																											228	3.179	3.778	3.798	4.468	4.843	4.499	4.225	3.995
																											228.5	3.179	3.77	3.796	4.446	4.808	4.464	4.191	3.962
																											229	3.181	3.765	3.796	4.424	4.775	4.431	4.158	3.931
																											229.5	3.187	3.761	3.799	4.403	4.741	4.395	4.125	3.899
																											230	3.195	3.76	3.807	4.384	4.71	4.36	4.092	3.867
																											230.5	3.207	3.761	3.818	4.363	4.677	4.326	4.059	3.836
																											231	3.223	3.765	3.833	4.343	4.641	4.29	4.026	3.803
																											231.5	3.243	3.771	3.851	4.321	4.605	4.252	3.989	3.768
																											232	3.269	3.779	3.877	4.298	4.566	4.21	3.952	3.733
																											232.5	3.3	3.791	3.907	4.274	4.522	4.166	3.912	3.696
																											233	3.336	3.807	3.944	4.251	4.479	4.12	3.873	3.658
																											233.5	3.376	3.825	3.985	4.225	4.431	4.071	3.832	3.616
																											234	3.42	3.847	4.033	4.2	4.383	4.022	3.79	3.576
																											234.5	3.474	3.876	4.087	4.179	4.337	3.975	3.75	3.538
																											235	3.534	3.91	4.146	4.162	4.295	3.931	3.716	3.507
																											235.5	3.598	3.949	4.212	4.149	4.259	3.895	3.687	3.479
																											236	3.664	3.987	4.278	4.137	4.23	3.863	3.659	3.458
	Figure 2E																										236.5	3.736	4.03	4.352	4.127	4.201	3.833	3.636	3.44
		Repl. A	Repl. B	Repl. C	Repl. A	Repl. B	Repl. C	Repl. A	Repl. B	Repl. C	Repl. A	Repl. B	Repl. C	Repl. A	Repl. B	Repl. C	Repl. A	Repl. B	Repl. C								237	3.816	4.081	4.434	4.121	4.178	3.807	3.617	3.427
	c (Cl2) [µM]	C [µM]			U [µM]			G [µM]			A [µM]			Cl5C [µM]			Cl5U [µM]										237.5	3.908	4.141	4.527	4.122	4.155	3.785	3.605	3.419
	0	21.08	20.97	22.26	15.6529	15.5845	16.2491	27.3485	27.2003	29.5409	8.20817	8.03133	8.69046	0	0.0138995	0	0	0	0								238	4.008	4.208	4.631	4.125	4.135	3.762	3.591	3.413
	10	19.55	21.03	20.37	16.4183	15.6892	15.1374	18.1318	25.646	24.6267	7.24358	8.13927	7.72358	2.08082	0.182115	0.192424	0	0	0								238.5	4.115	4.278	4.74	4.13	4.118	3.744	3.582	3.413
	25	20.7	4.49	20.9	15.7375	19.8824	15.1656	25.6513	8.43307	26.4192	8.17142	2.75596	8.18061	0.300096	22.9815	0.218759	0	3.84692	0								239	4.22	4.348	4.849	4.139	4.103	3.727	3.577	3.415
	50	12.92	12.81	12.03	20.116	19.391	19.2701	7.28394	8.30068	7.74995	5.39938	5.20876	5.17431	12.5132	12.3296	8.65864	0.937675	0.856956	0.559402								239.5	4.321	4.415	4.954	4.15	4.092	3.714	3.575	3.418
	75	3.98	2.8	2.95	22.702	19.0566	20.543	0	0	0	2.9328	2.29204	2.76974	27.4431	26.8908	23.0137	4.05261	4.72819	2.80761								240	4.414	4.475	5.048	4.157	4.081	3.701	3.574	3.42
	100	0	0	0	20.3295	17.7314	13.9813	0	0	0	1.05645	0.826788	0	37.936	36.3964	24.9185	7.18628	5.39144	3.62697								240.5	4.497	4.53	5.135	4.163	4.07	3.69	3.572	3.422
	250	0	0	0	26.2104	27.153	24.4864	0	0	0	0	0	0	39.1293	39.2356	32.768	2.46435	1.6923	1.42332								241	4.579	4.585	5.218	4.171	4.064	3.681	3.572	3.426
	500	0	0	0	30.1337	27.6162	27.4309	0	0	0	0	0	0	42.4134	37.8447	29.2726	2.02663	1.15574	1.22954								241.5	4.656	4.638	5.298	4.18	4.058	3.671	3.572	3.432
																											242	4.74	4.695	5.385	4.192	4.053	3.664	3.575	3.44
																											242.5	4.833	4.759	5.482	4.206	4.05	3.659	3.579	3.45
	Figure 2F																										243	4.933	4.83	5.587	4.225	4.049	3.653	3.585	3.462
		Repl. A	Repl. B	Repl. C	Repl. A	Repl. B	Repl. C	Repl. A	Repl. B	Repl. C	Repl. A	Repl. B	Repl. C	Repl. A	Repl. B	Repl. C	Repl. A	Repl. B	Repl. C	Repl. A	Repl. B	Repl. C	Repl. A	Repl. B	Repl. C		243.5	5.035	4.905	5.695	4.247	4.05	3.648	3.597	3.478
	c (Cl2) [µM]	ho5U [nM]			Cl5U [nM]			ho5C [nM]			Cl5C [nM]			oxo8A [nM]			Cl8A [nM]			oxo8G [nM]			Cl8G [nM]				244	5.133	4.976	5.798	4.269	4.052	3.646	3.607	3.493
	0	0	0	0	0	0	0	1.29049	0.887122	0.868854	0	13.8994	0	0	0	0	0	0	0	24.3485	26.0777	2.30813	0	0	0		244.5	5.226	5.042	5.895	4.288	4.052	3.642	3.617	3.506
	10	13.5919	0	0	0	0	0	4.12692	0.313905	0.34315	2080.82	182.115	192.424	0	0	0	6.47829	0.260934	0.278273	95.479	23.6557	27.531	55.8051	23.5772	25.5823		245	5.316	5.105	5.989	4.305	4.053	3.638	3.624	3.518
	25	0	64.2077	0	0	3846.92	0	0.859982	17.614	0.247824	300.096	22981.5	218.759	0	25.1077	0	0.462466	68.9781	0.38303	30.0688	208.776	22.7516	30.4801	26.7301	21.7924		245.5	5.403	5.167	6.079	4.322	4.053	3.636	3.633	3.528
	50	31.543	40.927	38.58	937.675	856.956	559.402	15.1799	6.41773	3.55305	12513.2	12329.6	8658.64	11.5015	10.3583	9.6772	65.0928	63.7254	61.7778	250.14	230.158	232.239	54.9347	50.0181	55.7904		246	5.488	5.227	6.169	4.339	4.053	3.63	3.641	3.537
	75	39.835	52.6651	49.8612	4052.61	4728.19	2807.61	27.1813	10.1725	9.43315	27443.1	26890.8	23013.7	27.6441	23.7631	22.3839	73.9199	63.5963	67.3379	240.795	192.536	217.049	25.9818	19.0052	24.5429		246.5	5.572	5.286	6.258	4.354	4.053	3.625	3.648	3.546
	100	88.5088	71.6685	54.3649	7186.28	5391.44	3626.97	40.5853	11.1206	6.17061	37936	36396.4	24918.5	43.3325	36.7077	27.5991	32.7395	25.2681	17.2967	149.853	113.737	73.78	7.47794	5.74375	3.94289		247	5.657	5.345	6.343	4.369	4.051	3.619	3.653	3.555
	250	58.172	61.923	51.3909	2464.35	1692.3	1423.32	32.7556	21.0331	16.6981	39129.3	39235.6	32768	4.10598	3.40853	3.1814	3.42174	2.7494	2.52761	7.65839	7.2501	5.95503	0	0	0		247.5	5.739	5.407	6.434	4.386	4.051	3.613	3.659	3.564
	500	11.1464	45.2341	45.7462	2026.63	1155.74	1229.54	27.2812	15.5389	27.6955	42413.4	37844.7	29272.6	0.925216	0	0	2.17984	1.88322	1.77377	3.76618	3.50446	2.3812	0	0	0		248	5.824	5.468	6.522	4.405	4.051	3.607	3.667	3.575
																											248.5	5.902	5.526	6.607	4.424	4.052	3.602	3.673	3.585
																											249	5.974	5.58	6.682	4.443	4.054	3.599	3.679	3.595
	Figure 2G																										249.5	6.039	5.629	6.751	4.459	4.055	3.594	3.686	3.603
		Repl. A	Repl. B	Repl. C	Repl. A	Repl. B	Repl. C	Repl. A	Repl. B	Repl. C	Repl. A	Repl. B	Repl. C	Repl. A	Repl. B	Repl. C	Repl. A	Repl. B	Repl. C								250	6.102	5.677	6.819	4.476	4.056	3.588	3.692	3.61
	c (Cl2) [mM]	C [pmol/OD]			U [pmol/OD]			G [pmol/OD]			A [pmol/OD]			Cl5C [pmol/OD]			Cl5U [pmol/OD]										250.5	6.166	5.726	6.887	4.493	4.056	3.581	3.699	3.617
	0	0.88	0.9	0.85	1.12387	1.12838	1.05305	1.25016	1.24061	1.18581	1.02208	1.01685	0.9637	0	0.0010087	0	0	0	0								251	6.232	5.775	6.958	4.507	4.052	3.573	3.701	3.621
	1	1.08	1.04	1.33	1.12996	1.09364	1.30746	1.40132	1.33903	1.67471	1.05355	1.00432	1.20531	0.0318377	0.0416994	0.0383104	0.00188908	0.00228166	0.0021416								251.5	6.301	5.825	7.032	4.521	4.048	3.563	3.702	3.625
	5	0	0	0	0.386576	0.308764	0.437773	0	0	0	0.0830618	0.0572029	0.0795356	1.3542	1.1367	1.55201	0.170552	0.18467	0.221709								252	6.372	5.878	7.109	4.537	4.044	3.551	3.703	3.627
	10	0	0	0	0.327484	0.333123	0.358383	0	0	0	0.0476691	0.0488445	0.0716996	0.837893	0.736202	0.736063	0.247693	0.263424	0.254045								252.5	6.442	5.934	7.188	4.554	4.041	3.539	3.703	3.63
	20	0	0	0	0.604448	0.411836	0.481303	0	0	0	0.0654307	0.0522401	0.0681734	0.675667	0.454985	0.656031	0.44149	0.328215	0.357904								253	6.508	5.988	7.261	4.572	4.037	3.526	3.703	3.635
																											253.5	6.566	6.037	7.327	4.589	4.034	3.515	3.705	3.638
																											254	6.618	6.08	7.383	4.607	4.032	3.503	3.704	3.639
	Figure 2H																										254.5	6.662	6.119	7.435	4.623	4.03	3.493	3.703	3.639
		Repl. A	Repl. B	Repl. C	Repl. A	Repl. B	Repl. C	Repl. A	Repl. B	Repl. C	Repl. A	Repl. B	Repl. C	Repl. A	Repl. B	Repl. C	Repl. A	Repl. B	Repl. C	Repl. A	Repl. B	Repl. C					255	6.702	6.151	7.476	4.637	4.028	3.481	3.699	3.639
	c (Cl2) [mM]	Cl5U [fmol/OD]			ho5C [fmol/OD]			Cl5C [fmol/OD]			oxo8A [fmol/OD]			Cl8A [fmol/OD]			oxo8G [fmol/OD]			Cl8G [fmol/OD]							255.5	6.736	6.182	7.514	4.651	4.027	3.472	3.695	3.64
	0	0	0	0	0	0.11656	0.452706	0	1.0087	0	0	0	0	0	0	0	0	0.405012	0.824846	0	0	0					256	6.767	6.214	7.548	4.667	4.03	3.465	3.694	3.644
	1	1.88908	2.28166	2.1416	0.531002	0.711771	0.664068	31.8377	41.6994	38.3104	0	0	0	0.211412	0.229689	0.22783	0.765804	0.780633	1.78176	0.531544	0.378176	0.303962					256.5	6.791	6.238	7.579	4.683	4.031	3.455	3.691	3.645
	5	170.552	184.67	221.709	22.9176	17.2916	27.8443	1354.2	1136.7	1552.01	0.588142	0.41044	0.696624	1.98439	1.28845	1.89805	0	0	0	1.15614	0.809323	1.27013					257	6.81	6.257	7.6	4.695	4.032	3.446	3.688	3.643
	10	247.693	263.424	254.045	26.0271	21.9933	22.9773	837.893	736.202	736.063	0.458578	0.464069	0.438867	0.733853	0.715635	0.685262	0	0	0	0.703746	0.82135	0.819665					257.5	6.819	6.266	7.609	4.703	4.03	3.436	3.682	3.642
	20	441.49	328.216	357.904	27.9512	24.3598	36.4372	675.667	454.985	656.031	0.568055	0.3656	0.445174	0.729558	0.378061	0.495664	0	0	0	0.28323	0.556744	0.648791					258	6.822	6.271	7.609	4.706	4.027	3.425	3.676	3.639
																											258.5	6.817	6.27	7.603	4.705	4.019	3.415	3.667	3.631
																											259	6.809	6.266	7.595	4.703	4.013	3.405	3.659	3.623
																											259.5	6.798	6.259	7.582	4.701	4.006	3.395	3.65	3.616
																											260	6.783	6.247	7.565	4.697	3.997	3.384	3.642	3.609
																											260.5	6.766	6.235	7.545	4.691	3.99	3.373	3.632	3.6
																											261	6.746	6.221	7.522	4.685	3.983	3.366	3.623	3.592
																											261.5	6.722	6.204	7.494	4.678	3.975	3.357	3.614	3.585
																											262	6.692	6.184	7.462	4.668	3.965	3.346	3.602	3.575
																											262.5	6.654	6.157	7.423	4.656	3.954	3.334	3.591	3.564
																											263	6.606	6.122	7.374	4.64	3.937	3.319	3.574	3.548
																											263.5	6.546	6.076	7.31	4.617	3.916	3.298	3.553	3.526
																											264	6.473	6.02	7.227	4.586	3.888	3.273	3.528	3.499
																											264.5	6.382	5.951	7.135	4.55	3.857	3.245	3.497	3.47
																											265	6.281	5.876	7.028	4.506	3.819	3.214	3.461	3.434
																											265.5	6.179	5.796	6.918	4.464	3.784	3.189	3.426	3.401
																											266	6.08	5.717	6.812	4.424	3.754	3.164	3.396	3.372
																											266.5	5.984	5.64	6.709	4.383	3.726	3.142	3.369	3.345
																											267	5.888	5.562	6.603	4.34	3.699	3.122	3.343	3.319
																											267.5	5.784	5.477	6.488	4.291	3.667	3.1	3.312	3.29
																											268	5.675	5.386	6.368	4.238	3.633	3.075	3.281	3.258
																											268.5	5.567	5.295	6.249	4.187	3.598	3.049	3.249	3.228
																											269	5.468	5.211	6.143	4.137	3.566	3.026	3.218	3.199
																											269.5	5.37	5.128	6.034	4.089	3.534	3.005	3.191	3.171
																											270	5.275	5.045	5.929	4.038	3.5	2.982	3.163	3.142
																											270.5	5.181	4.962	5.822	3.988	3.467	2.959	3.133	3.111
																											271	5.085	4.877	5.717	3.934	3.432	2.936	3.104	3.08
																											271.5	4.987	4.79	5.61	3.879	3.396	2.913	3.071	3.049
																											272	4.888	4.702	5.498	3.822	3.361	2.89	3.04	3.016
																											272.5	4.79	4.613	5.386	3.765	3.325	2.867	3.01	2.984
																											273	4.69	4.522	5.273	3.706	3.287	2.842	2.98	2.95
																											273.5	4.589	4.431	5.158	3.646	3.249	2.818	2.948	2.916
																											274	4.491	4.339	5.045	3.587	3.21	2.792	2.916	2.882
																											274.5	4.393	4.249	4.936	3.528	3.17	2.768	2.884	2.848
																											275	4.289	4.155	4.822	3.465	3.13	2.741	2.851	2.813
																											275.5	4.185	4.058	4.703	3.401	3.09	2.716	2.818	2.777
																											276	4.072	3.952	4.578	3.33	3.044	2.686	2.78	2.737
																											276.5	3.958	3.844	4.449	3.257	2.998	2.657	2.743	2.697
																											277	3.844	3.738	4.323	3.183	2.952	2.628	2.703	2.656
																											277.5	3.732	3.633	4.196	3.111	2.907	2.6	2.666	2.617
																											278	3.621	3.527	4.069	3.037	2.859	2.571	2.628	2.578
																											278.5	3.514	3.424	3.945	2.967	2.815	2.543	2.593	2.54
																											279	3.41	3.325	3.827	2.897	2.771	2.516	2.558	2.504
																											279.5	3.311	3.23	3.713	2.83	2.726	2.487	2.525	2.47
																											280	3.215	3.138	3.607	2.766	2.685	2.461	2.491	2.434
																											280.5	3.123	3.049	3.503	2.704	2.644	2.434	2.46	2.399
																											281	3.03	2.961	3.401	2.641	2.603	2.408	2.428	2.366
																											281.5	2.938	2.874	3.296	2.576	2.562	2.382	2.395	2.332
																											282	2.846	2.786	3.193	2.512	2.523	2.354	2.363	2.299
																											282.5	2.758	2.7	3.093	2.451	2.482	2.328	2.331	2.266
																											283	2.67	2.616	2.995	2.391	2.443	2.302	2.3	2.233
																											283.5	2.586	2.534	2.899	2.331	2.404	2.275	2.27	2.202
																											284	2.506	2.458	2.81	2.276	2.367	2.25	2.241	2.172
																											284.5	2.432	2.387	2.725	2.224	2.331	2.225	2.215	2.144
																											285	2.359	2.315	2.642	2.173	2.297	2.201	2.187	2.116
																											285.5	2.286	2.245	2.559	2.123	2.264	2.177	2.16	2.089
																											286	2.208	2.171	2.471	2.069	2.226	2.15	2.13	2.059
																											286.5	2.124	2.092	2.379	2.012	2.186	2.121	2.098	2.026
																											287	2.039	2.011	2.284	1.954	2.148	2.092	2.065	1.993
																											287.5	1.958	1.934	2.192	1.899	2.11	2.064	2.035	1.962
																											288	1.88	1.861	2.105	1.847	2.075	2.038	2.007	1.935
																											288.5	1.805	1.791	2.021	1.799	2.04	2.013	1.977	1.908
																											289	1.731	1.721	1.938	1.752	2.006	1.987	1.949	1.881
																											289.5	1.658	1.654	1.856	1.704	1.972	1.96	1.921	1.853
																											290	1.584	1.586	1.773	1.657	1.938	1.933	1.893	1.825
																											290.5	1.506	1.513	1.685	1.607	1.902	1.903	1.861	1.795
																											291	1.425	1.44	1.595	1.557	1.864	1.873	1.829	1.764
																											291.5	1.344	1.366	1.505	1.507	1.826	1.842	1.796	1.731
																											292	1.267	1.296	1.419	1.46	1.792	1.812	1.765	1.701
																											292.5	1.194	1.231	1.339	1.417	1.758	1.782	1.735	1.671
																											293	1.123	1.17	1.264	1.376	1.725	1.751	1.705	1.641
																											293.5	1.052	1.109	1.188	1.336	1.692	1.72	1.675	1.612
																											294	0.985	1.05	1.114	1.297	1.66	1.691	1.647	1.582
																											294.5	0.918	0.992	1.04	1.257	1.626	1.659	1.614	1.551
																											295	0.854	0.938	0.971	1.22	1.592	1.627	1.582	1.521
																											295.5	0.793	0.886	0.905	1.183	1.558	1.595	1.549	1.488
																											296	0.739	0.839	0.846	1.147	1.527	1.565	1.519	1.457
																											296.5	0.69	0.797	0.793	1.118	1.497	1.536	1.49	1.428
																											297	0.646	0.759	0.746	1.09	1.468	1.508	1.461	1.399
																											297.5	0.605	0.724	0.702	1.064	1.441	1.48	1.434	1.373
																											298	0.567	0.692	0.661	1.039	1.412	1.452	1.405	1.344
																											298.5	0.528	0.659	0.62	1.013	1.383	1.421	1.375	1.314
																											299	0.491	0.626	0.579	0.987	1.353	1.389	1.343	1.285
																											299.5	0.456	0.596	0.54	0.961	1.321	1.356	1.312	1.254
																											300	0.424	0.568	0.505	0.935	1.29	1.324	1.279	1.222
																											300.5	0.394	0.541	0.472	0.909	1.258	1.292	1.246	1.191
																											301	0.367	0.517	0.44	0.884	1.226	1.26	1.215	1.159
																											301.5	0.337	0.49	0.409	0.856	1.19	1.222	1.176	1.122
																											302	0.31	0.463	0.379	0.829	1.153	1.184	1.139	1.084
																											302.5	0.283	0.438	0.35	0.8	1.112	1.143	1.098	1.043
																											303	0.26	0.414	0.324	0.772	1.076	1.105	1.059	1.005
																											303.5	0.239	0.394	0.3	0.748	1.04	1.066	1.021	0.968
																											304	0.22	0.375	0.279	0.722	1.004	1.028	0.983	0.93
																											304.5	0.202	0.357	0.258	0.696	0.968	0.989	0.945	0.892
																											305	0.188	0.341	0.243	0.672	0.933	0.952	0.908	0.853
																											305.5	0.173	0.324	0.228	0.648	0.896	0.912	0.87	0.814
																											306	0.162	0.311	0.214	0.624	0.859	0.875	0.832	0.776
																											306.5	0.15	0.297	0.202	0.599	0.821	0.836	0.792	0.737
																											307	0.139	0.285	0.19	0.574	0.785	0.799	0.753	0.698
																											307.5	0.131	0.275	0.181	0.552	0.751	0.764	0.717	0.662
																											308	0.123	0.264	0.173	0.531	0.718	0.73	0.683	0.626
																											308.5	0.118	0.254	0.165	0.511	0.686	0.697	0.649	0.591
																											309	0.113	0.246	0.158	0.492	0.655	0.665	0.617	0.559
																											309.5	0.108	0.238	0.151	0.473	0.626	0.634	0.586	0.528
																											310	0.104	0.23	0.145	0.455	0.598	0.605	0.558	0.499
																											310.5	0.099	0.222	0.139	0.439	0.572	0.576	0.528	0.472
																											311	0.097	0.215	0.134	0.423	0.545	0.549	0.501	0.445
																											311.5	0.093	0.209	0.129	0.405	0.519	0.522	0.474	0.419
																											312	0.091	0.202	0.125	0.388	0.493	0.495	0.448	0.392
																											312.5	0.088	0.196	0.121	0.373	0.47	0.47	0.423	0.368
																											313	0.086	0.19	0.118	0.357	0.447	0.448	0.4	0.346
																											313.5	0.083	0.184	0.114	0.342	0.425	0.425	0.377	0.324
																											314	0.081	0.178	0.11	0.328	0.405	0.403	0.356	0.303
																											314.5	0.079	0.171	0.108	0.315	0.387	0.383	0.336	0.283
																											315	0.075	0.164	0.103	0.301	0.367	0.362	0.316	0.263
																											315.5	0.073	0.158	0.099	0.287	0.347	0.342	0.297	0.245
																											316	0.071	0.153	0.097	0.274	0.329	0.322	0.279	0.228
																											316.5	0.068	0.147	0.091	0.261	0.311	0.303	0.26	0.21
																											317	0.065	0.141	0.087	0.248	0.293	0.285	0.242	0.194
																											317.5	0.064	0.137	0.085	0.239	0.281	0.271	0.228	0.181
																											318	0.064	0.133	0.083	0.229	0.269	0.258	0.216	0.17
																											318.5	0.061	0.128	0.079	0.219	0.255	0.244	0.203	0.159
																											319	0.06	0.123	0.077	0.21	0.243	0.231	0.191	0.147
																											319.5	0.057	0.117	0.074	0.202	0.232	0.221	0.18	0.138
																											320	0.055	0.112	0.07	0.193	0.22	0.207	0.169	0.128
																											320.5	0.052	0.107	0.066	0.184	0.207	0.195	0.159	0.118
																											321	0.052	0.103	0.065	0.178	0.197	0.184	0.151	0.111
																											321.5	0.051	0.1	0.062	0.17	0.187	0.175	0.144	0.105
																											322	0.049	0.097	0.059	0.163	0.176	0.165	0.136	0.1
																											322.5	0.046	0.092	0.055	0.155	0.166	0.155	0.128	0.093
																											323	0.044	0.088	0.053	0.149	0.158	0.147	0.121	0.087
																											323.5	0.043	0.084	0.051	0.144	0.152	0.141	0.114	0.081
																											324	0.04	0.081	0.049	0.137	0.144	0.134	0.109	0.077
																											324.5	0.04	0.079	0.049	0.133	0.139	0.129	0.106	0.074
																											325	0.038	0.075	0.047	0.126	0.132	0.122	0.101	0.069
																											325.5	0.036	0.073	0.047	0.123	0.127	0.117	0.098	0.068
																											326	0.037	0.073	0.048	0.12	0.123	0.114	0.096	0.065
																											326.5	0.035	0.071	0.047	0.115	0.118	0.109	0.093	0.063
																											327	0.034	0.069	0.045	0.109	0.113	0.106	0.09	0.06
																											327.5	0.033	0.068	0.045	0.105	0.108	0.102	0.087	0.058
																											328	0.033	0.067	0.046	0.101	0.105	0.099	0.083	0.057
																											328.5	0.03	0.064	0.042	0.097	0.101	0.095	0.08	0.054
																											329	0.027	0.061	0.04	0.092	0.095	0.088	0.075	0.049
																											329.5	0.026	0.057	0.037	0.086	0.09	0.083	0.07	0.045
																											330	0.025	0.054	0.034	0.081	0.086	0.079	0.066	0.042
																											330.5	0.024	0.052	0.033	0.076	0.081	0.073	0.063	0.041
																											331	0.023	0.049	0.03	0.07	0.075	0.068	0.06	0.039
																											331.5	0.022	0.046	0.028	0.066	0.07	0.064	0.057	0.037
																											332	0.021	0.045	0.027	0.062	0.066	0.06	0.053	0.035
																											332.5	0.02	0.045	0.026	0.058	0.063	0.058	0.05	0.034
																											333	0.018	0.041	0.023	0.053	0.057	0.053	0.045	0.031
																											333.5	0.015	0.037	0.021	0.047	0.052	0.048	0.041	0.027
																											334	0.013	0.032	0.017	0.042	0.048	0.043	0.036	0.024
																											334.5	0.013	0.03	0.017	0.038	0.044	0.039	0.034	0.021
																											335	0.013	0.028	0.016	0.035	0.041	0.034	0.031	0.019
																											335.5	0.012	0.026	0.014	0.03	0.037	0.03	0.027	0.017
																											336	0.011	0.023	0.011	0.026	0.031	0.025	0.024	0.015
																											336.5	0.009	0.019	0.009	0.023	0.027	0.022	0.02	0.014
																											337	0.007	0.017	0.006	0.02	0.023	0.019	0.017	0.012
																											337.5	0.006	0.013	0.006	0.016	0.017	0.016	0.014	0.009
																											338	0.006	0.012	0.005	0.013	0.014	0.013	0.011	0.007
																											338.5	0.003	0.01	0.003	0.01	0.011	0.01	0.009	0.005
																											339	0.002	0.007	0.001	0.006	0.007	0.006	0.004	0.003
																											339.5	0.001	0.003	0	0.002	0.003	0.002	0.002	0.001
																											340	0	0	0	0	0	0	0	0
																											340.5	-0.003	-0.002	0	-0.003	-0.002	-0.003	-0.002	-0.003
																											341	-0.004	-0.004	-0.002	-0.007	-0.005	-0.007	-0.004	-0.004
																											341.5	-0.005	-0.005	-0.003	-0.011	-0.008	-0.011	-0.007	-0.005
																											342	-0.007	-0.006	-0.005	-0.014	-0.012	-0.015	-0.01	-0.006
																											342.5	-0.007	-0.007	-0.005	-0.016	-0.015	-0.017	-0.012	-0.008
																											343	-0.009	-0.01	-0.005	-0.019	-0.017	-0.02	-0.015	-0.011
																											343.5	-0.01	-0.013	-0.006	-0.023	-0.021	-0.024	-0.019	-0.013
																											344	-0.011	-0.014	-0.005	-0.027	-0.024	-0.027	-0.021	-0.016
																											344.5	-0.012	-0.016	-0.005	-0.03	-0.027	-0.029	-0.024	-0.016
																											345	-0.014	-0.017	-0.007	-0.033	-0.03	-0.032	-0.027	-0.018
																											345.5	-0.015	-0.018	-0.008	-0.035	-0.032	-0.034	-0.029	-0.019
																											346	-0.015	-0.02	-0.008	-0.038	-0.036	-0.038	-0.031	-0.022
																											346.5	-0.015	-0.023	-0.009	-0.041	-0.04	-0.042	-0.033	-0.025
																											347	-0.016	-0.024	-0.009	-0.044	-0.042	-0.044	-0.036	-0.027
																											347.5	-0.018	-0.027	-0.011	-0.048	-0.045	-0.048	-0.04	-0.029
																											348	-0.017	-0.029	-0.013	-0.051	-0.049	-0.051	-0.042	-0.031
																											348.5	-0.017	-0.03	-0.013	-0.053	-0.051	-0.053	-0.044	-0.033
																											349	-0.016	-0.031	-0.014	-0.056	-0.053	-0.056	-0.045	-0.034
																											349.5	-0.017	-0.034	-0.014	-0.058	-0.056	-0.058	-0.046	-0.037
																											350	-0.017	-0.034	-0.016	-0.06	-0.057	-0.059	-0.048	-0.037

## Sheet: Figure 3
Figure 3
Figure 3A-C
	Repl. A	Repl. B	Repl. C	Repl. A	Repl. B	Repl. C	Repl. A	Repl. B	Repl. C	Repl. A	Repl. B	Repl. C	Repl. A	Repl. B	Repl. C	Repl. A	Repl. B	Repl. C	Repl. A	Repl. B	Repl. C	Repl. A	Repl. B	Repl. C	Repl. A	Repl. B	Repl. C	Repl. A	Repl. B	Repl. C	Repl. A	Repl. B	Repl. C	Repl. A	Repl. B	Repl. C	Repl. A	Repl. B	Repl. C	Repl. A	Repl. B	Repl. C	Repl. A	Repl. B	Repl. C	Repl. A	Repl. B	Repl. C	Repl. A
c (Cl2) [µM]	CU: U [µM]			CU: ho5U [µM]			CU: Cl5U [µM]			CU: C [µM]			CU: ho5C [µM]			CU: Cl5C [µM]			AU: U [µM]			AU: ho5U [µM]			AU: Cl5U [µM]			AU: A [µM]			AU: oxo8A [µM]			AU: Cl8A [µM]			GU: U [µM]			GU: ho5U [µM]			GU: Cl5U [µM]			GU: G [µM]			GU: oxo8G [µM]
0	48.6221	43.4046	48.9317	0	0	0	0	0	0	26.08	23.08	25.87	0.00054438	0.00041507	0.00056832	0	0	0	37.0568	38.9921	40.0526	0	0	0	0	0	0	33.2249	34.4208	35.4627	0	0	0	0	0	0	28.5261	28.6809	27.7984	0	0	0	0	0	0	27.9496	27.5737	26.0519	0.00571943
25	46.9732	46.8494	47.3835	0	0.0151288	0.0130891	0.257129	0.299557	0.120005	19.73	21.79	21.45	0.0784235	0.0293593	0.0440639	3.76775	2.71926	2.82558	31.8161	26.3741	30.7788	0.0545497	0.0675072	0.0564087	2.51909	2.9429	2.37788	13.625	9.31194	13.2996	0.0274681	0.0279259	0.0232683	0.235475	0.194594	0.237363	34.6803	33.9836	33.9758	0	0	0	1.74077	2.55613	1.7855	13.8231	12.7225	13.1482	0.160765
50	45.4018	50.9289	51.6643	0	0.0348383	0.0228935	0.386759	0.249764	0.397281	5.53	6.17	9.29	0.115806	0.0851552	0.0643489	17.6745	19.2749	15.0456	34.1926	32.056	33.9604	0.0684491	0.0599922	0.0737072	2.73762	2.40412	2.83821	2.5676	2.33018	2.64234	0.145049	0.125018	0.132977	0.0866625	0.0754843	0.097509	30.7246	32.985	35.3073	0	0	0	9.05281	9.43352	9.67869	3.03909	3.17949	3.21573	0.26453
200	48.3202	51.6411	51.7959	0.0326951	0.0287591	0.0306698	0.357396	0.438421	0.391051	3.53	0.78	2.29	0.108026	0.111937	0.11078	22.4113	24.3581	22.776	34.9899	36.2285	38.5896	0	0	0	2.50672	2.46003	2.67275	0.663882	0.699055	0.725434	0.016744	0.0168356	0.0197727	0.00905491	0.00944579	0.0117561	47.368	51.2463	49.7058	0	0	0	3.58164	3.33903	3.33532	0	0	0	0.0138834
500	49.4891	47.3138	51.765	0.0188021	0.0148707	0.0185901	0.365398	0.425448	0.313732	4.9	1.36	4.18	0.0882369	0.0745073	0.0757484	22.3325	21.191	21.4365	34.5022	33.9836	35.4544	0	0	0	3.52154	2.87529	3.18821	0.650692	0.637503	0.584744	0	0.00401608	0.0039972	0.0045465	0.00477154	0.0052569	43.9155	50.4722	51.8114	0	0	0	1.65895	1.53386	1.59579	0	0	0	0
Figure 3D-F
	Repl. A	Repl. B	Repl. C	Repl. A	Repl. B	Repl. C	Repl. A	Repl. B	Repl. C	Repl. A	Repl. B	Repl. C	Repl. A	Repl. B	Repl. C	Repl. A	Repl. B	Repl. C	Repl. A	Repl. B	Repl. C	Repl. A	Repl. B	Repl. C	Repl. A	Repl. B	Repl. C	Repl. A	Repl. B	Repl. C	Repl. A	Repl. B	Repl. C
c (Cl2) [µM]	CU: ho5U [nM]			CU: Cl5U [nM]			CU: ho5C [nM]			AU: ho5U [nM]			AU: Cl5U [nM]			AU: oxo8A [nM]			AU: Cl8A [nM]			GU: ho5U [nM]			GU: Cl5U [nM]			GU: oxo8G [nM]			GU: Cl8G [nM]
0	0	0	0	0	0	0	0.544376	0.415072	0.568322	0	0	0	0	0	0	0	0	0	0	0	0	0	0	0	0	0	0	5.71943	8.46261	0	0	0	0
25	0	15.1288	13.0891	257.129	299.557	120.005	78.4235	29.3593	44.0639	54.5497	67.5072	56.4087	2519.09	2942.9	2377.88	27.4681	27.9259	23.2683	235.475	194.594	237.363	0	0	0	1740.77	2556.13	1785.5	160.765	237.164	170.211	72.9773	72.3377	60.7391
50	0	34.8383	22.8935	386.759	249.764	397.281	115.806	85.1552	64.3489	68.4491	59.9922	73.7072	2737.62	2404.12	2838.21	145.049	125.018	132.977	86.6625	75.4843	97.509	0	0	0	9052.81	9433.52	9678.69	264.53	298.983	288.534	48.6243	46.6318	50.6911
200	32.6951	28.7591	30.6698	357.396	438.421	391.051	108.026	111.937	110.78	0	0	0	2506.72	2460.03	2672.75	16.744	16.8356	19.7727	9.05491	9.44579	11.7561	0	0	0	3581.64	3339.03	3335.32	13.8834	11.3917	10.6141	5.86926	4.8395	4.2459
500	18.8021	14.8707	18.5901	365.398	425.448	313.732	88.2369	74.5073	75.7484	0	0	0	3521.54	2875.29	3188.21	0	4.01608	3.9972	4.5465	4.77154	5.2569	0	0	0	1658.95	1533.86	1595.79	0	0	0	0	0	0
Figure 3G, H
	Repl. A	Repl. B	Repl. C	Repl. A	Repl. B	Repl. C	Repl. A	Repl. B	Repl. C	Repl. A	Repl. B	Repl. C	Repl. A	Repl. B	Repl. C	Repl. A	Repl. B	Repl. C
c (Cl2) [µM]	AG: A [µM]			AG: oxo8A [µM]			AG: Cl8A [µM]			AG: G [µM]			AG: oxo8G [µM]			AG: Cl8G [µM]
0	34.5019	32.5007	33.265	0	0	0	0	0	0	22.3139	21.1945	21.562	0	0.0136906	0.0126785	0	0	0
25	33.8533	32.7949	33.7111	0.00535804	0.00627845	0	0.0035222	0.00323679	0.00140479	17.469	16.229	18.594	0.0323392	0.0355965	0.029826	0.0357476	0.0359785	0.0305536
50	32.6333	31.6762	33.5013	0.0166074	0.0225839	0.0110468	0.055596	0.0504666	0.0193015	10.1498	8.45817	12.9692	0.0600611	0.075342	0.0523834	0.0406929	0.0378998	0.040526
Figure 3J
	Repl. A	Repl. B	Repl. C	Repl. A	Repl. B	Repl. C
c (Cl2) [µM]	5'-RP / G [%]			oxo8GMP / G [%]
0	0	0	0	0.62	0.39	1.11
10	0	0	0	0.55	0.44	0.67
25	0	0	2.08	1.33	1.31	1.72
50	2.19	1.59	2.84	3.21	3.55	3.55
75	1.97	2.14	2.52	2.58	2.62	2.74
100	2.01	2.21	2.9	1.65	1.4	1.59
250	3.4	3.82	3.37	0.23	0.23	0.16
500	3.46	4.27	3.93	0.07	0.16	0.11
Figure 3K
	Repl. A	Repl. B	Repl. C	Repl. A	Repl. B	Repl. C
c (Cl2) [µM]	5'-RP / G [%]			oxo8GMP / G [%]
0	0.28	0.38	0.28	9.77	11.74	10.52
10	0.51	0.27	0.49	7.79	10.29	8.78
25	0.64	0.44	0.59	7.19	7.83	6.09
50	2.74	1.72	1.59	0.16	0.18	0.34
75	7.18	9	7	0.46	0.43	0.25
100	14.05	9.6	11.58	0.27	0.44	0.28
250	29.42	36.03	41.26	0.03	0.04	0.03
500	58.99	14.25	30.72	0	0	0
[truncated: 5 more columns]

## Sheet: Figure 4
Figure 4
Raw AAS data are available at the European Nucleotide Archive (https://www.ebi.ac.uk/ena/browser/home) under the accession numbers PRJEB73991, PRJEB84071 and PRJEB92107.
Figure 4A
Position	NormGcounts (G 38mer)			NormGcounts (oxo8G 38mer)						NormGcounts (abasic 38mer)
1	1	1	1	1	1	1	1	1	0.945632	1.64207	1.15963	1.09558
2	0.318917	0.314547	0.306538	0.781673	0.704439	0.83856	0.814237	0.781755	1.05437	0.355554	0.283494	0.287738
3	1.21134	1.15764	1.18371	1.57311	1.642	1.56895	1.55531	1.46172	1.76583	1	1	1
4	0.449656	0.390783	0.4135	0.629824	0.609351	0.655105	0.632426	0.533096	0.711057	0.131502	0.14072	0.197925
5	0.0297406	0.029268	0.0281893	0.0976523	0.0975713	0.102294	0.106755	0.0692	0.107106	0.0357058	0.0227069	0.0216608
6	0.0421423	0.0376302	0.0401216	0.103668	0.116595	0.102928	0.103962	0.0867831	0.0890221	0.124867	0.27314	0.329867
7	0.0312599	0.030662	0.0309666	0.0277868	0.0439552	0.0287385	0.0314499	0.0482417	0.0523524	0.250416	0.295775	0.335771
8	0.438121	0.531902	0.447876	0.647966	1.15483	0.612369	0.63797	0.755645	1.1001	0.139004	0.239966	0.488026
9	1.23928	1.52804	1.1966	1.16045	1.25984	1.06755	1.20379	1.04607	1.10475	0.981668	0.60047	0.884763
10	0.400151	0.481339	0.377126	1	1	1	1	1	1	2.57654	2.06933	2.10115
11	2.88275	2.52005	2.74207	5.7226	6.74278	5.90766	5.83201	6.72305	4.58446	1.2455	1.27327	1.4294
12	1	0.941512	1	0.673618	0.503631	0.662036	0.746786	0.476694	0.441227	0.605775	0.570758	0.475929
13	0.0933581	0.088603	0.0951029	0.0360942	0.0209196	0.0290706	0.0312595	0.0250386	0.0357931	0.169558	0.099016	0.131079
14	0.0721387	0.0691382	0.0714258	0.343418	0.153557	0.276409	0.286202	0.168553	0.20227	2.38741	2.3515	2.72733
15	0.581108	0.587721	0.633801	1.0714	0.56839	0.929796	0.93327	0.823275	0.672548	4.01015	3.67487	4.11331
16	0.640672	0.672324	0.654339	186.34	126.54	169.949	183.938	183.693	190.432	9933.12	9543.42	11024
17	1.81648	1.93786	1.81591	4.88205	3.30732	4.40819	4.68543	4.15849	3.87886	9.29279	9.46535	9.88688
18	0.122452	0.10752	0.116002	0.223272	0.225683	0.229617	0.218546	0.231872	0.373075	0.261195	0.251492	0.250289
19	0.101031	0.0905548	0.101374	0.190173	0.248259	0.192555	0.191515	0.188161	0.237281	0.0650055	0.0674648	0.0592424
20	0.019846	0.019776	0.0198434	0.0214525	0.0182162	0.0172482	0.0187832	0.0145972	0.0235135	0.0356224	0.0353265	0.0323954
21	1.11486	1.07903	1.12798	0.872622	0.856054	0.879823	0.911301	0.837611	0.91754	1.76759	2.16224	1.72539
22	6.55312	6.25304	6.70701	1.56942	1.61334	1.59119	1.6393	1.67819	1.54441	8.47109	9.33372	8.18802
23	1.58753	1.54759	1.60916	1.88568	1.62717	1.99326	1.89584	1.72822	1.40475	2.14098	2.24916	2.20369
24	1	1	1	2.05207	1.66257	2.12869	1.96424	1.69656	1.21617	0.467075	0.444611	0.453785
25	0.530008	0.511184	0.530794	1	1	1	1	1	1	0.231524	0.221516	0.21482
26	1.94452	1.87613	2.00561	1.15689	1.3599	1.14804	1.17995	1.22509	1.60999	1.35784	1.37426	1.3809
27	0.433923	0.456602	0.459356	0.565846	0.568035	0.558694	0.563269	0.476876	0.715787	0.208675	0.208162	0.194935
28	1.18342	1.24958	1.23295	0.709523	0.877303	0.666413	0.674204	0.631729	0.788137	1.44146	1.24623	1.10871
29	1	1	1	0.644684	0.866325	0.614388	0.699628	0.701806	0.694273	2.87951	2.62186	2.3254
30	0.0548855	0.0471991	0.0470388	0.0416554	0.0289787	0.0397062	0.0332528	0.0250731	0.0100768	0.033891	0.0221092	0.015615
31	1.14e-06	8.1e-07	8.88e-07	1.34e-06	2.43e-06	2.24e-06	1.67e-06	1.26e-06	0	1.45e-06	1.91e-06	2.21e-06
32	2.41e-05	2.12e-05	2.4e-05	2.65e-05	8.02e-05	4.52e-05	4.31e-05	4.27e-05	0	7.46e-05	0.00014715	0.00023719
33	1	1	1	1	1	1	1	1	0	1	1	1
34	1	1	1	1	1	1	1	1	0	1	1	1
35	1	1	1	1	1	1	1	1	0	1	1	1
36	1	1	1	1	1	1	1	1	0	1	1	1
37	1	1	1	1	1	1	1	1	0	1	1	1
38	1	1	1	1	1	1	1	1	0	1	1	1
Figure 4B
Position	NormGcounts (G 38mer)			NormGcounts (oxo8G 38mer)						NormGcounts (abasic 38mer)
1	1	1	1	1	1	1	1	1	0.945632	1.64207	1.15963	1.09558
2	0.318917	0.314547	0.306538	0.781673	0.704439	0.83856	0.814237	0.781755	1.05437	0.355554	0.283494	0.287738
3	1.21134	1.15764	1.18371	1.57311	1.642	1.56895	1.55531	1.46172	1.76583	1	1	1
4	0.449656	0.390783	0.4135	0.629824	0.609351	0.655105	0.632426	0.533096	0.711057	0.131502	0.14072	0.197925
5	0.0297406	0.029268	0.0281893	0.0976523	0.0975713	0.102294	0.106755	0.0692	0.107106	0.0357058	0.0227069	0.0216608
6	0.0421423	0.0376302	0.0401216	0.103668	0.116595	0.102928	0.103962	0.0867831	0.0890221	0.124867	0.27314	0.329867
7	0.0312599	0.030662	0.0309666	0.0277868	0.0439552	0.0287385	0.0314499	0.0482417	0.0523524	0.250416	0.295775	0.335771
8	0.438121	0.531902	0.447876	0.647966	1.15483	0.612369	0.63797	0.755645	1.1001	0.139004	0.239966	0.488026
9	1.23928	1.52804	1.1966	1.16045	1.25984	1.06755	1.20379	1.04607	1.10475	0.981668	0.60047	0.884763
10	0.400151	0.481339	0.377126	1	1	1	1	1	1	2.57654	2.06933	2.10115
11	2.88275	2.52005	2.74207	5.7226	6.74278	5.90766	5.83201	6.72305	4.58446	1.2455	1.27327	1.4294
12	1	0.941512	1	0.673618	0.503631	0.662036	0.746786	0.476694	0.441227	0.605775	0.570758	0.475929
13	0.0933581	0.088603	0.0951029	0.0360942	0.0209196	0.0290706	0.0312595	0.0250386	0.0357931	0.169558	0.099016	0.131079
14	0.0721387	0.0691382	0.0714258	0.343418	0.153557	0.276409	0.286202	0.168553	0.20227	2.38741	2.3515	2.72733
15	0.581108	0.587721	0.633801	1.0714	0.56839	0.929796	0.93327	0.823275	0.672548	4.01015	3.67487	4.11331
16	0.640672	0.672324	0.654339	186.34	126.54	169.949	183.938	183.693	190.432	9933.12	9543.42	11024
17	1.81648	1.93786	1.81591	4.88205	3.30732	4.40819	4.68543	4.15849	3.87886	9.29279	9.46535	9.88688
18	0.122452	0.10752	0.116002	0.223272	0.225683	0.229617	0.218546	0.231872	0.373075	0.261195	0.251492	0.250289
19	0.101031	0.0905548	0.101374	0.190173	0.248259	0.192555	0.191515	0.188161	0.237281	0.0650055	0.0674648	0.0592424
20	0.019846	0.019776	0.0198434	0.0214525	0.0182162	0.0172482	0.0187832	0.0145972	0.0235135	0.0356224	0.0353265	0.0323954
21	1.11486	1.07903	1.12798	0.872622	0.856054	0.879823	0.911301	0.837611	0.91754	1.76759	2.16224	1.72539
22	6.55312	6.25304	6.70701	1.56942	1.61334	1.59119	1.6393	1.67819	1.54441	8.47109	9.33372	8.18802
23	1.58753	1.54759	1.60916	1.88568	1.62717	1.99326	1.89584	1.72822	1.40475	2.14098	2.24916	2.20369
24	1	1	1	2.05207	1.66257	2.12869	1.96424	1.69656	1.21617	0.467075	0.444611	0.453785
25	0.530008	0.511184	0.530794	1	1	1	1	1	1	0.231524	0.221516	0.21482
26	1.94452	1.87613	2.00561	1.15689	1.3599	1.14804	1.17995	1.22509	1.60999	1.35784	1.37426	1.3809
27	0.433923	0.456602	0.459356	0.565846	0.568035	0.558694	0.563269	0.476876	0.715787	0.208675	0.208162	0.194935
28	1.18342	1.24958	1.23295	0.709523	0.877303	0.666413	0.674204	0.631729	0.788137	1.44146	1.24623	1.10871
29	1	1	1	0.644684	0.866325	0.614388	0.699628	0.701806	0.694273	2.87951	2.62186	2.3254
30	0.0548855	0.0471991	0.0470388	0.0416554	0.0289787	0.0397062	0.0332528	0.0250731	0.0100768	0.033891	0.0221092	0.015615
31	1.14e-06	8.1e-07	8.88e-07	1.34e-06	2.43e-06	2.24e-06	1.67e-06	1.26e-06	0	1.45e-06	1.91e-06	2.21e-06
32	2.41e-05	2.12e-05	2.4e-05	2.65e-05	8.02e-05	4.52e-05	4.31e-05	4.27e-05	0	7.46e-05	0.00014715	0.00023719
33	1	1	1	1	1	1	1	1	0	1	1	1
34	1	1	1	1	1	1	1	1	0	1	1	1
35	1	1	1	1	1	1	1	1	0	1	1	1
36	1	1	1	1	1	1	1	1	0	1	1	1
37	1	1	1	1	1	1	1	1	0	1	1	1
38	1	1	1	1	1	1	1	1	0	1	1	1
Figure 4C
Position	NormGcounts (G 38mer)			NormGcounts (oxo8G 38mer)						NormGcounts (abasic 38mer)
1	1	1	1	0.921334	0.782799	0.720159	0.807755	0.782361	0.801868	1	1	1
2	0.431387	0.486002	0.53694	1	1	1	1	1	1.19813	0.401089	1	0.538003
3	1.93751	2.31387	1.44843	4.89965	4.11827	6.49501	7.31575	4.9298	3.12807	1.38113	4.0303	1.68554
4	0.775967	0.88905	0.756734	2.39447	2.24504	3.061	3.26273	2.46584	1.99922	0.219601	0.5671	0.269747
5	0.0623387	0.0712676	0.0740768	0.210207	0.158221	0.146634	0.17685	0.16805	0.19385	0.0562613	0.0909091	0.076006
6	0.0828831	0.0722562	0.107536	0.0708597	0.11625	0.0554406	0.0598356	0.1071	0.166252	0.0744102	0.0476191	0.0611028
7	0.0584296	0.0582884	0.0430845	0.0542451	0.070752	0.045563	0.0427495	0.0711619	0.127302	0.124236	0.11252	0.112344
8	1.21645	0.973323	1.17225	0.972252	1.13067	0.946625	0.954244	1.09733	1.50166	0.116203	0.157963	0.323821
9	2.75982	2.11462	2.85658	1.70943	1.60405	1.80673	1.9635	1.72081	1.76007	0.653768	0.492868	0.528433
10	0.474725	0.399433	0.793244	1	1	1	1	1	1	1.4888	1.42789	1.23578
11	2.10964	2.09736	3.02505	4.38359	3.65078	4.35487	3.87082	3.49752	2.51776	1.55646	1.3329	1.49007
12	1	1	1	0.341588	0.266866	0.330758	0.333356	0.295393	0.291194	0.671683	0.700333	0.809203
13	0.0499603	0.0572705	0.0434599	0.0279552	0.0128395	0.0257258	0.0215968	0.0136039	0.0309884	0.0844233	0.0842872	0.0869981
14	0.0622202	0.0770452	0.0376815	0.204386	0.158851	0.213984	0.191438	0.144389	0.231452	4.1756	4.13418	4.46378
15	0.295561	0.35146	0.307874	0.737544	0.563909	0.702724	0.840093	0.613639	0.487049	6.47856	5.75645	7.05381
16	0.721352	0.697713	0.802698	40.2651	39.8811	48.2656	54.7625	47.2354	38.4791	16077.3	14658.8	17122.9
17	1.81352	1.82409	1.69998	2.67439	2.55735	3.14186	3.4671	2.98468	2.52924	9.74579	9.9093	9.47245
18	0.0881836	0.0840656	0.17328	0.185564	0.175158	0.163359	0.158879	0.17889	0.271961	0.276553	0.270866	0.285444
19	0.102831	0.0964364	0.176483	0.372258	0.324279	0.241959	0.238483	0.291116	0.426514	0.0447519	0.0451821	0.0446561
20	0.0161381	0.0176315	0.0233426	0.0340339	0.0149324	0.0181007	0.0199908	0.017174	0.0314593	0.0193404	0.0220571	0.0151984
21	1.33437	1.1361	1.32704	0.756989	0.809473	0.932703	0.956315	0.891568	1.27455	1.07106	1.0836	0.930027
22	4.83191	4.46754	3.83591	1.16092	1.18841	1.19409	1.22583	1.30254	1.67566	8.52719	8.46619	7.15435
23	1.13695	1	1.2718	1.05553	1.01373	1.01488	1	1.00217	0.978935	2.02305	1.97293	1.71242
24	1	1.0034	1	1.77187	1.64103	1.84435	1.84163	1.65832	1.27918	0.494304	0.506861	0.58397
25	0.633142	0.59545	0.681607	1	1	1	1.04886	0.999658	0.970315	0.274321	0.278091	0.331245
26	3.12622	3.20424	2.1677	1.58131	1.71504	1.66792	1.74954	1.74685	1.76518	1.72103	1.67796	1.97259
27	1.16754	1.06719	1.29604	1.11746	1.15358	1.25176	1.29505	1.20884	1.23711	0.176319	0.182373	0.21717
28	2.26955	2.00043	2.14754	0.846171	0.937086	0.849335	0.925151	1	1.329	3.57693	3.74898	3.4409
29	1	1	1	0.384491	0.410146	0.346011	0.276833	0.455428	1	3.37864	3.4268	2.51406
30	0.0697016	0.0533174	0.057933	0.0492484	0.0260643	0.0430789	0.0665453	0.0239611	0.0158248	0.0168886	0.0213447	0.014645
31	1.01e-06	9.79e-07	5.65e-07	3.97e-06	1.02e-06	1.75e-06	1.75e-06	9.03e-07	0	1.17e-06	1.11e-06	8.98e-07
32	1.71e-05	2.21e-05	1.09e-05	4.87e-05	2.38e-05	2.26e-05	1.31e-05	2.45e-05	0	0.00012047	9.11e-05	0.00010095
33	1	1	1	1	1	1	1	1	0	1	1	1
34	1	1	1	1	1	1	1	1	0	1	1	1
35	1	1	1	1	1	1	1	1	0	1	1	1
36	1	1	1	1	1	1	1	1	0	1	1	1
37	1	1	1	1	1	1	1	1	0	1	1	1
38	1	1	1	1	1	1	1	1		1	1	1
Figure 4D
Sample	oxo8G 38mer [%]	rAP 38mer [%]	unmod. 38mer [%]	NormGcounts
0 % : 0%	0	0	100	0.5969
0 %: 1%	0	1	99	13.1512
0 %: 2%	0	2	98	24.4807
0 %: 5%	0	5	95	59.9404
2.5%: 0%	2.5	0	97.5	1.01275
5%: 0%	5	0	95	1.46443
10% : 0%	10	0	90	2.34296
25% : 0%	25	0	75	5.88621
50 % : 0 %	50	0	50	15.3469
50 %: 1%	50	1	49	50.2907
50 %: 2%	50	2	48	73.2963
50 %: 5%	50	5	45	134.264
75% : 0 %	75	0	25	30.3865
75 %: 1%	75	1	24	94.6779
75 %: 2%	75	2	23	133.038
75 %: 5%	75	5	20	214.812
95 %: 1%	95	1	4	159.658
95 %: 2%	95	2	3	210.37
95 %: 5%	95	5	0	303.75
100 % : 0%	100	0	0	127.458
Figure 4E
Sample	oxo8G 38mer [%]	rAP 38mer [%]	unmod. 38mer [%]	Method	NormGcounts
0 % : 0%	0	0	100	OAb	0.605924
0 %: 1%	0	1	99	OAb	17.7959
0 %: 2%	0	2	98	OAb	38.6302
0 %: 5%	0	5	95	OAb	60.941
2.5%: 0%	2.5	0	97.5	OAb	0.772561
5%: 0%	5	0	95	OAb	0.855704
10% : 0%	10	0	90	OAb	1.14618
25% : 0%	25	0	75	OAb	2.13089
50 % : 0 %	50	0	50	OAb	4.63938
50 %: 1%	50	1	49	OAb	36.9186
50 %: 2%	50	2	48	OAb	69.944
50 %: 5%	50	5	45	OAb	162.626
75% : 0 %	75	0	25	OAb	8.34011
75 %: 1%	75	1	24	OAb	16.5646
75 %: 2%	75	2	23	OAb	117.288
75 %: 5%	75	5	20	OAb	262.825
95 %: 1%	95	1	4	OAb	106.841
95 %: 2%	95	2	3	OAb	198.819
95 %: 5%	95	5	0	OAb	413.024
100 % : 0%	100	0	0	OAb	35.7301

## Sheet: Figure 5
Figure 5
Figure 5A, C:
Raw AAS data are available at the European Nucleotide Archive (https://www.ebi.ac.uk/ena/browser/home) under the accession numbers PRJEB73991, PRJEB84071 and PRJEB92107.
Figure 5A						Figure 5B								Figure 5C
Position	RNA	base	AAS_In vivo_1mM	OAb_In vivo_1mM			Repl. A	Repl. B	Repl. C	Repl. A	Repl. B	Repl. C		Position	RNA	base	AAS_In vivo_0mM	AAS_In vivo_1mM
5	sc_rRNA_25S	G	10.1353	15.126		c (Cl2) [mM]	5'-RP / G [%]			oxo8GMP / G [%]				5	sc_rRNA_25S	G	13.4697	10.1353
5	sc_rRNA_5S	G	4.26178	6.85672		0	0.2577	0.2791	0.4153	0.032211	0.045663	0.047501		5	sc_rRNA_5S	G	4.19527	4.26178
6	sc_rRNA_18S	G	5.94445	4.56347		1	0.4945	0.4085	0.4598	0.075696	0.057762	0.063842		6	sc_rRNA_18S	G	3.34558	5.94445
10	sc_rRNA_18S	G	19.0895	21.0705		5	2.1158		1.7148	0.059802		0.063714		10	sc_rRNA_18S	G	3.46184	19.0895
16	sc_rRNA_5.8S	G	5.45499	6.73889		10	5.5875	2.6593	3.7652	0.055335	0.020782	0.035241		16	sc_rRNA_5.8S	G	2.17899	5.45499
17	sc_rRNA_25S	G	3.12536	1.76341		20	55.7093	14.1934	25.7978	0.017361	0.003237	0.00896		17	sc_rRNA_25S	G	2.54082	3.12536
18	sc_rRNA_25S	G	4.80912	3.53163										18	sc_rRNA_25S	G	4.51	4.80912
21	sc_rRNA_25S	G	6.38476	19.642		Data point for replicate B (5 mM Cl2) was excluded, because the detected signals were too low and below the limit of quantification (S/N > 10).								21	sc_rRNA_25S	G	1.29207	6.38476
22	sc_rRNA_25S	G	7.08106	15.2641										22	sc_rRNA_25S	G	1.9668	7.08106
23	sc_rRNA_18S	G	13.0162	24.9909										23	sc_rRNA_18S	G	3.2789	13.0162
24	sc_rRNA_25S	G	11.2564	24.2434										24	sc_rRNA_25S	G	2.85006	11.2564
25	sc_rRNA_5.8S	G	9.07202	7.23248										25	sc_rRNA_5.8S	G	6.8369	9.07202
25	sc_rRNA_5S	G	38.1919	73.0561										25	sc_rRNA_5S	G	3.83456	38.1919
30	sc_rRNA_18S	G	15.6377	21.7503										30	sc_rRNA_18S	G	6.66124	15.6377
30	sc_rRNA_25S	G	7.11861	2.71278										30	sc_rRNA_25S	G	6.87181	7.11861
30	sc_rRNA_5S	G	8.5411	13.547										30	sc_rRNA_5S	G	5.34824	8.5411
31	sc_rRNA_5.8S	G	7.27389	8.37543										31	sc_rRNA_5.8S	G	6.41841	7.27389
34	sc_rRNA_18S	G	10.5971	16.7218										34	sc_rRNA_18S	G	8.23072	10.5971
36	sc_rRNA_5.8S	G	6.93913	13.8876										36	sc_rRNA_5.8S	G	3.77317	6.93913
37	sc_rRNA_5S	G	63.9735	99.234										37	sc_rRNA_5S	G	37.8619	63.9735
39	sc_rRNA_5.8S	G	6.42087	16.4155										39	sc_rRNA_5.8S	G	16.2313	6.42087
41	sc_rRNA_25S	G	9.03363	16.4336										41	sc_rRNA_25S	G	4.58579	9.03363
41	sc_rRNA_5S	G	8.57717	7.80669										41	sc_rRNA_5S	G	4.78242	8.57717
42	sc_rRNA_18S	G	16.6763	34.3259										42	sc_rRNA_18S	G	4.79865	16.6763
42	sc_rRNA_5.8S	G	8.63236	18.671										42	sc_rRNA_5.8S	G	2.67787	8.63236
48	sc_rRNA_18S	G	8.9591	6.90087										48	sc_rRNA_18S	G	5.18225	8.9591
49	sc_rRNA_5S	G	11.7027	30.7806										49	sc_rRNA_5S	G	8.94954	11.7027
51	sc_rRNA_5.8S	G	7.03457	12.4463										51	sc_rRNA_5.8S	G	1.33565	7.03457
52	sc_rRNA_5S	G	17.5679	41.9824										52	sc_rRNA_5S	G	4.51766	17.5679
53	sc_rRNA_18S	G	19.7152	21.0374										53	sc_rRNA_18S	G	12.4878	19.7152
53	sc_rRNA_25S	G	1.0858	1.42212										53	sc_rRNA_25S	G	0.755847	1.0858
57	sc_rRNA_18S	G	8.67951	14.3333										57	sc_rRNA_18S	G	3.17529	8.67951
57	sc_rRNA_5S	G	21.0444	37.9366										57	sc_rRNA_5S	G	2.42013	21.0444
58	sc_rRNA_25S	G	6.28837	16.5832										58	sc_rRNA_25S	G	3.39481	6.28837
58	sc_rRNA_5.8S	G	8.4314	11.4351										58	sc_rRNA_5.8S	G	6.3892	8.4314
59	sc_rRNA_25S	G	20.3074	62.293										59	sc_rRNA_25S	G	4.24244	20.3074
61	sc_rRNA_5S	G	8.324	5.85555										61	sc_rRNA_5S	G	6.96514	8.324
63	sc_rRNA_18S	G	3.6436	10.0996										63	sc_rRNA_18S	G	3.15486	3.6436
63	sc_rRNA_5.8S	G	11.3247	28.2383										63	sc_rRNA_5.8S	G	3.13946	11.3247
64	sc_rRNA_25S	G	1.90638	4.62874										64	sc_rRNA_25S	G	1.75165	1.90638
65	sc_rRNA_5S	G	8.00239	11.3406										65	sc_rRNA_5S	G	2.20339	8.00239
67	sc_rRNA_5S	G	51.3446	73.475										67	sc_rRNA_5S	G	4.2154	51.3446
68	sc_rRNA_5.8S	G	23.7635	56.2278										68	sc_rRNA_5.8S	G	3.48728	23.7635
69	sc_rRNA_18S	G	4.62116	7.65915										69	sc_rRNA_18S	G	5.03914	4.62116
70	sc_rRNA_5.8S	G	18.4179	41.1489										70	sc_rRNA_5.8S	G	2.52523	18.4179
75	sc_rRNA_5S	G	44.3978	65.4614										75	sc_rRNA_5S	G	12.9832	44.3978
76	sc_rRNA_25S	G	3.06924	2.60594										76	sc_rRNA_25S	G	2.34044	3.06924
78	sc_rRNA_5.8S	G	35.4028	77.7922										78	sc_rRNA_5.8S	G	6.33361	35.4028
81	sc_rRNA_18S	G	14.5853	28.1797										81	sc_rRNA_18S	G	4.7628	14.5853
82	sc_rRNA_5S	G	13.0923	13.3809										82	sc_rRNA_5S	G	12.3472	13.0923
83	sc_rRNA_18S	G	8.66066	18.9495										83	sc_rRNA_18S	G	6.99443	8.66066
85	sc_rRNA_5S	G	34.7836	164.418										85	sc_rRNA_5S	G	2.67793	34.7836
86	sc_rRNA_25S	G	6.3742	10.9207										86	sc_rRNA_25S	G	5.44081	6.3742
87	sc_rRNA_5.8S	G	7.14909	12.0193										87	sc_rRNA_5.8S	G	4.34234	7.14909
87	sc_rRNA_5S	G	4.86835	10.402										87	sc_rRNA_5S	G	2.92931	4.86835
89	sc_rRNA_5S	G	5.49971	8.49857										89	sc_rRNA_5S	G	4.31468	5.49971
91	sc_rRNA_18S	G	17.2241	30.197										91	sc_rRNA_18S	G	5.37371	17.2241
91	sc_rRNA_5S	G	56.7088	126.112										91	sc_rRNA_5S	G	3.18252	56.7088
92	sc_rRNA_25S	G	8.28259	14.3837										92	sc_rRNA_25S	G	2.52808	8.28259
94	sc_rRNA_25S	G	14.7583	26.454										94	sc_rRNA_25S	G	4.12893	14.7583
95	sc_rRNA_5.8S	G	5.2135	5.41778										95	sc_rRNA_5.8S	G	1.73294	5.2135
98	sc_rRNA_25S	G	2.97916	1.80544										98	sc_rRNA_25S	G	2.90606	2.97916
99	sc_rRNA_5S	G	3.18591	3.98136										99	sc_rRNA_5S	G	2.24832	3.18591
101	sc_rRNA_25S	G	11.4302	21.8589										101	sc_rRNA_25S	G	6.77173	11.4302
101	sc_rRNA_5S	G	3.72557	10.7419										101	sc_rRNA_5S	G	1.49213	3.72557
107	sc_rRNA_5.8S	G	57.9227	73.6583										107	sc_rRNA_5.8S	G	11.4362	57.9227
109	sc_rRNA_5S	G	5.85749	6.09304										109	sc_rRNA_5S	G	2.4	5.85749
110	sc_rRNA_25S	G	3.24582	5.48558										110	sc_rRNA_25S	G	2.16504	3.24582
110	sc_rRNA_5S	G	24.5018	27.1093										110	sc_rRNA_5S	G	2.57754	24.5018
112	sc_rRNA_5S	G	2671	4727.67										112	sc_rRNA_5S	G	701	2671
114	sc_rRNA_5.8S	G	8.77117	7.64272										114	sc_rRNA_5.8S	G	1.4055	8.77117
115	sc_rRNA_18S	G	7.88142	11.6735										115	sc_rRNA_18S	G	3.84863	7.88142
116	sc_rRNA_5.8S	G	1.76679	1.23599										116	sc_rRNA_5.8S	G	0.543536	1.76679
120	sc_rRNA_25S	G	5.08488	11.7323										120	sc_rRNA_25S	G	3.49701	5.08488
123	sc_rRNA_18S	G	7.41531	9.68795										123	sc_rRNA_18S	G	2.61203	7.41531
124	sc_rRNA_5.8S	G	14.5928	12.0145										124	sc_rRNA_5.8S	G	14.8852	14.5928
127	sc_rRNA_18S	G	24.7537	39.4869										127	sc_rRNA_18S	G	7.61871	24.7537
128	sc_rRNA_25S	G	4.54978	14.5433										128	sc_rRNA_25S	G	3.72212	4.54978
136	sc_rRNA_25S	G	2.07639	19.1962										136	sc_rRNA_25S	G	2.88606	2.07639
140	sc_rRNA_5.8S	G	81.1884	104.012										140	sc_rRNA_5.8S	G	4.17794	81.1884
142	sc_rRNA_18S	G	4.72598	8.48431										142	sc_rRNA_18S	G	2.66329	4.72598
143	sc_rRNA_18S	G	10.6252	20.9988										143	sc_rRNA_18S	G	3.39005	10.6252
143	sc_rRNA_25S	G	15.0404	8.48918										143	sc_rRNA_25S	G	16.6809	15.0404
144	sc_rRNA_5.8S	G	17.47	18.1371										144	sc_rRNA_5.8S	G	10.301	17.47
145	sc_rRNA_25S	G	10.4386	21.0833										145	sc_rRNA_25S	G	7.01563	10.4386
148	sc_rRNA_25S	G	5.69927	6.89223										148	sc_rRNA_25S	G	2.43483	5.69927
148	sc_rRNA_5.8S	G	1.66198	1.42462										148	sc_rRNA_5.8S	G	2.14446	1.66198
150	sc_rRNA_5.8S	G	0.836066	1.54476										150	sc_rRNA_5.8S	G	1.16662	0.836066
156	sc_rRNA_25S	G	9.30283	17.3357										156	sc_rRNA_25S	G	2.24239	9.30283
158	sc_rRNA_25S	G	11.7146	7.75958										158	sc_rRNA_25S	G	6.76744	11.7146
163	sc_rRNA_18S	G	6.40079	14.6863										163	sc_rRNA_18S	G	1.20879	6.40079
165	sc_rRNA_18S	G	12.8243	26.323										165	sc_rRNA_18S	G	5.02227	12.8243
173	sc_rRNA_25S	G	5.22772	4.04043										173	sc_rRNA_25S	G	5.22122	5.22772
175	sc_rRNA_18S	G	16.2566	27.2914										175	sc_rRNA_18S	G	23.5535	16.2566
176	sc_rRNA_25S	G	8.79081	2.91856										176	sc_rRNA_25S	G	7.38253	8.79081
183	sc_rRNA_25S	G	8.69066	20.1667										183	sc_rRNA_25S	G	2.56021	8.69066
197	sc_rRNA_25S	G	5.80986	11.555										197	sc_rRNA_25S	G	3.80225	5.80986
204	sc_rRNA_18S	G	6.00611	11.8042										204	sc_rRNA_18S	G	2.83292	6.00611
212	sc_rRNA_25S	G	33.3852	118.375										212	sc_rRNA_25S	G	6.55049	33.3852
214	sc_rRNA_18S	G	4.03627	6.81395										214	sc_rRNA_18S	G	4.30962	4.03627
220	sc_rRNA_25S	G	131.904	300.895										220	sc_rRNA_25S	G	3.68466	131.904
227	sc_rRNA_25S	G	11.7425	24.2197										227	sc_rRNA_25S	G	5.42169	11.7425
228	sc_rRNA_18S	G	22.5425	51.269										228	sc_rRNA_18S	G	16.0978	22.5425
229	sc_rRNA_25S	G	11.7627	22.8101										229	sc_rRNA_25S	G	5.02061	11.7627
231	sc_rRNA_25S	G	7.93213	28.3862										231	sc_rRNA_25S	G	12.3628	7.93213
234	sc_rRNA_25S	G	17.1027	22.1925										234	sc_rRNA_25S	G	6.30714	17.1027
235	sc_rRNA_18S	G	3.13335	3.89814										235	sc_rRNA_18S	G	2.62454	3.13335
236	sc_rRNA_25S	G	3.89679	4.88431										236	sc_rRNA_25S	G	2.04499	3.89679
237	sc_rRNA_25S	G	4.86776	2.90653										237	sc_rRNA_25S	G	3.56112	4.86776
239	sc_rRNA_25S	G	45.8063	65.024										239	sc_rRNA_25S	G	13.4708	45.8063
241	sc_rRNA_25S	G	18.8542	87.0819										241	sc_rRNA_25S	G	14.1816	18.8542
243	sc_rRNA_18S	G	5.76931	8.35977										243	sc_rRNA_18S	G	6.11286	5.76931
246	sc_rRNA_18S	G	6.53385	6.77258										246	sc_rRNA_18S	G	3.6834	6.53385
251	sc_rRNA_25S	G	18.3566	52.8213										251	sc_rRNA_25S	G	9.31959	18.3566
258	sc_rRNA_25S	G	15.3991	38.0538										258	sc_rRNA_25S	G	35.7852	15.3991
264	sc_rRNA_18S	G	6.20348	11.8839										264	sc_rRNA_18S	G	3.37342	6.20348
264	sc_rRNA_25S	G	13.8805	35.269										264	sc_rRNA_25S	G	54.5806	13.8805
269	sc_rRNA_18S	G	9.82622	7.54373										269	sc_rRNA_18S	G	7.52073	9.82622
269	sc_rRNA_25S	G	1.88592	2.09104										269	sc_rRNA_25S	G	1.48694	1.88592
272	sc_rRNA_25S	G	5.50508	6.80127										272	sc_rRNA_25S	G	4.30345	5.50508
274	sc_rRNA_25S	G	3.71383	7.71053										274	sc_rRNA_25S	G	2.31954	3.71383
277	sc_rRNA_25S	G	2.89656	3.23578										277	sc_rRNA_25S	G	2.01042	2.89656
279	sc_rRNA_18S	G	8.58929	9.51585										279	sc_rRNA_18S	G	5.26442	8.58929
281	sc_rRNA_18S	G	9.00652	7.01273										281	sc_rRNA_18S	G	7.5204	9.00652
283	sc_rRNA_25S	G	3.96786	7.34849										283	sc_rRNA_25S	G	1.65228	3.96786
285	sc_rRNA_18S	G	1.75074	8.99695										285	sc_rRNA_18S	G	13.1695	1.75074
287	sc_rRNA_18S	G	10.7973	14.6548										287	sc_rRNA_18S	G	12.885	10.7973
287	sc_rRNA_25S	G	3.59143	2.7406										287	sc_rRNA_25S	G	3.09674	3.59143
291	sc_rRNA_18S	G	6.99325	10.4889										291	sc_rRNA_18S	G	3.30018	6.99325
297	sc_rRNA_25S	G	2.50887	3.31643										297	sc_rRNA_25S	G	1.98915	2.50887
304	sc_rRNA_25S	G	2.63023	3.53713										304	sc_rRNA_25S	G	1.77583	2.63023
307	sc_rRNA_18S	G	9.61022	8.90029										307	sc_rRNA_18S	G	5.96617	9.61022
320	sc_rRNA_25S	G	2.45148	2.19975										320	sc_rRNA_25S	G	2.17599	2.45148
322	sc_rRNA_18S	G	14.8113	29.4974										322	sc_rRNA_18S	G	2.36355	14.8113
325	sc_rRNA_18S	G	1.41787	0.589941										325	sc_rRNA_18S	G	1.60413	1.41787
326	sc_rRNA_18S	G	6.6607	3.65243										326	sc_rRNA_18S	G	7.81635	6.6607
333	sc_rRNA_25S	G	2.88796	3.49484										333	sc_rRNA_25S	G	2.98897	2.88796
334	sc_rRNA_18S	G	14.8636	20.3596										334	sc_rRNA_18S	G	4.08972	14.8636
335	sc_rRNA_25S	G	2.59328	2.96147										335	sc_rRNA_25S	G	2.25259	2.59328
336	sc_rRNA_18S	G	12.3619	16.6817										336	sc_rRNA_18S	G	1.68082	12.3619
337	sc_rRNA_18S	G	14.9834	15.819										337	sc_rRNA_18S	G	2.75988	14.9834
337	sc_rRNA_25S	G	3.22676	6.01569										337	sc_rRNA_25S	G	1.70712	3.22676
346	sc_rRNA_18S	G	4.66009	12.3333										346	sc_rRNA_18S	G	2.00398	4.66009
347	sc_rRNA_18S	G	4.40553	5.48507										347	sc_rRNA_18S	G	2.11139	4.40553
357	sc_rRNA_18S	G	2.22953	2.45864										357	sc_rRNA_18S	G	1.37464	2.22953
358	sc_rRNA_25S	G	7.08974	13.4809										358	sc_rRNA_25S	G	2.13545	7.08974
360	sc_rRNA_25S	G	7.0139	11.913										360	sc_rRNA_25S	G	3.00455	7.0139
363	sc_rRNA_18S	G	5.29343	13.1198										363	sc_rRNA_18S	G	0.64586	5.29343
368	sc_rRNA_25S	G	3.82675	6.31907										368	sc_rRNA_25S	G	2.17031	3.82675
371	sc_rRNA_18S	G	15.4205	42.2284										371	sc_rRNA_18S	G	2.5329	15.4205
372	sc_rRNA_18S	G	42.2148	132.646										372	sc_rRNA_18S	G	6.27799	42.2148
373	sc_rRNA_18S	G	8.91031	16.5087										373	sc_rRNA_18S	G	3.49307	8.91031
377	sc_rRNA_18S	G	22.4471	36.6464										377	sc_rRNA_18S	G	3.32497	22.4471
383	sc_rRNA_25S	G	4.60271	10.0541										383	sc_rRNA_25S	G	2.20301	4.60271
386	sc_rRNA_18S	G	12.4972	14.4323										386	sc_rRNA_18S	G	4.00471	12.4972
388	sc_rRNA_25S	G	3.55707	5.07882										388	sc_rRNA_25S	G	2.16036	3.55707
394	sc_rRNA_25S	G	3.56812	6.48001										394	sc_rRNA_25S	G	1.66038	3.56812
398	sc_rRNA_18S	G	3.48468	3.67963										398	sc_rRNA_18S	G	2.5807	3.48468
404	sc_rRNA_18S	G	7.39138	1.95411										404	sc_rRNA_18S	G	3.65604	7.39138
412	sc_rRNA_25S	G	1.54634	1.57252										412	sc_rRNA_25S	G	1.77734	1.54634
415	sc_rRNA_25S	G	3.68995	6.24259										415	sc_rRNA_25S	G	2.57151	3.68995
418	sc_rRNA_18S	G	4.6207	10.0829										418	sc_rRNA_18S	G	3.57534	4.6207
419	sc_rRNA_18S	G	8.09583	23.299										419	sc_rRNA_18S	G	3.62293	8.09583
421	sc_rRNA_25S	G	8.33981	13.5581										421	sc_rRNA_25S	G	3.91354	8.33981
422	sc_rRNA_18S	G	4.62158	9.77595										422	sc_rRNA_18S	G	4.20933	4.62158
423	sc_rRNA_18S	G	4.54777	10.7768										423	sc_rRNA_18S	G	7.89537	4.54777
424	sc_rRNA_25S	G	3.59835	7.77125										424	sc_rRNA_25S	G	0.778538	3.59835
425	sc_rRNA_25S	G	3.21773	3.15324										425	sc_rRNA_25S	G	2.15556	3.21773
426	sc_rRNA_18S	G	5.91311	8.64423										426	sc_rRNA_18S	G	10.4136	5.91311
426	sc_rRNA_25S	G	13.4802	12.3377										426	sc_rRNA_25S	G	11.4057	13.4802
430	sc_rRNA_18S	G	9.24082	6.25277										430	sc_rRNA_18S	G	8.03285	9.24082
432	sc_rRNA_18S	G	11.3175	10.6681										432	sc_rRNA_18S	G	7.65324	11.3175
434	sc_rRNA_18S	G	11.694	18.8211										434	sc_rRNA_18S	G	3.99213	11.694
437	sc_rRNA_25S	G	8.17052	13.4756										437	sc_rRNA_25S	G	6.00338	8.17052
442	sc_rRNA_25S	G	2.45122	4.30156										442	sc_rRNA_25S	G	2.03123	2.45122
452	sc_rRNA_25S	G	110.697	230.57										452	sc_rRNA_25S	G	9.97968	110.697
462	sc_rRNA_18S	G	6.60505	5.03846										462	sc_rRNA_18S	G	4.60121	6.60505
466	sc_rRNA_25S	G	13.8446	7.07271										466	sc_rRNA_25S	G	7.44445	13.8446
467	sc_rRNA_18S	G	4.23843	7.29928										467	sc_rRNA_18S	G	4.29656	4.23843
480	sc_rRNA_18S	G	5.55187	7.1076										480	sc_rRNA_18S	G	3.29729	5.55187
483	sc_rRNA_25S	G	4.80962	3.73705										483	sc_rRNA_25S	G	5.95159	4.80962
493	sc_rRNA_25S	G	25.7589	52.175										493	sc_rRNA_25S	G	5.87993	25.7589
494	sc_rRNA_25S	G	31.9976	66.5091										494	sc_rRNA_25S	G	3.205	31.9976
495	sc_rRNA_25S	G	9.07429	23.6692										495	sc_rRNA_25S	G	8.71065	9.07429
516	sc_rRNA_18S	G	2.88387	4.67078										516	sc_rRNA_18S	G	1.13002	2.88387
518	sc_rRNA_25S	G	2.66743	4.14652										518	sc_rRNA_25S	G	1.82583	2.66743
535	sc_rRNA_25S	G	4.61264	6.17357										535	sc_rRNA_25S	G	3.33951	4.61264
537	sc_rRNA_18S	G	8.1115	9.07878										537	sc_rRNA_18S	G	4.2255	8.1115
538	sc_rRNA_25S	G	23.9066	49.8977										538	sc_rRNA_25S	G	4.61496	23.9066
539	sc_rRNA_18S	G	7.01299	10.4589										539	sc_rRNA_18S	G	6.11485	7.01299
540	sc_rRNA_18S	G	7.22937	12.2168										540	sc_rRNA_18S	G	2.62781	7.22937
547	sc_rRNA_25S	G	6.55616	18.5724										547	sc_rRNA_25S	G	7.78219	6.55616
549	sc_rRNA_18S	G	4.50307	4.42885										549	sc_rRNA_18S	G	4.01858	4.50307
552	sc_rRNA_18S	G	3.69882	5.06127										552	sc_rRNA_18S	G	2.83176	3.69882
553	sc_rRNA_18S	G	16.5686	37.6667										553	sc_rRNA_18S	G	5.68843	16.5686
557	sc_rRNA_18S	G	9.51739	16.5417										557	sc_rRNA_18S	G	4.34635	9.51739
560	sc_rRNA_25S	G	13.6637	23.771										560	sc_rRNA_25S	G	4.29246	13.6637
561	sc_rRNA_18S	G	4.24117	6.37169										561	sc_rRNA_18S	G	3.43054	4.24117
564	sc_rRNA_18S	G	13.1352	21.2444										564	sc_rRNA_18S	G	5.26586	13.1352
568	sc_rRNA_18S	G	10.2338	17.154										568	sc_rRNA_18S	G	7.3922	10.2338
568	sc_rRNA_25S	G	17.4499	23.8426										568	sc_rRNA_25S	G	10.1107	17.4499
571	sc_rRNA_18S	G	30.5699	33.5253										571	sc_rRNA_18S	G	16.5869	30.5699
574	sc_rRNA_18S	G	17.7918	21.1393										574	sc_rRNA_18S	G	22.6075	17.7918
576	sc_rRNA_18S	G	3.21191	5.02331										576	sc_rRNA_18S	G	3.22331	3.21191
577	sc_rRNA_18S	G	6.54487	18.6355										577	sc_rRNA_18S	G	8.48995	6.54487
579	sc_rRNA_25S	G	15.9104	25.2235										579	sc_rRNA_25S	G	6.49625	15.9104
586	sc_rRNA_18S	G	18.2442	36.725										586	sc_rRNA_18S	G	5.65911	18.2442
588	sc_rRNA_25S	G	6.51025	9.05938										588	sc_rRNA_25S	G	5.64423	6.51025
591	sc_rRNA_25S	G	3.6616	50.7561										591	sc_rRNA_25S	G	2.07941	3.6616
595	sc_rRNA_18S	G	5.7656	9.63558										595	sc_rRNA_18S	G	2.4841	5.7656
597	sc_rRNA_18S	G	7.30542	13.9538										597	sc_rRNA_18S	G	3.04307	7.30542
600	sc_rRNA_25S	G	5.27004	121.722										600	sc_rRNA_25S	G	5.29745	5.27004
607	sc_rRNA_18S	G	16.4002	46.1304										607	sc_rRNA_18S	G	2.93714	16.4002
610	sc_rRNA_18S	G	8.5863	14.1242										610	sc_rRNA_18S	G	2.3337	8.5863
610	sc_rRNA_25S	G	10.6356	4.46265										610	sc_rRNA_25S	G	4.2314	10.6356
613	sc_rRNA_25S	G	11.2031	8.39583										613	sc_rRNA_25S	G	8.97737	11.2031
616	sc_rRNA_18S	G	7.28775	12.5795										616	sc_rRNA_18S	G	2.73081	7.28775
624	sc_rRNA_18S	G	14.1085	26.1452										624	sc_rRNA_18S	G	4.53564	14.1085
628	sc_rRNA_18S	G	7.15014	7.8928										628	sc_rRNA_18S	G	5.01297	7.15014
631	sc_rRNA_18S	G	13.6582	19.2259										631	sc_rRNA_18S	G	5.28167	13.6582
634	sc_rRNA_18S	G	6.27436	16.0194										634	sc_rRNA_18S	G	5.48165	6.27436
639	sc_rRNA_25S	G	6.42834	2.70563										639	sc_rRNA_25S	G	9.71059	6.42834
643	sc_rRNA_18S	G	1.34694	0.214811										643	sc_rRNA_18S	G	2.48568	1.34694
647	sc_rRNA_18S	G	3.53968	28.8263										647	sc_rRNA_18S	G	15.6312	3.53968
648	sc_rRNA_18S	G	11.2231	17.0321										648	sc_rRNA_18S	G	17.7175	11.2231
652	sc_rRNA_18S	G	16.3685	65.4236										652	sc_rRNA_18S	G	8.9036	16.3685
659	sc_rRNA_25S	G	3.33923	3.66832										659	sc_rRNA_25S	G	2.30431	3.33923
660	sc_rRNA_18S	G	5.77663	4.40548										660	sc_rRNA_18S	G	5.46206	5.77663
661	sc_rRNA_25S	G	3.93048	4.63549										661	sc_rRNA_25S	G	2.27745	3.93048
671	sc_rRNA_18S	G	6.0524	11.2808										671	sc_rRNA_18S	G	6.11357	6.0524
674	sc_rRNA_25S	G	8.242	4.64111										674	sc_rRNA_25S	G	6.58346	8.242
676	sc_rRNA_25S	G	12.7169	18.3071										676	sc_rRNA_25S	G	5.23551	12.7169
677	sc_rRNA_18S	G	5.6955	7.93571										677	sc_rRNA_18S	G	13.5879	5.6955
678	sc_rRNA_25S	G	8.74043	16.2101										678	sc_rRNA_25S	G	3.51722	8.74043
680	sc_rRNA_25S	G	19.75	24.1075										680	sc_rRNA_25S	G	20.8665	19.75
688	sc_rRNA_25S	G	11.2248	21.3072										688	sc_rRNA_25S	G	5.45759	11.2248
703	sc_rRNA_18S	G	8.01054	6.48348										703	sc_rRNA_18S	G	8.70688	8.01054
703	sc_rRNA_25S	G	4.86076	5.44897										703	sc_rRNA_25S	G	4.41208	4.86076
708	sc_rRNA_25S	G	5.8278	8.5387										708	sc_rRNA_25S	G	1.91712	5.8278
712	sc_rRNA_25S	G	7.07742	16.6948										712	sc_rRNA_25S	G	2.71176	7.07742
714	sc_rRNA_25S	G	2.9977	13.8161										714	sc_rRNA_25S	G	1.69531	2.9977
718	sc_rRNA_25S	G	16.8465	51.7815										718	sc_rRNA_25S	G	3.27588	16.8465
721	sc_rRNA_25S	G	2.62493	7.4924										721	sc_rRNA_25S	G	3.29467	2.62493
722	sc_rRNA_25S	G	6.85278	6.12904										722	sc_rRNA_25S	G	8.73736	6.85278
732	sc_rRNA_18S	G	13.2665	29.4918										732	sc_rRNA_18S	G	11.9216	13.2665
739	sc_rRNA_18S	G	2.45653	2.91827										739	sc_rRNA_18S	G	1.00733	2.45653
742	sc_rRNA_25S	G	11.6916	20.4105										742	sc_rRNA_25S	G	4.27021	11.6916
754	sc_rRNA_25S	G	8.38768	8.68255										754	sc_rRNA_25S	G	3.00238	8.38768
760	sc_rRNA_25S	G	4.91911	6.44575										760	sc_rRNA_25S	G	5.48225	4.91911
763	sc_rRNA_25S	G	7.57348	10.1423										763	sc_rRNA_25S	G	6.56093	7.57348
769	sc_rRNA_25S	G	4.37472	6.49499										769	sc_rRNA_25S	G	4.65691	4.37472
770	sc_rRNA_25S	G	6.65887	7.36121										770	sc_rRNA_25S	G	6.17505	6.65887
772	sc_rRNA_18S	G	32.1683	33.8776										772	sc_rRNA_18S	G	18.5527	32.1683
775	sc_rRNA_18S	G	5.35668	6.75271										775	sc_rRNA_18S	G	2.72897	5.35668
776	sc_rRNA_18S	G	19.2927	26.1196										776	sc_rRNA_18S	G	5.04636	19.2927
778	sc_rRNA_18S	G	12.1867	18.6634										778	sc_rRNA_18S	G	5.61134	12.1867
779	sc_rRNA_25S	G	5.94922	12.8046										779	sc_rRNA_25S	G	7.62594	5.94922
781	sc_rRNA_25S	G	7.36912	12.5656										781	sc_rRNA_25S	G	7.67033	7.36912
785	sc_rRNA_25S	G	6.92841	12.9762										785	sc_rRNA_25S	G	1.98937	6.92841
787	sc_rRNA_18S	G	5.7426	10.464										787	sc_rRNA_18S	G	2.43718	5.7426
787	sc_rRNA_25S	G	2.60321	2.82007										787	sc_rRNA_25S	G	3.12364	2.60321
792	sc_rRNA_25S	G	4.04043	2.98217										792	sc_rRNA_25S	G	4.81463	4.04043
797	sc_rRNA_18S	G	14.4137	22.4773										797	sc_rRNA_18S	G	4.80253	14.4137
800	sc_rRNA_25S	G	1.78928	1.53913										800	sc_rRNA_25S	G	1.63868	1.78928
805	sc_rRNA_25S	G	4.03223	7.78749										805	sc_rRNA_25S	G	2.76935	4.03223
809	sc_rRNA_25S	G	3.25007	4.94395										809	sc_rRNA_25S	G	3.06982	3.25007
810	sc_rRNA_18S	G	6.50684	9.2819										810	sc_rRNA_18S	G	3.32581	6.50684
815	sc_rRNA_18S	G	6.56212	20.9775										815	sc_rRNA_18S	G	3.57465	6.56212
815	sc_rRNA_25S	G	9.1946	20.2184										815	sc_rRNA_25S	G	2.2742	9.1946
819	sc_rRNA_18S	G	12.5384	31.4856										819	sc_rRNA_18S	G	14.81	12.5384
823	sc_rRNA_18S	G	4.15359	12.7173										823	sc_rRNA_18S	G	2.27055	4.15359
824	sc_rRNA_18S	G	3.79242	6.11137										824	sc_rRNA_18S	G	2.62369	3.79242
826	sc_rRNA_25S	G	4.63921	5.4096										826	sc_rRNA_25S	G	3.20098	4.63921
834	sc_rRNA_18S	G	16.392	34.1939										834	sc_rRNA_18S	G	3.23922	16.392
837	sc_rRNA_18S	G	7.55735	12.4312										837	sc_rRNA_18S	G	3.46059	7.55735
838	sc_rRNA_18S	G	58.2637	125.633										838	sc_rRNA_18S	G	6.44409	58.2637
842	sc_rRNA_25S	G	6.18282	4.11323										842	sc_rRNA_25S	G	4.81153	6.18282
845	sc_rRNA_25S	G	2.02768	1.54823										845	sc_rRNA_25S	G	1.82871	2.02768
853	sc_rRNA_18S	G	8.0119	12.8347										853	sc_rRNA_18S	G	3.4086	8.0119
854	sc_rRNA_25S	G	10.4092	4.0349										854	sc_rRNA_25S	G	7.25566	10.4092
857	sc_rRNA_25S	G	6.66648	9.94445										857	sc_rRNA_25S	G	4.15282	6.66648
858	sc_rRNA_18S	G	3.43785	5.26701										858	sc_rRNA_18S	G	3.24514	3.43785
859	sc_rRNA_25S	G	11.8484	37.926										859	sc_rRNA_25S	G	2.45434	11.8484
860	sc_rRNA_25S	G	10.1509	16.0971										860	sc_rRNA_25S	G	4.31551	10.1509
864	sc_rRNA_25S	G	3.44945	4.98814										864	sc_rRNA_25S	G	3.10393	3.44945
867	sc_rRNA_18S	G	1.34657	1.58327										867	sc_rRNA_18S	G	1.4259	1.34657
867	sc_rRNA_25S	G	2.515	5.66617										867	sc_rRNA_25S	G	1.33644	2.515
868	sc_rRNA_18S	G	2.43355	1.82885										868	sc_rRNA_18S	G	2.7252	2.43355
870	sc_rRNA_25S	G	5.50025	12.1875										870	sc_rRNA_25S	G	5.83153	5.50025
872	sc_rRNA_18S	G	16.7179	34.0649										872	sc_rRNA_18S	G	5.35218	16.7179
875	sc_rRNA_18S	G	7.08777	10.1671										875	sc_rRNA_18S	G	2.9001	7.08777
875	sc_rRNA_25S	G	9.40628	10.8787										875	sc_rRNA_25S	G	4.68495	9.40628
877	sc_rRNA_18S	G	8.67509	17.5438										877	sc_rRNA_18S	G	1.50231	8.67509
880	sc_rRNA_25S	G	22.2248	34.1041										880	sc_rRNA_25S	G	2.0049	22.2248
885	sc_rRNA_18S	G	6.30142	6.4071										885	sc_rRNA_18S	G	4.54158	6.30142
887	sc_rRNA_25S	G	1.70538	2.39215										887	sc_rRNA_25S	G	1.08188	1.70538
894	sc_rRNA_25S	G	6.79283	7.47407										894	sc_rRNA_25S	G	7.34569	6.79283
899	sc_rRNA_18S	G	3.79795	5.65584										899	sc_rRNA_18S	G	4.45534	3.79795
901	sc_rRNA_18S	G	4.20251	3.41365										901	sc_rRNA_18S	G	2.43518	4.20251
902	sc_rRNA_18S	G	8.17749	10.3047										902	sc_rRNA_18S	G	3.05619	8.17749
904	sc_rRNA_18S	G	15.2361	31.5255										904	sc_rRNA_18S	G	28.204	15.2361
912	sc_rRNA_25S	G	4.72918	4.47948										912	sc_rRNA_25S	G	5.78446	4.72918
913	sc_rRNA_18S	G	9.40083	20.3206										913	sc_rRNA_18S	G	7.68144	9.40083
914	sc_rRNA_18S	G	8.83581	15.914										914	sc_rRNA_18S	G	6.51707	8.83581
925	sc_rRNA_18S	G	1.43725	1.6709										925	sc_rRNA_18S	G	0.957335	1.43725
934	sc_rRNA_25S	G	10.5356	11.0244										934	sc_rRNA_25S	G	2.69652	10.5356
937	sc_rRNA_25S	G	13.1659	18.2453										937	sc_rRNA_25S	G	3.46221	13.1659
941	sc_rRNA_25S	G	13.5685	19.0308										941	sc_rRNA_25S	G	6.46377	13.5685
942	sc_rRNA_18S	G	4.78578	3.53177										942	sc_rRNA_18S	G	4.57808	4.78578
947	sc_rRNA_25S	G	6.5091	4.78904										947	sc_rRNA_25S	G	4.5326	6.5091
948	sc_rRNA_18S	G	8.60782	13.2268										948	sc_rRNA_18S	G	6.58548	8.60782
950	sc_rRNA_25S	G	5.32626	4.14707										950	sc_rRNA_25S	G	6.0415	5.32626
953	sc_rRNA_25S	G	10.1041	11.6487										953	sc_rRNA_25S	G	5.13874	10.1041
968	sc_rRNA_25S	G	20.903	42.5934										968	sc_rRNA_25S	G	4.24982	20.903
971	sc_rRNA_25S	G	2.19934	1.94507										971	sc_rRNA_25S	G	1.91717	2.19934
972	sc_rRNA_18S	G	5.28427	13.8415										972	sc_rRNA_18S	G	2.02368	5.28427
974	sc_rRNA_25S	G	1.96037	2.0341										974	sc_rRNA_25S	G	2.78879	1.96037
978	sc_rRNA_25S	G	8.23382	22.0498										978	sc_rRNA_25S	G	12.5763	8.23382
980	sc_rRNA_18S	G	8.96094	12.4874										980	sc_rRNA_18S	G	3.64916	8.96094
984	sc_rRNA_25S	G	5.40087	10.9396										984	sc_rRNA_25S	G	2.72601	5.40087
987	sc_rRNA_18S	G	6.63435	13.4868										987	sc_rRNA_18S	G	10.847	6.63435
991	sc_rRNA_25S	G	4.91579	5.90299										991	sc_rRNA_25S	G	3.8765	4.91579
994	sc_rRNA_18S	G	7.03604	13.3074										994	sc_rRNA_18S	G	1.3395	7.03604
994	sc_rRNA_25S	G	9.09856	12.3071										994	sc_rRNA_25S	G	3.08925	9.09856
999	sc_rRNA_25S	G	4.94359	3.95205										999	sc_rRNA_25S	G	2.95159	4.94359
1001	sc_rRNA_25S	G	12.7437	35.0773										1001	sc_rRNA_25S	G	19.7043	12.7437
1002	sc_rRNA_18S	G	32.8999	67.3194										1002	sc_rRNA_18S	G	4.85825	32.8999
1005	sc_rRNA_25S	G	3.97723	3.43386										1005	sc_rRNA_25S	G	4.08821	3.97723
1008	sc_rRNA_18S	G	12.2279	13.9548										1008	sc_rRNA_18S	G	2.74184	12.2279
1010	sc_rRNA_25S	G	1.55749	2.3392										1010	sc_rRNA_25S	G	0.876907	1.55749
1011	sc_rRNA_18S	G	6.48387	5.3313										1011	sc_rRNA_18S	G	2.93001	6.48387
1012	sc_rRNA_25S	G	3.53472	4.02452										1012	sc_rRNA_25S	G	2.91653	3.53472
1013	sc_rRNA_25S	G	7.81516	17.5005										1013	sc_rRNA_25S	G	14.0678	7.81516
1014	sc_rRNA_18S	G	10.8361	11.7624										1014	sc_rRNA_18S	G	3.88181	10.8361
1032	sc_rRNA_18S	G	17.6636	24.9731										1032	sc_rRNA_18S	G	5.74554	17.6636
1035	sc_rRNA_18S	G	7.64683	9.76207										1035	sc_rRNA_18S	G	2.60673	7.64683
1035	sc_rRNA_25S	G	4.1751	4.8393										1035	sc_rRNA_25S	G	2.73918	4.1751
1042	sc_rRNA_18S	G	3.45827	4.95915										1042	sc_rRNA_18S	G	4.53786	3.45827
1051	sc_rRNA_18S	G	6.52286	10.5043										1051	sc_rRNA_18S	G	4.3383	6.52286
1053	sc_rRNA_18S	G	6.20073	15.4889										1053	sc_rRNA_18S	G	5.8977	6.20073
1059	sc_rRNA_25S	G	2.5501	3.43996										1059	sc_rRNA_25S	G	2.56599	2.5501
1063	sc_rRNA_25S	G	5.54892	9.80616										1063	sc_rRNA_25S	G	2.4818	5.54892
1064	sc_rRNA_18S	G	8.7431	9.34942										1064	sc_rRNA_18S	G	3.04885	8.7431
1072	sc_rRNA_25S	G	8.23218	7.05865										1072	sc_rRNA_25S	G	6.65908	8.23218
1083	sc_rRNA_25S	G	3.68923	5.185										1083	sc_rRNA_25S	G	3.28242	3.68923
1085	sc_rRNA_18S	G	2.00325	3.31696										1085	sc_rRNA_18S	G	1.31244	2.00325
1087	sc_rRNA_25S	G	10.9347	10.7412										1087	sc_rRNA_25S	G	8.22408	10.9347
1094	sc_rRNA_18S	G	7.77128	13.0551										1094	sc_rRNA_18S	G	3.87419	7.77128
1097	sc_rRNA_25S	G	3.72899	6.05793										1097	sc_rRNA_25S	G	2.97372	3.72899
1101	sc_rRNA_25S	G	11.9645	16.3925										1101	sc_rRNA_25S	G	3.45106	11.9645
1102	sc_rRNA_18S	G	2.8741	3.46824										1102	sc_rRNA_18S	G	1.41772	2.8741
1108	sc_rRNA_18S	G	4.79445	7.96321										1108	sc_rRNA_18S	G	2.17665	4.79445
1109	sc_rRNA_18S	G	11.384	9.24325										1109	sc_rRNA_18S	G	3.53446	11.384
1112	sc_rRNA_18S	G	5.30409	4.87931										1112	sc_rRNA_18S	G	2.82546	5.30409
1113	sc_rRNA_25S	G	5.43055	4.30702										1113	sc_rRNA_25S	G	3.19371	5.43055
1114	sc_rRNA_18S	G	11.9485	14.327										1114	sc_rRNA_18S	G	7.82187	11.9485
1122	sc_rRNA_18S	G	11.4111	10.3507										1122	sc_rRNA_18S	G	6.6993	11.4111
1126	sc_rRNA_18S	G	1.21649	2.9494										1126	sc_rRNA_18S	G	2.78527	1.21649
1131	sc_rRNA_25S	G	75.7131	149.742										1131	sc_rRNA_25S	G	5.52001	75.7131
1141	sc_rRNA_18S	G	3.95294	2.78702										1141	sc_rRNA_18S	G	2.41699	3.95294
1142	sc_rRNA_25S	G	19.2864	24.9515										1142	sc_rRNA_25S	G	10.2393	19.2864
1145	sc_rRNA_25S	G	10.5167	15.6232										1145	sc_rRNA_25S	G	3.61953	10.5167
1146	sc_rRNA_18S	G	4.99007	6.36837										1146	sc_rRNA_18S	G	1.94396	4.99007
1149	sc_rRNA_18S	G	15.6562	20.3389										1149	sc_rRNA_18S	G	2.73578	15.6562
1149	sc_rRNA_25S	G	2.24154	2.88573										1149	sc_rRNA_25S	G	2.21631	2.24154
1150	sc_rRNA_18S	G	15.3629	39.3544										1150	sc_rRNA_18S	G	7.81782	15.3629
1152	sc_rRNA_25S	G	9.08142	17.4365										1152	sc_rRNA_25S	G	3.02626	9.08142
1164	sc_rRNA_18S	G	7.54857	20.986										1164	sc_rRNA_18S	G	4.31538	7.54857
1164	sc_rRNA_25S	G	2.0244	3.70154										1164	sc_rRNA_25S	G	2.55858	2.0244
1165	sc_rRNA_18S	G	9.52158	13.6911										1165	sc_rRNA_18S	G	2.70009	9.52158
1172	sc_rRNA_18S	G	11.7421	32.4769										1172	sc_rRNA_18S	G	4.48962	11.7421
1172	sc_rRNA_25S	G	2.52907	3.74289										1172	sc_rRNA_25S	G	4.29455	2.52907
1174	sc_rRNA_25S	G	11.1472	21.0976										1174	sc_rRNA_25S	G	4.31191	11.1472
1176	sc_rRNA_18S	G	9.08942	7.74347										1176	sc_rRNA_18S	G	8.72929	9.08942
1177	sc_rRNA_25S	G	3.29577	8.64429										1177	sc_rRNA_25S	G	1.15033	3.29577
1178	sc_rRNA_25S	G	6.81493	12.7992										1178	sc_rRNA_25S	G	1.79038	6.81493
1194	sc_rRNA_25S	G	2.29131	3.53692										1194	sc_rRNA_25S	G	1.69117	2.29131
1212	sc_rRNA_18S	G	5.57263	10.4522										1212	sc_rRNA_18S	G	4.64451	5.57263
1213	sc_rRNA_18S	G	22.3978	46.4989										1213	sc_rRNA_18S	G	2.54441	22.3978
1218	sc_rRNA_18S	G	15.0314	19.5952										1218	sc_rRNA_18S	G	7.72484	15.0314
1222	sc_rRNA_25S	G	8.0876	8.79867										1222	sc_rRNA_25S	G	3.30365	8.0876
1226	sc_rRNA_25S	G	6.28746	4.92078										1226	sc_rRNA_25S	G	4.98273	6.28746
1229	sc_rRNA_18S	G	3.75126	5.06313										1229	sc_rRNA_18S	G	2.13097	3.75126
1233	sc_rRNA_18S	G	5.14866	7.53014										1233	sc_rRNA_18S	G	1.86938	5.14866
1237	sc_rRNA_18S	G	13.2719	20.1268										1237	sc_rRNA_18S	G	4.28946	13.2719
1241	sc_rRNA_18S	G	6.87608	12.9509										1241	sc_rRNA_18S	G	2.05633	6.87608
1242	sc_rRNA_25S	G	23.8927	40.7166										1242	sc_rRNA_25S	G	29.9224	23.8927
1243	sc_rRNA_18S	G	7.13516	14.6974										1243	sc_rRNA_18S	G	4.08997	7.13516
1243	sc_rRNA_25S	G	11.0393	21.4666										1243	sc_rRNA_25S	G	3.84204	11.0393
1245	sc_rRNA_18S	G	18.9617	29.8802										1245	sc_rRNA_18S	G	2.60953	18.9617
1246	sc_rRNA_25S	G	37.588	60.4704										1246	sc_rRNA_25S	G	6.2943	37.588
1255	sc_rRNA_18S	G	22.7193	40.5092										1255	sc_rRNA_18S	G	6.56343	22.7193
1261	sc_rRNA_18S	G	6.63227	7.47323										1261	sc_rRNA_18S	G	2.33878	6.63227
1264	sc_rRNA_18S	G	8.43165	13.3884										1264	sc_rRNA_18S	G	7.79027	8.43165
1265	sc_rRNA_18S	G	13.1346	29.8789										1265	sc_rRNA_18S	G	3.11769	13.1346
1266	sc_rRNA_25S	G	9.96502	15.7533										1266	sc_rRNA_25S	G	3.91711	9.96502
1267	sc_rRNA_18S	G	13.4749	29.5088										1267	sc_rRNA_18S	G	4.56605	13.4749
1268	sc_rRNA_18S	G	17.1818	39.3427										1268	sc_rRNA_18S	G	3.72529	17.1818
1268	sc_rRNA_25S	G	11.4642	17.4704										1268	sc_rRNA_25S	G	2.90777	11.4642
1273	sc_rRNA_18S	G	10.4744	13.7313										1273	sc_rRNA_18S	G	5.368	10.4744
1278	sc_rRNA_18S	G	5.52032	5.42175										1278	sc_rRNA_18S	G	3.85911	5.52032
1281	sc_rRNA_18S	G	5.06313	3.83441										1281	sc_rRNA_18S	G	6.28292	5.06313
1285	sc_rRNA_25S	G	19.793	18.2										1285	sc_rRNA_25S	G	12.8629	19.793
1292	sc_rRNA_18S	G	9.48587	5.16656										1292	sc_rRNA_18S	G	4.99395	9.48587
1294	sc_rRNA_18S	G	6.12341	5.06915										1294	sc_rRNA_18S	G	2.831	6.12341
1299	sc_rRNA_18S	G	8.07203	9.18555										1299	sc_rRNA_18S	G	5.50113	8.07203
1300	sc_rRNA_25S	G	3.74351	10.0823										1300	sc_rRNA_25S	G	5.55897	3.74351
1304	sc_rRNA_18S	G	11.2718	16.7458										1304	sc_rRNA_18S	G	3.1665	11.2718
1308	sc_rRNA_18S	G	13.534	25.8219										1308	sc_rRNA_18S	G	19.4632	13.534
1310	sc_rRNA_25S	G	2.27951	10.2902										1310	sc_rRNA_25S	G	1.56109	2.27951
1313	sc_rRNA_25S	G	12.6779	9.82958										1313	sc_rRNA_25S	G	6.3593	12.6779
1316	sc_rRNA_18S	G	3.07681	1.75086										1316	sc_rRNA_18S	G	2.21174	3.07681
1318	sc_rRNA_18S	G	3.80703	3.7545										1318	sc_rRNA_18S	G	3.78259	3.80703
1319	sc_rRNA_25S	G	7.04399	4.70592										1319	sc_rRNA_25S	G	4.34648	7.04399
1323	sc_rRNA_25S	G	3.88774	2.77049										1323	sc_rRNA_25S	G	3.40744	3.88774
1324	sc_rRNA_18S	G	1.70715	2.05078										1324	sc_rRNA_18S	G	2.20774	1.70715
1330	sc_rRNA_18S	G	6.0938	8.59019										1330	sc_rRNA_18S	G	1.93487	6.0938
1340	sc_rRNA_25S	G	12.3091	3.96879										1340	sc_rRNA_25S	G	1.83527	12.3091
1345	sc_rRNA_25S	G	4.66228	2.46905										1345	sc_rRNA_25S	G	2.75348	4.66228
1349	sc_rRNA_25S	G	9.75567	23.8354										1349	sc_rRNA_25S	G	7.58845	9.75567
1354	sc_rRNA_18S	G	4.0234	9.37814										1354	sc_rRNA_18S	G	3.21822	4.0234
1354	sc_rRNA_25S	G	10.9018	26.2243										1354	sc_rRNA_25S	G	4.59952	10.9018
1357	sc_rRNA_25S	G	6.0501	3.46203										1357	sc_rRNA_25S	G	3.75401	6.0501
1364	sc_rRNA_18S	G	11.2338	35.5262										1364	sc_rRNA_18S	G	19.3778	11.2338
1367	sc_rRNA_25S	G	10.5801	9.32304										1367	sc_rRNA_25S	G	3.03081	10.5801
1368	sc_rRNA_18S	G	5.10315	4.17922										1368	sc_rRNA_18S	G	7.54762	5.10315
1370	sc_rRNA_25S	G	3.78119	2.66252										1370	sc_rRNA_25S	G	2.7336	3.78119
1371	sc_rRNA_25S	G	8.70101	4.5972										1371	sc_rRNA_25S	G	8.20477	8.70101
1374	sc_rRNA_25S	G	2.73431	2.54594										1374	sc_rRNA_25S	G	2.32359	2.73431
1375	sc_rRNA_25S	G	9.62874	9.11264										1375	sc_rRNA_25S	G	16.3482	9.62874
1377	sc_rRNA_25S	G	31.7598	46.2937										1377	sc_rRNA_25S	G	6.17437	31.7598
1383	sc_rRNA_18S	G	12.283	13.8961										1383	sc_rRNA_18S	G	9.36625	12.283
1387	sc_rRNA_18S	G	3.27895	20.0891										1387	sc_rRNA_18S	G	3.61464	3.27895
1387	sc_rRNA_25S	G	2.12763	2.88732										1387	sc_rRNA_25S	G	1.70152	2.12763
1389	sc_rRNA_25S	G	4.27959	8.86088										1389	sc_rRNA_25S	G	2.06067	4.27959
1392	sc_rRNA_25S	G	6.15875	8.36575										1392	sc_rRNA_25S	G	3.45216	6.15875
1394	sc_rRNA_18S	G	4.44575	10.1798										1394	sc_rRNA_18S	G	2.78596	4.44575
1395	sc_rRNA_18S	G	4.33164	2.52274										1395	sc_rRNA_18S	G	3.41287	4.33164
1395	sc_rRNA_25S	G	8.76324	12.3761										1395	sc_rRNA_25S	G	3.20542	8.76324
1400	sc_rRNA_25S	G	5.11553	8.96093										1400	sc_rRNA_25S	G	5.28292	5.11553
1402	sc_rRNA_18S	G	15.5201	26.3111										1402	sc_rRNA_18S	G	7.78836	15.5201
1405	sc_rRNA_18S	G	8.49765	5.29761										1405	sc_rRNA_18S	G	9.36276	8.49765
1412	sc_rRNA_18S	G	40.4868	47.5388										1412	sc_rRNA_18S	G	8.75422	40.4868
1417	sc_rRNA_25S	G	5.4693	9.99799										1417	sc_rRNA_25S	G	2.1087	5.4693
1429	sc_rRNA_18S	G	3.18918	2.4886										1429	sc_rRNA_18S	G	2.40912	3.18918
1429	sc_rRNA_25S	G	18.919	41.1779										1429	sc_rRNA_25S	G	6.48247	18.919
1431	sc_rRNA_25S	G	18.4391	31.1044										1431	sc_rRNA_25S	G	2.25323	18.4391
1433	sc_rRNA_18S	G	9.55316	9.16376										1433	sc_rRNA_18S	G	2.87906	9.55316
1434	sc_rRNA_25S	G	12.8129	21.8863										1434	sc_rRNA_25S	G	3.48591	12.8129
1435	sc_rRNA_18S	G	14.5133	21.1415										1435	sc_rRNA_18S	G	2.73815	14.5133
1438	sc_rRNA_18S	G	23.2709	36.2399										1438	sc_rRNA_18S	G	2.33132	23.2709
1440	sc_rRNA_25S	G	20.8564	29.3368										1440	sc_rRNA_25S	G	4.46495	20.8564
1441	sc_rRNA_25S	G	9.8574	9.06492										1441	sc_rRNA_25S	G	5.03333	9.8574
1443	sc_rRNA_25S	G	4.51708	3.52403										1443	sc_rRNA_25S	G	2.04025	4.51708
1444	sc_rRNA_25S	G	4.50215	3.69914										1444	sc_rRNA_25S	G	2.58859	4.50215
1445	sc_rRNA_18S	G	7.2584	12.0486										1445	sc_rRNA_18S	G	1.93585	7.2584
1447	sc_rRNA_25S	G	6.12923	11.0132										1447	sc_rRNA_25S	G	2.15826	6.12923
1448	sc_rRNA_18S	G	12.3002	11.0623										1448	sc_rRNA_18S	G	3.91061	12.3002
1455	sc_rRNA_18S	G	4.17641	2.57132										1455	sc_rRNA_18S	G	6.9292	4.17641
1458	sc_rRNA_18S	G	7.33929	7.68884										1458	sc_rRNA_18S	G	6.47812	7.33929
1462	sc_rRNA_18S	G	11.6736	9.54233										1462	sc_rRNA_18S	G	11.2672	11.6736
1464	sc_rRNA_18S	G	6.24239	9.09886										1464	sc_rRNA_18S	G	4.27623	6.24239
1466	sc_rRNA_18S	G	11.4234	14.9442										1466	sc_rRNA_18S	G	5.86527	11.4234
1466	sc_rRNA_25S	G	7.7026	12.6804										1466	sc_rRNA_25S	G	1.11247	7.7026
1473	sc_rRNA_25S	G	2.91178	5.27329										1473	sc_rRNA_25S	G	3.37533	2.91178
1474	sc_rRNA_18S	G	4.25292	10.1606										1474	sc_rRNA_18S	G	3.87612	4.25292
1480	sc_rRNA_18S	G	10.4526	3.05497										1480	sc_rRNA_18S	G	6.65404	10.4526
1483	sc_rRNA_25S	G	26.9822	46.165										1483	sc_rRNA_25S	G	6.05724	26.9822
1488	sc_rRNA_18S	G	5.67605	5.80388										1488	sc_rRNA_18S	G	10.9201	5.67605
1492	sc_rRNA_25S	G	21.8504	20.3758										1492	sc_rRNA_25S	G	9.37872	21.8504
1493	sc_rRNA_25S	G	21.1027	46.0053										1493	sc_rRNA_25S	G	7.33372	21.1027
1500	sc_rRNA_25S	G	10.3869	3.92176										1500	sc_rRNA_25S	G	8.37773	10.3869
1502	sc_rRNA_18S	G	10.5115	6.03976										1502	sc_rRNA_18S	G	8.60153	10.5115
1504	sc_rRNA_18S	G	13.2197	21.807										1504	sc_rRNA_18S	G	4.22014	13.2197
1507	sc_rRNA_25S	G	60.7158	118.102										1507	sc_rRNA_25S	G	21.8132	60.7158
1510	sc_rRNA_25S	G	13.426	19.7821										1510	sc_rRNA_25S	G	13.3636	13.426
1514	sc_rRNA_25S	G	7.06314	10.658										1514	sc_rRNA_25S	G	2.3147	7.06314
1521	sc_rRNA_25S	G	32.1312	37.4483										1521	sc_rRNA_25S	G	5.96265	32.1312
1525	sc_rRNA_25S	G	3.65514	3.48366										1525	sc_rRNA_25S	G	1.74423	3.65514
1528	sc_rRNA_25S	G	1.58372	1										1528	sc_rRNA_25S	G	1.89668	1.58372
1534	sc_rRNA_18S	G	5.73643	11.5017										1534	sc_rRNA_18S	G	3.40405	5.73643
1536	sc_rRNA_18S	G	110.951	170.243										1536	sc_rRNA_18S	G	3.9885	110.951
1536	sc_rRNA_25S	G	4.48529	7.97269										1536	sc_rRNA_25S	G	2.74823	4.48529
1538	sc_rRNA_25S	G	2.51122	2.35002										1538	sc_rRNA_25S	G	6.13127	2.51122
1541	sc_rRNA_18S	G	11.2341	11.694										1541	sc_rRNA_18S	G	1.32398	11.2341
1542	sc_rRNA_18S	G	13.4811	21.1496										1542	sc_rRNA_18S	G	3.70067	13.4811
1544	sc_rRNA_25S	G	1.3445	1.93276										1544	sc_rRNA_25S	G	2.09539	1.3445
1547	sc_rRNA_25S	G	6.31514	9.2392										1547	sc_rRNA_25S	G	4.10904	6.31514
1548	sc_rRNA_18S	G	4.56061	5.91567										1548	sc_rRNA_18S	G	6.60405	4.56061
1552	sc_rRNA_25S	G	11.0242	18.6902										1552	sc_rRNA_25S	G	5.18884	11.0242
1553	sc_rRNA_18S	G	28.2727	12.481										1553	sc_rRNA_18S	G	1.90618	28.2727
1562	sc_rRNA_18S	G	1	2.87338										1562	sc_rRNA_18S	G	1.76479	1
1572	sc_rRNA_18S	G	1.3588	20.5484										1572	sc_rRNA_18S	G	1.87883	1.3588
1573	sc_rRNA_25S	G	56.1154	90.0265										1573	sc_rRNA_25S	G	6.0461	56.1154
1574	sc_rRNA_18S	G	2.76484	5.68534										1574	sc_rRNA_18S	G	3.85769	2.76484
1577	sc_rRNA_25S	G	3.66869	1.88346										1577	sc_rRNA_25S	G	7.48114	3.66869
1584	sc_rRNA_18S	G	17.1151	42.689										1584	sc_rRNA_18S	G	3.97205	17.1151
1586	sc_rRNA_25S	G	3.01822	3.43813										1586	sc_rRNA_25S	G	4.90876	3.01822
1588	sc_rRNA_18S	G	2.1062	1.74952										1588	sc_rRNA_18S	G	1.18125	2.1062
1592	sc_rRNA_25S	G	7.67549	7.15163										1592	sc_rRNA_25S	G	4.7369	7.67549
1594	sc_rRNA_18S	G	2.43856	2.5478										1594	sc_rRNA_18S	G	4.91614	2.43856
1599	sc_rRNA_25S	G	5.72319	7.06723										1599	sc_rRNA_25S	G	6.67742	5.72319
1601	sc_rRNA_18S	G	11.9543	8.83715										1601	sc_rRNA_18S	G	7.47537	11.9543
1604	sc_rRNA_25S	G	13.6095	26.3773										1604	sc_rRNA_25S	G	3.40156	13.6095
1610	sc_rRNA_18S	G	22.2823	29.5782										1610	sc_rRNA_18S	G	5.29391	22.2823
1616	sc_rRNA_18S	G	19.0845	24.8652										1616	sc_rRNA_18S	G	7.81439	19.0845
1618	sc_rRNA_25S	G	2.24164	1.91967										1618	sc_rRNA_25S	G	2.576	2.24164
1629	sc_rRNA_18S	G	6.80714	20.0957										1629	sc_rRNA_18S	G	2.96748	6.80714
1638	sc_rRNA_18S	G	11.556	17.8107										1638	sc_rRNA_18S	G	6.5804	11.556
1640	sc_rRNA_25S	G	2.5207	2.26829										1640	sc_rRNA_25S	G	1.92995	2.5207
1642	sc_rRNA_18S	G	16.3766	7.52702										1642	sc_rRNA_18S	G	9.79586	16.3766
1645	sc_rRNA_18S	G	20.0212	32.7937										1645	sc_rRNA_18S	G	4.89082	20.0212
1646	sc_rRNA_25S	G	1.46931	2.04783										1646	sc_rRNA_25S	G	1.4527	1.46931
1649	sc_rRNA_18S	G	7.90207	10.1744										1649	sc_rRNA_18S	G	5.38574	7.90207
1650	sc_rRNA_25S	G	2.21953	1.86917										1650	sc_rRNA_25S	G	1.84638	2.21953
1653	sc_rRNA_25S	G	3.35691	2.3374										1653	sc_rRNA_25S	G	2.32048	3.35691
1654	sc_rRNA_18S	G	5.24203	7.60746										1654	sc_rRNA_18S	G	3.21103	5.24203
1655	sc_rRNA_25S	G	14.6508	68.358										1655	sc_rRNA_25S	G	6.37821	14.6508
1658	sc_rRNA_18S	G	9.46107	9.34434										1658	sc_rRNA_18S	G	3.37403	9.46107
1658	sc_rRNA_25S	G	8.85038	56.8333										1658	sc_rRNA_25S	G	18.8957	8.85038
1661	sc_rRNA_25S	G	4.30808	11										1661	sc_rRNA_25S	G	2.73878	4.30808
1662	sc_rRNA_25S	G	31.8333	21										1662	sc_rRNA_25S	G	10.8611	31.8333
1664	sc_rRNA_25S	G	14.0303	4.33333										1664	sc_rRNA_25S	G	12.3275	14.0303
1666	sc_rRNA_25S	G	10.1667	7.66667										1666	sc_rRNA_25S	G	4.65927	10.1667
1668	sc_rRNA_18S	G	6.19986	5.23181										1668	sc_rRNA_18S	G	4.19287	6.19986
1668	sc_rRNA_25S	G	144.333	31										1668	sc_rRNA_25S	G	19.4555	144.333
1670	sc_rRNA_18S	G	4.12852	7.40236										1670	sc_rRNA_18S	G	4.95903	4.12852
1673	sc_rRNA_18S	G	1.77072	1.44839										1673	sc_rRNA_18S	G	1.40674	1.77072
1674	sc_rRNA_25S	G	19.0556	17.6667										1674	sc_rRNA_25S	G	3.43386	19.0556
1675	sc_rRNA_25S	G	29.4848	14.3333										1675	sc_rRNA_25S	G	7.86336	29.4848
1677	sc_rRNA_25S	G	1.55099	10.697										1677	sc_rRNA_25S	G	1.74092	1.55099
1678	sc_rRNA_25S	G	0.738562	7.50794										1678	sc_rRNA_25S	G	1.3709	0.738562
1680	sc_rRNA_25S	G	6.23735	16.873										1680	sc_rRNA_25S	G	4.55503	6.23735
1699	sc_rRNA_18S	G	4.39076	3.89224										1699	sc_rRNA_18S	G	4.93286	4.39076
1700	sc_rRNA_25S	G	6.45228	3.5728										1700	sc_rRNA_25S	G	3.60656	6.45228
1712	sc_rRNA_25S	G	10.9856	2.42857										1712	sc_rRNA_25S	G	3.83531	10.9856
1713	sc_rRNA_18S	G	12.6564	20.3716										1713	sc_rRNA_18S	G	6.12108	12.6564
1713	sc_rRNA_25S	G	14.6016	10.9355										1713	sc_rRNA_25S	G	14.9065	14.6016
1715	sc_rRNA_18S	G	7.51033	6.20975										1715	sc_rRNA_18S	G	5.15341	7.51033
1727	sc_rRNA_25S	G	2.91168	3.80591										1727	sc_rRNA_25S	G	5.67904	2.91168
1728	sc_rRNA_25S	G	3.48345	7.54166										1728	sc_rRNA_25S	G	2.12293	3.48345
1730	sc_rRNA_25S	G	6.67002	4.5936										1730	sc_rRNA_25S	G	6.49772	6.67002
1744	sc_rRNA_25S	G	10.6378	3.00577										1744	sc_rRNA_25S	G	5.18947	10.6378
1745	sc_rRNA_18S	G	5.14771	7.8577										1745	sc_rRNA_18S	G	1.25411	5.14771
1747	sc_rRNA_25S	G	51	81.8333										1747	sc_rRNA_25S	G	8.46361	51
1748	sc_rRNA_25S	G	41	33.1212										1748	sc_rRNA_25S	G	5.24108	41
1751	sc_rRNA_25S	G	4.33333	4.63636										1751	sc_rRNA_25S	G	1.55718	4.33333
1757	sc_rRNA_18S	G	22.6129	27.7594										1757	sc_rRNA_18S	G	3.45929	22.6129
1758	sc_rRNA_25S	G	3.34848	2.66351										1758	sc_rRNA_25S	G	4.45486	3.34848
1760	sc_rRNA_18S	G	4.46693	2.94526										1760	sc_rRNA_18S	G	3.03419	4.46693
1766	sc_rRNA_25S	G	5.87689	16.7606										1766	sc_rRNA_25S	G	9.765	5.87689
1767	sc_rRNA_18S	G	4.98268	23.3949										1767	sc_rRNA_18S	G	3.33766	4.98268
1768	sc_rRNA_18S	G	135.848	307.508										1768	sc_rRNA_18S	G	7.36364	135.848
1770	sc_rRNA_25S	G	31.3175	22.241										1770	sc_rRNA_25S	G	11.7704	31.3175
1774	sc_rRNA_18S	G	4.33333	0.722222										1774	sc_rRNA_18S	G	10.7222	4.33333
1776	sc_rRNA_25S	G	3.78499	1.28581										1776	sc_rRNA_25S	G	4.30288	3.78499
1777	sc_rRNA_18S	G	4.33333	4.33333										1777	sc_rRNA_18S	G	3.72727	4.33333
1778	sc_rRNA_18S	G	4.33333	4.0303										1778	sc_rRNA_18S	G	1	4.33333
1778	sc_rRNA_25S	G	7.27706	44.2412										1778	sc_rRNA_25S	G	9.1683	7.27706
1780	sc_rRNA_25S	G	16.677	20.704										1780	sc_rRNA_25S	G	9.27412	16.677
1784	sc_rRNA_25S	G	6.79739	2.76651										1784	sc_rRNA_25S	G	5.20156	6.79739
1786	sc_rRNA_18S	G	39.3407	39.6091										1786	sc_rRNA_18S	G	29.7069	39.3407
1786	sc_rRNA_25S	G	5.29915	6.54019										1786	sc_rRNA_25S	G	3.00088	5.29915
1789	sc_rRNA_18S	G	6.2418	5.72353										1789	sc_rRNA_18S	G	1.26702	6.2418
1792	sc_rRNA_18S	G	37.6667	57.6667										1792	sc_rRNA_18S	G	91	37.6667
1794	sc_rRNA_25S	G	57.5603	113.168										1794	sc_rRNA_25S	G	6.17235	57.5603
1796	sc_rRNA_25S	G	8.73812	9.40435										1796	sc_rRNA_25S	G	2.97258	8.73812
1807	sc_rRNA_25S	G	4.41334	3.70446										1807	sc_rRNA_25S	G	3.74724	4.41334
1808	sc_rRNA_25S	G	6.99734	6.86082										1808	sc_rRNA_25S	G	7.02609	6.99734
1812	sc_rRNA_25S	G	3.41245	5.99773										1812	sc_rRNA_25S	G	2.72813	3.41245
1817	sc_rRNA_25S	G	6.47335	11.3837										1817	sc_rRNA_25S	G	3.84984	6.47335
1825	sc_rRNA_25S	G	11.0901	8.66125										1825	sc_rRNA_25S	G	8.77757	11.0901
1830	sc_rRNA_25S	G	32.0627	70.9062										1830	sc_rRNA_25S	G	20.6246	32.0627
1838	sc_rRNA_25S	G	9.39028	8.20094										1838	sc_rRNA_25S	G	4.14816	9.39028
1848	sc_rRNA_25S	G	16.8313	24.6079										1848	sc_rRNA_25S	G	16.6645	16.8313
1868	sc_rRNA_25S	G	8.30347	5.54471										1868	sc_rRNA_25S	G	2.81981	8.30347
1875	sc_rRNA_25S	G	13.8709	16.5537										1875	sc_rRNA_25S	G	4.16904	13.8709
1878	sc_rRNA_25S	G	14.6846	24.8072										1878	sc_rRNA_25S	G	3.02387	14.6846
1882	sc_rRNA_25S	G	3.37549	3.82041										1882	sc_rRNA_25S	G	2.22563	3.37549
1889	sc_rRNA_25S	G	1.3524	1.37369										1889	sc_rRNA_25S	G	1.67948	1.3524
1892	sc_rRNA_25S	G	1.6341	1.58328										1892	sc_rRNA_25S	G	2.01771	1.6341
1899	sc_rRNA_25S	G	2.72793	3.65044										1899	sc_rRNA_25S	G	1.38143	2.72793
1902	sc_rRNA_25S	G	24.4306	27.3354										1902	sc_rRNA_25S	G	19.4422	24.4306
1906	sc_rRNA_25S	G	373.704	979.923										1906	sc_rRNA_25S	G	11.1075	373.704
1914	sc_rRNA_25S	G	2.76425	4.44016										1914	sc_rRNA_25S	G	1.534	2.76425
1929	sc_rRNA_25S	G	6.36527	7.03633										1929	sc_rRNA_25S	G	6.43112	6.36527
1939	sc_rRNA_25S	G	6.72742	8.97128										1939	sc_rRNA_25S	G	4.91759	6.72742
1940	sc_rRNA_25S	G	6.93376	6.238										1940	sc_rRNA_25S	G	4.66684	6.93376
1949	sc_rRNA_25S	G	4.72837	2.97853										1949	sc_rRNA_25S	G	2.74614	4.72837
1953	sc_rRNA_25S	G	26.2687	23.6537										1953	sc_rRNA_25S	G	2.88344	26.2687
1954	sc_rRNA_25S	G	7.21467	7.17302										1954	sc_rRNA_25S	G	5.89926	7.21467
1963	sc_rRNA_25S	G	5.94779	2.49923										1963	sc_rRNA_25S	G	2.91289	5.94779
1973	sc_rRNA_25S	G	4.06613	2.15443										1973	sc_rRNA_25S	G	4.14844	4.06613
1979	sc_rRNA_25S	G	5.72324	2.64519										1979	sc_rRNA_25S	G	6.56381	5.72324
1981	sc_rRNA_25S	G	3.30654	4.35945										1981	sc_rRNA_25S	G	2.90819	3.30654
1982	sc_rRNA_25S	G	4.15636	3.57928										1982	sc_rRNA_25S	G	4.32333	4.15636
2008	sc_rRNA_25S	G	19.1163	10.6267										2008	sc_rRNA_25S	G	6.75795	19.1163
2012	sc_rRNA_25S	G	12.642	9.74023										2012	sc_rRNA_25S	G	5.37297	12.642
2017	sc_rRNA_25S	G	6.61636	2.82041										2017	sc_rRNA_25S	G	4.95281	6.61636
2021	sc_rRNA_25S	G	5.06235	2.50345										2021	sc_rRNA_25S	G	3.96709	5.06235
2022	sc_rRNA_25S	G	6.84533	2.53873										2022	sc_rRNA_25S	G	6.90172	6.84533
2042	sc_rRNA_25S	G	8.77751	10.3512										2042	sc_rRNA_25S	G	7.43612	8.77751
2048	sc_rRNA_25S	G	5.85937	8.29766										2048	sc_rRNA_25S	G	2.98398	5.85937
2058	sc_rRNA_25S	G	5.65638	3.41084										2058	sc_rRNA_25S	G	5.4747	5.65638
2069	sc_rRNA_25S	G	5.03232	6.87002										2069	sc_rRNA_25S	G	4.45115	5.03232
2079	sc_rRNA_25S	G	162.112	356.847										2079	sc_rRNA_25S	G	30.2533	162.112
2111	sc_rRNA_25S	G	12.0406	16.2934										2111	sc_rRNA_25S	G	6.45056	12.0406
2150	sc_rRNA_25S	G	2.10548	1.96567										2150	sc_rRNA_25S	G	1.61705	2.10548
2155	sc_rRNA_25S	G	8.56194	7.7308										2155	sc_rRNA_25S	G	9.76224	8.56194
2157	sc_rRNA_25S	G	7.19898	9.47194										2157	sc_rRNA_25S	G	5.79433	7.19898
2160	sc_rRNA_25S	G	2.62304	3.02558										2160	sc_rRNA_25S	G	2.75245	2.62304
2161	sc_rRNA_25S	G	3.50443	2.70603										2161	sc_rRNA_25S	G	4.05323	3.50443
2165	sc_rRNA_25S	G	2.70403	3.23086										2165	sc_rRNA_25S	G	1.52736	2.70403
2169	sc_rRNA_25S	G	54.6993	119.456										2169	sc_rRNA_25S	G	2.86826	54.6993
2171	sc_rRNA_25S	G	6.25058	11.875										2171	sc_rRNA_25S	G	12.7261	6.25058
2187	sc_rRNA_25S	G	11.0121	17.4366										2187	sc_rRNA_25S	G	3.36855	11.0121
2199	sc_rRNA_25S	G	13.5124	15.5219										2199	sc_rRNA_25S	G	4.37985	13.5124
2206	sc_rRNA_25S	G	4.98975	4.81474										2206	sc_rRNA_25S	G	6.72974	4.98975
2210	sc_rRNA_25S	G	8.13959	12.1025										2210	sc_rRNA_25S	G	16.9484	8.13959
2218	sc_rRNA_25S	G	5.53599	11.4073										2218	sc_rRNA_25S	G	3.97057	5.53599
2234	sc_rRNA_25S	G	4.64309	8.13638										2234	sc_rRNA_25S	G	3.73361	4.64309
2236	sc_rRNA_25S	G	9.46671	14.6899										2236	sc_rRNA_25S	G	4.55374	9.46671
2240	sc_rRNA_25S	G	4.09919	5.07523										2240	sc_rRNA_25S	G	3.21722	4.09919
2253	sc_rRNA_25S	G	14.1732	22.8889										2253	sc_rRNA_25S	G	8.21442	14.1732
2261	sc_rRNA_25S	G	16.2662	17.5909										2261	sc_rRNA_25S	G	2.95055	16.2662
2272	sc_rRNA_25S	G	7.43939	15.6254										2272	sc_rRNA_25S	G	3.54535	7.43939
2273	sc_rRNA_25S	G	10.521	15.7145										2273	sc_rRNA_25S	G	5.49325	10.521
2276	sc_rRNA_25S	G	19.3217	17.5284										2276	sc_rRNA_25S	G	2.01127	19.3217
2283	sc_rRNA_25S	G	12.1833	4.94917										2283	sc_rRNA_25S	G	5.32364	12.1833
2300	sc_rRNA_25S	G	2.19204	2.44626										2300	sc_rRNA_25S	G	1.7215	2.19204
2302	sc_rRNA_25S	G	1.69882	0.720474										2302	sc_rRNA_25S	G	1.6614	1.69882
2311	sc_rRNA_25S	G	4.8157	5.559										2311	sc_rRNA_25S	G	5.09384	4.8157
2316	sc_rRNA_25S	G	2.92828	2.304										2316	sc_rRNA_25S	G	3.49177	2.92828
2323	sc_rRNA_25S	G	18.0374	25.336										2323	sc_rRNA_25S	G	1.67392	18.0374
2325	sc_rRNA_25S	G	4.23371	2.03524										2325	sc_rRNA_25S	G	2.43079	4.23371
2335	sc_rRNA_25S	G	8.36818	14.6378										2335	sc_rRNA_25S	G	1.95139	8.36818
2353	sc_rRNA_25S	G	2.68666	4.12213										2353	sc_rRNA_25S	G	3.30673	2.68666
2364	sc_rRNA_25S	G	10.6297	12.0531										2364	sc_rRNA_25S	G	9.32175	10.6297
2370	sc_rRNA_25S	G	16.0102	17.4387										2370	sc_rRNA_25S	G	3.04601	16.0102
2371	sc_rRNA_25S	G	8.24433	14.4242										2371	sc_rRNA_25S	G	3.08418	8.24433
2377	sc_rRNA_25S	G	11.5401	14.7667										2377	sc_rRNA_25S	G	4.33781	11.5401
2385	sc_rRNA_25S	G	16.6156	32.6418										2385	sc_rRNA_25S	G	1.85367	16.6156
2391	sc_rRNA_25S	G	6.34441	2.19451										2391	sc_rRNA_25S	G	9.89671	6.34441
2400	sc_rRNA_25S	G	5.70125	10.9109										2400	sc_rRNA_25S	G	2.83132	5.70125
2403	sc_rRNA_25S	G	9.75734	15.3494										2403	sc_rRNA_25S	G	2.30316	9.75734
2409	sc_rRNA_25S	G	5.28905	2.23427										2409	sc_rRNA_25S	G	4.21328	5.28905
2412	sc_rRNA_25S	G	10.326	17.3131										2412	sc_rRNA_25S	G	3.05332	10.326
2414	sc_rRNA_25S	G	9.74407	8.58212										2414	sc_rRNA_25S	G	5.58133	9.74407
2418	sc_rRNA_25S	G	13.3815	25.7007										2418	sc_rRNA_25S	G	14.0211	13.3815
2425	sc_rRNA_25S	G	14.1483	35.3796										2425	sc_rRNA_25S	G	3.8839	14.1483
2429	sc_rRNA_25S	G	3.53399	4.64385										2429	sc_rRNA_25S	G	3.40921	3.53399
2437	sc_rRNA_25S	G	2.73178	5.40091										2437	sc_rRNA_25S	G	2.74353	2.73178
2451	sc_rRNA_25S	G	17.3562	21.9066										2451	sc_rRNA_25S	G	18.0656	17.3562
2452	sc_rRNA_25S	G	9.62024	11.175										2452	sc_rRNA_25S	G	7.89315	9.62024
2454	sc_rRNA_25S	G	6.79723	16.8044										2454	sc_rRNA_25S	G	6.27752	6.79723
2463	sc_rRNA_25S	G	9.81811	7.44997										2463	sc_rRNA_25S	G	2.15412	9.81811
2469	sc_rRNA_25S	G	25.6032	18.3861										2469	sc_rRNA_25S	G	12.8899	25.6032
2474	sc_rRNA_25S	G	5.6176	3.1645										2474	sc_rRNA_25S	G	9.5829	5.6176
2477	sc_rRNA_25S	G	29.1818	0.892473										2477	sc_rRNA_25S	G	4.44287	29.1818
2481	sc_rRNA_25S	G	11.8621	16.7111										2481	sc_rRNA_25S	G	3.70262	11.8621
2483	sc_rRNA_25S	G	65.267	7.86833										2483	sc_rRNA_25S	G	1.9774	65.267
2503	sc_rRNA_25S	G	6.22257	16.8168										2503	sc_rRNA_25S	G	8.63703	6.22257
2522	sc_rRNA_25S	G	14.372	29.1369										2522	sc_rRNA_25S	G	7.82729	14.372
2525	sc_rRNA_25S	G	14.2667	24.6851										2525	sc_rRNA_25S	G	2.96101	14.2667
2530	sc_rRNA_25S	G	8.93591	91.3917										2530	sc_rRNA_25S	G	23.6442	8.93591
2534	sc_rRNA_25S	G	1.97117	1.51966										2534	sc_rRNA_25S	G	2.07239	1.97117
2549	sc_rRNA_25S	G	17.7453	23.526										2549	sc_rRNA_25S	G	13.8867	17.7453
2564	sc_rRNA_25S	G	2.36931	1.43068										2564	sc_rRNA_25S	G	2.51554	2.36931
2579	sc_rRNA_25S	G	10.7503	11.8225										2579	sc_rRNA_25S	G	8.16737	10.7503
2584	sc_rRNA_25S	G	2.45178	5.19244										2584	sc_rRNA_25S	G	6.192	2.45178
2585	sc_rRNA_25S	G	6.92787	14.7393										2585	sc_rRNA_25S	G	9.10049	6.92787
2586	sc_rRNA_25S	G	6.8701	7.88996										2586	sc_rRNA_25S	G	3.54543	6.8701
2589	sc_rRNA_25S	G	2.86035	2.36141										2589	sc_rRNA_25S	G	2.73044	2.86035
2592	sc_rRNA_25S	G	4.70912	4.89624										2592	sc_rRNA_25S	G	2.47055	4.70912
2598	sc_rRNA_25S	G	1.79486	1.02193										2598	sc_rRNA_25S	G	2.44378	1.79486
2602	sc_rRNA_25S	G	2.15407	3.37425										2602	sc_rRNA_25S	G	4.26071	2.15407
2603	sc_rRNA_25S	G	3.03042	2.89799										2603	sc_rRNA_25S	G	4.53572	3.03042
2605	sc_rRNA_25S	G	6.17449	9.17496										2605	sc_rRNA_25S	G	3.09083	6.17449
2606	sc_rRNA_25S	G	8.82555	25.1698										2606	sc_rRNA_25S	G	3.19744	8.82555
2610	sc_rRNA_25S	G	4.83681	4.32963										2610	sc_rRNA_25S	G	7.82754	4.83681
2618	sc_rRNA_25S	G	7.86966	29.1705										2618	sc_rRNA_25S	G	1.28298	7.86966
2619	sc_rRNA_25S	G	21.3252	12.6834										2619	sc_rRNA_25S	G	1.84666	21.3252
2620	sc_rRNA_25S	G	46.8455	14.3929										2620	sc_rRNA_25S	G	6.74741	46.8455
2621	sc_rRNA_25S	G	207.349	14.7807										2621	sc_rRNA_25S	G	11.0384	207.349
2623	sc_rRNA_25S	G	17.6667	3.42424										2623	sc_rRNA_25S	G	4.43434	17.6667
2624	sc_rRNA_25S	G	4.36806	3.76831										2624	sc_rRNA_25S	G	6.20337	4.36806
2639	sc_rRNA_25S	G	10.6748	19.931										2639	sc_rRNA_25S	G	2.65978	10.6748
2648	sc_rRNA_25S	G	6.2056	5.30544										2648	sc_rRNA_25S	G	4.72188	6.2056
2658	sc_rRNA_25S	G	14.0719	23.0318										2658	sc_rRNA_25S	G	4.12196	14.0719
2659	sc_rRNA_25S	G	10.4605	7.50193										2659	sc_rRNA_25S	G	7.48664	10.4605
2677	sc_rRNA_25S	G	3.90062	9.21298										2677	sc_rRNA_25S	G	2.24824	3.90062
2687	sc_rRNA_25S	G	3.0272	5.44393										2687	sc_rRNA_25S	G	5.31724	3.0272
2690	sc_rRNA_25S	G	3.82732	3.19519										2690	sc_rRNA_25S	G	1.29613	3.82732
2698	sc_rRNA_25S	G	3.65693	4.32611										2698	sc_rRNA_25S	G	1.46532	3.65693
2699	sc_rRNA_25S	G	10.384	13.5665										2699	sc_rRNA_25S	G	3.38292	10.384
2700	sc_rRNA_25S	G	14.1274	24.6915										2700	sc_rRNA_25S	G	4.5625	14.1274
2706	sc_rRNA_25S	G	3.49199	2.74603										2706	sc_rRNA_25S	G	2.70394	3.49199
2714	sc_rRNA_25S	G	41.659	52.7052										2714	sc_rRNA_25S	G	12.4257	41.659
2720	sc_rRNA_25S	G	10.9718	26.7462										2720	sc_rRNA_25S	G	1.75378	10.9718
2728	sc_rRNA_25S	G	17.7948	28.8904										2728	sc_rRNA_25S	G	5.82583	17.7948
2730	sc_rRNA_25S	G	7.97277	22.134										2730	sc_rRNA_25S	G	3.86996	7.97277
2732	sc_rRNA_25S	G	4.60406	12.2993										2732	sc_rRNA_25S	G	2.84686	4.60406
2745	sc_rRNA_25S	G	2.13616	2.23411										2745	sc_rRNA_25S	G	1.73502	2.13616
2749	sc_rRNA_25S	G	5.09259	4.40244										2749	sc_rRNA_25S	G	2.43369	5.09259
2754	sc_rRNA_25S	G	5.23382	2.99067										2754	sc_rRNA_25S	G	2.27098	5.23382
2761	sc_rRNA_25S	G	5.16126	7.37945										2761	sc_rRNA_25S	G	1.10869	5.16126
2778	sc_rRNA_25S	G	6.81043	13.6053										2778	sc_rRNA_25S	G	1.23298	6.81043
2794	sc_rRNA_25S	G	2.08225	3.34106										2794	sc_rRNA_25S	G	3.88698	2.08225
2796	sc_rRNA_25S	G	9.33333	14.0051										2796	sc_rRNA_25S	G	5.75291	9.33333
2800	sc_rRNA_25S	G	5.28571	6.41667										2800	sc_rRNA_25S	G	1.59931	5.28571
2805	sc_rRNA_25S	G	1.74757	3.51446										2805	sc_rRNA_25S	G	2.97957	1.74757
2816	sc_rRNA_25S	G	2.13013	2.52224										2816	sc_rRNA_25S	G	1.98754	2.13013
2824	sc_rRNA_25S	G	5.17476	4.39021										2824	sc_rRNA_25S	G	4.95788	5.17476
2828	sc_rRNA_25S	G	3.93374	6.17283										2828	sc_rRNA_25S	G	2.52429	3.93374
2831	sc_rRNA_25S	G	3.6532	3.65013										2831	sc_rRNA_25S	G	3.449	3.6532
2839	sc_rRNA_25S	G	5.85448	6.85526										2839	sc_rRNA_25S	G	4.40429	5.85448
2841	sc_rRNA_25S	G	2.85187	5.16576										2841	sc_rRNA_25S	G	3.19508	2.85187
2850	sc_rRNA_25S	G	7.05447	7.17019										2850	sc_rRNA_25S	G	3.4195	7.05447
2863	sc_rRNA_25S	G	5.3732	10.5561										2863	sc_rRNA_25S	G	3.27161	5.3732
2871	sc_rRNA_25S	G	12.2617	18.7243										2871	sc_rRNA_25S	G	8.12203	12.2617
2874	sc_rRNA_25S	G	25.2391	51.2797										2874	sc_rRNA_25S	G	3.05593	25.2391
2898	sc_rRNA_25S	G	14.3567	29.4225										2898	sc_rRNA_25S	G	3.40328	14.3567
2901	sc_rRNA_25S	G	11.728	22.06										2901	sc_rRNA_25S	G	1.87173	11.728
2914	sc_rRNA_25S	G	40.9323	41.2161										2914	sc_rRNA_25S	G	24.3644	40.9323
2918	sc_rRNA_25S	G	7.72308	4.0093										2918	sc_rRNA_25S	G	6.456	7.72308
2947	sc_rRNA_25S	G	3.7156	2.84052										2947	sc_rRNA_25S	G	3.44299	3.7156
2950	sc_rRNA_25S	G	9.99088	15.778										2950	sc_rRNA_25S	G	6.85813	9.99088
2951	sc_rRNA_25S	G	58.097	75.0075										2951	sc_rRNA_25S	G	17.7996	58.097
2952	sc_rRNA_25S	G	54.1949	98.8242										2952	sc_rRNA_25S	G	14.5387	54.1949
2957	sc_rRNA_25S	G	3.79865	5.55545										2957	sc_rRNA_25S	G	1.34903	3.79865
2961	sc_rRNA_25S	G	9.53659	9.7989										2961	sc_rRNA_25S	G	6.04195	9.53659
2964	sc_rRNA_25S	G	10.2122	16.1592										2964	sc_rRNA_25S	G	6.22919	10.2122
2968	sc_rRNA_25S	G	7.97838	11.7147										2968	sc_rRNA_25S	G	2.20365	7.97838
2977	sc_rRNA_25S	G	24.2879	49.4502										2977	sc_rRNA_25S	G	7.20311	24.2879
2990	sc_rRNA_25S	G	4.45498	4.5632										2990	sc_rRNA_25S	G	3.66659	4.45498
2993	sc_rRNA_25S	G	12.0585	17.5232										2993	sc_rRNA_25S	G	2.59567	12.0585
2997	sc_rRNA_25S	G	21.2892	41.703										2997	sc_rRNA_25S	G	4.36471	21.2892
3003	sc_rRNA_25S	G	5.18095	4.83431										3003	sc_rRNA_25S	G	7.56509	5.18095
3009	sc_rRNA_25S	G	2.96714	2.86348										3009	sc_rRNA_25S	G	2.58878	2.96714
3022	sc_rRNA_25S	G	9.07198	8.67869										3022	sc_rRNA_25S	G	6.93834	9.07198
3026	sc_rRNA_25S	G	3.34492	1.89999										3026	sc_rRNA_25S	G	2.48697	3.34492
3028	sc_rRNA_25S	G	8.95588	20.0244										3028	sc_rRNA_25S	G	1.9283	8.95588
3036	sc_rRNA_25S	G	3.92443	3.18563										3036	sc_rRNA_25S	G	3.60807	3.92443
3052	sc_rRNA_25S	G	3.87905	5.00507										3052	sc_rRNA_25S	G	2.63945	3.87905
3053	sc_rRNA_25S	G	6.47997	9.03645										3053	sc_rRNA_25S	G	3.46605	6.47997
3059	sc_rRNA_25S	G	7.11196	7.64005										3059	sc_rRNA_25S	G	5.64877	7.11196
3062	sc_rRNA_25S	G	11.1997	7.98227										3062	sc_rRNA_25S	G	8.6177	11.1997
3065	sc_rRNA_25S	G	5.44444	26.1408										3065	sc_rRNA_25S	G	7.30053	5.44444
3069	sc_rRNA_25S	G	11.5106	22.1022										3069	sc_rRNA_25S	G	6.29733	11.5106
3074	sc_rRNA_25S	G	2.05478	5.80544										3074	sc_rRNA_25S	G	8.471	2.05478
3075	sc_rRNA_25S	G	6.72881	3.48308										3075	sc_rRNA_25S	G	7.11089	6.72881
3080	sc_rRNA_25S	G	7.11274	5.41062										3080	sc_rRNA_25S	G	8.31197	7.11274
3083	sc_rRNA_25S	G	9.08955	2.83173										3083	sc_rRNA_25S	G	11.5611	9.08955
3088	sc_rRNA_25S	G	12.6399	20.6323										3088	sc_rRNA_25S	G	3.50405	12.6399
3098	sc_rRNA_25S	G	9.82075	16.7744										3098	sc_rRNA_25S	G	17.6718	9.82075
3102	sc_rRNA_25S	G	5.21625	2.61184										3102	sc_rRNA_25S	G	4.49407	5.21625
3108	sc_rRNA_25S	G	2.75298	1.48612										3108	sc_rRNA_25S	G	1.92063	2.75298
3109	sc_rRNA_25S	G	4.64496	2.07445										3109	sc_rRNA_25S	G	3.85171	4.64496
3112	sc_rRNA_25S	G	9.73348	15.1565										3112	sc_rRNA_25S	G	3.67062	9.73348
3116	sc_rRNA_25S	G	16.2693	38.2464										3116	sc_rRNA_25S	G	8.07988	16.2693
3124	sc_rRNA_25S	G	2.65825	2.2942										3124	sc_rRNA_25S	G	2.64044	2.65825
3128	sc_rRNA_25S	G	2.81544	3.1336										3128	sc_rRNA_25S	G	1.47852	2.81544
3136	sc_rRNA_25S	G	10.4957	5.86776										3136	sc_rRNA_25S	G	7.09316	10.4957
3140	sc_rRNA_25S	G	5.7282	10.3532										3140	sc_rRNA_25S	G	4.32792	5.7282
3149	sc_rRNA_25S	G	6.35818	4.68435										3149	sc_rRNA_25S	G	3.809	6.35818
3158	sc_rRNA_25S	G	59.1964	80.9672										3158	sc_rRNA_25S	G	4.75689	59.1964
3173	sc_rRNA_25S	G	6.81588	9.8203										3173	sc_rRNA_25S	G	3.28512	6.81588
3177	sc_rRNA_25S	G	4.01274	4.34297										3177	sc_rRNA_25S	G	5.05525	4.01274
3182	sc_rRNA_25S	G	6.86503	10.4707										3182	sc_rRNA_25S	G	2.72756	6.86503
3197	sc_rRNA_25S	G	7.6291	17.2832										3197	sc_rRNA_25S	G	8.30435	7.6291
3202	sc_rRNA_25S	G	11.6537	2.94654										3202	sc_rRNA_25S	G	15.3662	11.6537
3205	sc_rRNA_25S	G	9.99355	12.3366										3205	sc_rRNA_25S	G	6.59621	9.99355
3216	sc_rRNA_25S	G	16.1406	16.778										3216	sc_rRNA_25S	G	15.7694	16.1406
3219	sc_rRNA_25S	G	48.4227	59.1474										3219	sc_rRNA_25S	G	1.97152	48.4227
3220	sc_rRNA_25S	G	7.72233	9.32402										3220	sc_rRNA_25S	G	4.14829	7.72233
3229	sc_rRNA_25S	G	9.05954	14.788										3229	sc_rRNA_25S	G	2.12178	9.05954
3242	sc_rRNA_25S	G	13.4398	24.5225										3242	sc_rRNA_25S	G	11.8563	13.4398
3246	sc_rRNA_25S	G	21.3151	42.0942										3246	sc_rRNA_25S	G	1.17952	21.3151
3256	sc_rRNA_25S	G	6.90988	3.56087										3256	sc_rRNA_25S	G	5.21567	6.90988
3260	sc_rRNA_25S	G	8.41857	12.3548										3260	sc_rRNA_25S	G	4.81029	8.41857
3266	sc_rRNA_25S	G	9.68787	14.5811										3266	sc_rRNA_25S	G	5.87783	9.68787
3276	sc_rRNA_25S	G	11.0823	26.1483										3276	sc_rRNA_25S	G	5.37658	11.0823
3303	sc_rRNA_25S	G	9.14255	15.0605										3303	sc_rRNA_25S	G	3.33657	9.14255
3315	sc_rRNA_25S	G	4.1985	5.24663										3315	sc_rRNA_25S	G	1.0593	4.1985
3318	sc_rRNA_25S	G	9.31205	11.7116										3318	sc_rRNA_25S	G	6.67068	9.31205
3333	sc_rRNA_25S	G	8.56849	11.6884										3333	sc_rRNA_25S	G	1.95971	8.56849
3337	sc_rRNA_25S	G	1.3802	1.47889										3337	sc_rRNA_25S	G	0.998416	1.3802
3340	sc_rRNA_25S	G	7.78632	11.5394										3340	sc_rRNA_25S	G	10.0704	7.78632
3343	sc_rRNA_25S	G	7.06888	18.8153										3343	sc_rRNA_25S	G	4.10895	7.06888
3345	sc_rRNA_25S	G	5.87354	8.46058										3345	sc_rRNA_25S	G	5.12013	5.87354
3353	sc_rRNA_25S	G	6.79079	10.881										3353	sc_rRNA_25S	G	3.44454	6.79079
3369	sc_rRNA_25S	G	8.49443	14.1655										3369	sc_rRNA_25S	G	15.9013	8.49443
3371	sc_rRNA_25S	G	21.842	38.892										3371	sc_rRNA_25S	G	4.48115	21.842
3377	sc_rRNA_25S	G	93.0247	161.241										3377	sc_rRNA_25S	G	12.5266	93.0247
3386	sc_rRNA_25S	G	7.37491	11.5319										3386	sc_rRNA_25S	G	4.15264	7.37491

## Sheet: Figure 6
Figure 6
Raw AAS data are available at the European Nucleotide Archive (https://www.ebi.ac.uk/ena/browser/home) under the accession numbers PRJEB73991, PRJEB84071 and PRJEB92107.
Figure 6a
Sample	Min	Q1	Median	Q3	Max
in vivo_0uM	-0.40383	1.45537	2.07531	2.72105	4.60671
in vivo_1000uM	0.118762	2.2817	3.06659	3.74807	5.924
naked RNA_0uM	-0.07287	1.51805	2.03623	2.57922	4.10744
naked RNA_10uM	1.87548	3.58548	4.08255	4.76411	6.46583
ribosomes_0uM	-0.21745	1.30598	1.83612	2.36055	3.89333
ribosomes_25uM	0.614701	2.33451	2.98583	3.5777	5.34696

## Sheet: Figure 7
Figure 7
Raw AAS data are available at the European Nucleotide Archive (https://www.ebi.ac.uk/ena/browser/home) under the accession numbers PRJEB73991, PRJEB84071 and PRJEB92107.
Figure 7A
Replicate A							Replicate B
Position	RNA	base	Sample	Ncleavage	Cond		Position	RNA	base	Sample	Ncleavage	Cond
1	YLR110C	A	QTH111	7.63974	A_vitro_0uM		1	YLR110C	A	QTH115	5.32952	A_vitro_0uM
2	YLR110C	T	QTH111	2.18118	A_vitro_0uM		2	YLR110C	T	QTH115	2.60769	A_vitro_0uM
3	YLR110C	G	QTH111	19.8597	A_vitro_0uM		3	YLR110C	G	QTH115	16.0412	A_vitro_0uM
4	YLR110C	C	QTH111	6.08978	A_vitro_0uM		4	YLR110C	C	QTH115	5.32952	A_vitro_0uM
5	YLR110C	A	QTH111	11.0991	A_vitro_0uM		5	YLR110C	A	QTH115	9.07569	A_vitro_0uM
6	YLR110C	A	QTH111	7.84191	A_vitro_0uM		6	YLR110C	A	QTH115	7.2026	A_vitro_0uM
7	YLR110C	T	QTH111	6.44919	A_vitro_0uM		7	YLR110C	T	QTH115	5.79779	A_vitro_0uM
8	YLR110C	T	QTH111	7.57235	A_vitro_0uM		8	YLR110C	T	QTH115	6.73433	A_vitro_0uM
9	YLR110C	T	QTH111	2.83261	A_vitro_0uM		9	YLR110C	T	QTH115	3.07596	A_vitro_0uM
10	YLR110C	T	QTH111	3.55144	A_vitro_0uM		10	YLR110C	T	QTH115	1.96381	A_vitro_0uM
11	YLR110C	C	QTH111	3.5739	A_vitro_0uM		11	YLR110C	C	QTH115	2.51989	A_vitro_0uM
12	YLR110C	T	QTH111	5.97746	A_vitro_0uM		12	YLR110C	T	QTH115	4.53931	A_vitro_0uM
13	YLR110C	A	QTH111	11.0766	A_vitro_0uM		13	YLR110C	A	QTH115	11.9731	A_vitro_0uM
14	YLR110C	C	QTH111	7.84191	A_vitro_0uM		14	YLR110C	C	QTH115	5.06611	A_vitro_0uM
15	YLR110C	T	QTH111	6.42673	A_vitro_0uM		15	YLR110C	T	QTH115	5.73925	A_vitro_0uM
16	YLR110C	G	QTH111	12.8063	A_vitro_0uM		16	YLR110C	G	QTH115	16.8314	A_vitro_0uM
17	YLR110C	T	QTH111	7.43757	A_vitro_0uM		17	YLR110C	T	QTH115	4.33444	A_vitro_0uM
18	YLR110C	C	QTH111	8.13393	A_vitro_0uM		18	YLR110C	C	QTH115	7.46601	A_vitro_0uM
19	YLR110C	G	QTH111	20.8481	A_vitro_0uM		19	YLR110C	G	QTH115	18.0899	A_vitro_0uM
20	YLR110C	C	QTH111	12.1324	A_vitro_0uM		20	YLR110C	C	QTH115	8.66595	A_vitro_0uM
21	YLR110C	T	QTH111	7.32526	A_vitro_0uM		21	YLR110C	T	QTH115	7.87574	A_vitro_0uM
22	YLR110C	T	QTH111	4.60721	A_vitro_0uM		22	YLR110C	T	QTH115	5.91486	A_vitro_0uM
23	YLR110C	C	QTH111	3.86592	A_vitro_0uM		23	YLR110C	C	QTH115	2.54915	A_vitro_0uM
24	YLR110C	T	QTH111	5.59559	A_vitro_0uM		24	YLR110C	T	QTH115	2.22722	A_vitro_0uM
25	YLR110C	A	QTH111	6.56151	A_vitro_0uM		25	YLR110C	A	QTH115	7.58307	A_vitro_0uM
26	YLR110C	T	QTH111	5.68544	A_vitro_0uM		26	YLR110C	T	QTH115	4.71491	A_vitro_0uM
27	YLR110C	C	QTH111	1.14787	A_vitro_0uM		27	YLR110C	C	QTH115	2.78329	A_vitro_0uM
28	YLR110C	G	QTH111	14.5809	A_vitro_0uM		28	YLR110C	G	QTH115	11.4463	A_vitro_0uM
29	YLR110C	C	QTH111	6.56151	A_vitro_0uM		29	YLR110C	C	QTH115	2.69549	A_vitro_0uM
30	YLR110C	C	QTH111	4.06809	A_vitro_0uM		30	YLR110C	C	QTH115	5.79779	A_vitro_0uM
31	YLR110C	G	QTH111	14.2664	A_vitro_0uM		31	YLR110C	G	QTH115	15.0169	A_vitro_0uM
32	YLR110C	C	QTH111	0.159489	A_vitro_0uM		32	YLR110C	C	QTH115	2.22722	A_vitro_0uM
33	YLR110C	T	QTH111	0.451511	A_vitro_0uM		33	YLR110C	T	QTH115	0.0029267	A_vitro_0uM
34	YLR110C	G	QTH111	5.30357	A_vitro_0uM		34	YLR110C	G	QTH115	5.88559	A_vitro_0uM
35	YLR110C	T	QTH111	1.73191	A_vitro_0uM		35	YLR110C	T	QTH115	3.19303	A_vitro_0uM
36	YLR110C	C	QTH111	1.35004	A_vitro_0uM		36	YLR110C	C	QTH115	1.20287	A_vitro_0uM
37	YLR110C	G	QTH111	7.14555	A_vitro_0uM		37	YLR110C	G	QTH115	7.61234	A_vitro_0uM
38	YLR110C	C	QTH111	2.76522	A_vitro_0uM		38	YLR110C	C	QTH115	2.22722	A_vitro_0uM
39	YLR110C	C	QTH111	0.878312	A_vitro_0uM		39	YLR110C	C	QTH115	0.0029267	A_vitro_0uM
40	YLR110C	G	QTH111	9.61651	A_vitro_0uM		40	YLR110C	G	QTH115	8.78302	A_vitro_0uM
41	YLR110C	C	QTH111	0.271805	A_vitro_0uM		41	YLR110C	C	QTH115	0.0614607	A_vitro_0uM
42	YLR110C	T	QTH111	0.226879	A_vitro_0uM		42	YLR110C	T	QTH115	0.0029267	A_vitro_0uM
43	YLR110C	G	QTH111	1.75438	A_vitro_0uM		43	YLR110C	G	QTH115	2.43209	A_vitro_0uM
44	YLR110C	T	QTH111	0.58629	A_vitro_0uM		44	YLR110C	T	QTH115	0.0029267	A_vitro_0uM
45	YLR110C	C	QTH111	0.0247096	A_vitro_0uM		45	YLR110C	C	QTH115	0.178529	A_vitro_0uM
46	YLR110C	G	QTH111	4.8543	A_vitro_0uM		46	YLR110C	G	QTH115	5.06611	A_vitro_0uM
47	YLR110C	C	QTH111	1.12541	A_vitro_0uM		47	YLR110C	C	QTH115	0.237063	A_vitro_0uM
48	YLR110C	T	QTH111	0.58629	A_vitro_0uM		48	YLR110C	T	QTH115	1.64188	A_vitro_0uM
49	YLR110C	T	QTH111	0.65368	A_vitro_0uM		49	YLR110C	T	QTH115	1.34921	A_vitro_0uM
50	YLR110C	C	QTH111	0.361658	A_vitro_0uM		50	YLR110C	C	QTH115	0.851669	A_vitro_0uM
51	YLR110C	T	QTH111	0.316732	A_vitro_0uM		51	YLR110C	T	QTH115	0.0029267	A_vitro_0uM
52	YLR110C	G	QTH111	0.923239	A_vitro_0uM		52	YLR110C	G	QTH115	2.31502	A_vitro_0uM
53	YLR110C	C	QTH111	0.473974	A_vitro_0uM		53	YLR110C	C	QTH115	0.471198	A_vitro_0uM
54	YLR110C	C	QTH111	0.294268	A_vitro_0uM		54	YLR110C	C	QTH115	0.26633	A_vitro_0uM
55	YLR110C	G	QTH111	2.09133	A_vitro_0uM		55	YLR110C	G	QTH115	1.17361	A_vitro_0uM
56	YLR110C	C	QTH111	0.00224632	A_vitro_0uM		56	YLR110C	C	QTH115	0.207796	A_vitro_0uM
57	YLR110C	T	QTH111	0.271805	A_vitro_0uM		57	YLR110C	T	QTH115	0.0029267	A_vitro_0uM
58	YLR110C	G	QTH111	2.02394	A_vitro_0uM		58	YLR110C	G	QTH115	2.34429	A_vitro_0uM
59	YLR110C	C	QTH111	0.833386	A_vitro_0uM		59	YLR110C	C	QTH115	0.0907276	A_vitro_0uM
60	YLR110C	T	QTH111	0.271805	A_vitro_0uM		60	YLR110C	T	QTH115	0.149262	A_vitro_0uM
61	YLR110C	A	QTH111	0.608753	A_vitro_0uM		61	YLR110C	A	QTH115	0.6468	A_vitro_0uM
62	YLR110C	A	QTH111	0.968165	A_vitro_0uM		62	YLR110C	A	QTH115	0.237063	A_vitro_0uM
63	YLR110C	C	QTH111	0.58629	A_vitro_0uM		63	YLR110C	C	QTH115	0.0029267	A_vitro_0uM
64	YLR110C	G	QTH111	0.765996	A_vitro_0uM		64	YLR110C	G	QTH115	0.471198	A_vitro_0uM
65	YLR110C	T	QTH111	0.316732	A_vitro_0uM		65	YLR110C	T	QTH115	0.0614607	A_vitro_0uM
66	YLR110C	T	QTH111	0.878312	A_vitro_0uM		66	YLR110C	T	QTH115	0.0029267	A_vitro_0uM
67	YLR110C	A	QTH111	0.204415	A_vitro_0uM		67	YLR110C	A	QTH115	0.207796	A_vitro_0uM
68	YLR110C	C	QTH111	0.384121	A_vitro_0uM		68	YLR110C	C	QTH115	0.178529	A_vitro_0uM
69	YLR110C	C	QTH111	1.01309	A_vitro_0uM		69	YLR110C	C	QTH115	0.412664	A_vitro_0uM
70	YLR110C	A	QTH111	2.49566	A_vitro_0uM		70	YLR110C	A	QTH115	3.86617	A_vitro_0uM
71	YLR110C	C	QTH111	0.294268	A_vitro_0uM		71	YLR110C	C	QTH115	0.617533	A_vitro_0uM
72	YLR110C	T	QTH111	0.833386	A_vitro_0uM		72	YLR110C	T	QTH115	0.441931	A_vitro_0uM
73	YLR110C	G	QTH111	9.61651	A_vitro_0uM		73	YLR110C	G	QTH115	8.25621	A_vitro_0uM
74	YLR110C	C	QTH111	1.82177	A_vitro_0uM		74	YLR110C	C	QTH115	2.43209	A_vitro_0uM
75	YLR110C	T	QTH111	1.97901	A_vitro_0uM		75	YLR110C	T	QTH115	1.43701	A_vitro_0uM
76	YLR110C	A	QTH111	0.878312	A_vitro_0uM		76	YLR110C	A	QTH115	0.734601	A_vitro_0uM
77	YLR110C	C	QTH111	0.406584	A_vitro_0uM		77	YLR110C	C	QTH115	0.26633	A_vitro_0uM
78	YLR110C	T	QTH111	0.00224632	A_vitro_0uM		78	YLR110C	T	QTH115	0.0029267	A_vitro_0uM
79	YLR110C	G	QTH111	0.788459	A_vitro_0uM		79	YLR110C	G	QTH115	0.676067	A_vitro_0uM
80	YLR110C	T	QTH111	0.181952	A_vitro_0uM		80	YLR110C	T	QTH115	0.0029267	A_vitro_0uM
81	YLR110C	C	QTH111	0.204415	A_vitro_0uM		81	YLR110C	C	QTH115	0.237063	A_vitro_0uM
82	YLR110C	A	QTH111	0.0920992	A_vitro_0uM		82	YLR110C	A	QTH115	0.0029267	A_vitro_0uM
83	YLR110C	G	QTH111	2.11379	A_vitro_0uM		83	YLR110C	G	QTH115	2.90036	A_vitro_0uM
84	YLR110C	C	QTH111	1.12541	A_vitro_0uM		84	YLR110C	C	QTH115	0.705334	A_vitro_0uM
85	YLR110C	C	QTH111	0.00224632	A_vitro_0uM		85	YLR110C	C	QTH115	0.207796	A_vitro_0uM
86	YLR110C	A	QTH111	0.631217	A_vitro_0uM		86	YLR110C	A	QTH115	0.500465	A_vitro_0uM
87	YLR110C	A	QTH111	0.496437	A_vitro_0uM		87	YLR110C	A	QTH115	0.0029267	A_vitro_0uM
88	YLR110C	G	QTH111	8.94261	A_vitro_0uM		88	YLR110C	G	QTH115	4.45151	A_vitro_0uM
89	YLR110C	A	QTH111	5.37096	A_vitro_0uM		89	YLR110C	A	QTH115	5.30025	A_vitro_0uM
90	YLR110C	A	QTH111	4.36011	A_vitro_0uM		90	YLR110C	A	QTH115	4.1881	A_vitro_0uM
91	YLR110C	T	QTH111	1.75438	A_vitro_0uM		91	YLR110C	T	QTH115	4.30517	A_vitro_0uM
92	YLR110C	C	QTH111	6.53905	A_vitro_0uM		92	YLR110C	C	QTH115	5.94412	A_vitro_0uM
93	YLR110C	T	QTH111	2.58552	A_vitro_0uM		93	YLR110C	T	QTH115	1.31994	A_vitro_0uM
94	YLR110C	A	QTH111	6.67382	A_vitro_0uM		94	YLR110C	A	QTH115	11.8561	A_vitro_0uM
95	YLR110C	C	QTH111	3.43912	A_vitro_0uM		95	YLR110C	C	QTH115	6.35386	A_vitro_0uM
96	YLR110C	C	QTH111	3.77607	A_vitro_0uM		96	YLR110C	C	QTH115	6.52946	A_vitro_0uM
97	YLR110C	A	QTH111	15.1649	A_vitro_0uM		97	YLR110C	A	QTH115	13.1438	A_vitro_0uM
98	YLR110C	C	QTH111	5.41588	A_vitro_0uM		98	YLR110C	C	QTH115	7.96355	A_vitro_0uM
99	YLR110C	T	QTH111	6.98831	A_vitro_0uM		99	YLR110C	T	QTH115	8.92936	A_vitro_0uM
100	YLR110C	T	QTH111	2.9	A_vitro_0uM		100	YLR110C	T	QTH115	4.36371	A_vitro_0uM
101	YLR110C	T	QTH111	0.00224632	A_vitro_0uM		101	YLR110C	T	QTH115	0.26633	A_vitro_0uM
102	YLR110C	G	QTH111	3.12463	A_vitro_0uM		102	YLR110C	G	QTH115	4.21737	A_vitro_0uM
103	YLR110C	G	QTH111	6.98831	A_vitro_0uM		103	YLR110C	G	QTH115	7.14407	A_vitro_0uM
104	YLR110C	T	QTH111	2.60798	A_vitro_0uM		104	YLR110C	T	QTH115	1.72968	A_vitro_0uM
105	YLR110C	C	QTH111	0.968165	A_vitro_0uM		105	YLR110C	C	QTH115	3.69057	A_vitro_0uM
106	YLR110C	A	QTH111	7.88684	A_vitro_0uM		106	YLR110C	A	QTH115	7.75868	A_vitro_0uM
107	YLR110C	C	QTH111	4.02316	A_vitro_0uM		107	YLR110C	C	QTH115	4.86125	A_vitro_0uM
108	YLR110C	C	QTH111	2.9	A_vitro_0uM		108	YLR110C	C	QTH115	3.95397	A_vitro_0uM
109	YLR110C	A	QTH111	4.06809	A_vitro_0uM		109	YLR110C	A	QTH115	4.59784	A_vitro_0uM
110	YLR110C	T	QTH111	2.20364	A_vitro_0uM		110	YLR110C	T	QTH115	1.14434	A_vitro_0uM
111	YLR110C	C	QTH111	0.968165	A_vitro_0uM		111	YLR110C	C	QTH115	2.11015	A_vitro_0uM
112	YLR110C	A	QTH111	4.0007	A_vitro_0uM		112	YLR110C	A	QTH115	6.5002	A_vitro_0uM
113	YLR110C	C	QTH111	1.48482	A_vitro_0uM		113	YLR110C	C	QTH115	0.529732	A_vitro_0uM
114	YLR110C	T	QTH111	1.91162	A_vitro_0uM		114	YLR110C	T	QTH115	0.500465	A_vitro_0uM
115	YLR110C	T	QTH111	1.21526	A_vitro_0uM		115	YLR110C	T	QTH115	0.0029267	A_vitro_0uM
116	YLR110C	C	QTH111	0.990628	A_vitro_0uM		116	YLR110C	C	QTH115	0.0321937	A_vitro_0uM
117	YLR110C	T	QTH111	0.204415	A_vitro_0uM		117	YLR110C	T	QTH115	0.0029267	A_vitro_0uM
118	YLR110C	T	QTH111	0.159489	A_vitro_0uM		118	YLR110C	T	QTH115	0.0614607	A_vitro_0uM
119	YLR110C	G	QTH111	5.14633	A_vitro_0uM		119	YLR110C	G	QTH115	3.16376	A_vitro_0uM
120	YLR110C	T	QTH111	0.00224632	A_vitro_0uM		120	YLR110C	T	QTH115	0.412664	A_vitro_0uM
121	YLR110C	G	QTH111	8.13393	A_vitro_0uM		121	YLR110C	G	QTH115	10.1878	A_vitro_0uM
122	YLR110C	A	QTH111	3.93331	A_vitro_0uM		122	YLR110C	A	QTH115	2.69549	A_vitro_0uM
123	YLR110C	A	QTH111	2.22611	A_vitro_0uM		123	YLR110C	A	QTH115	4.97831	A_vitro_0uM
124	YLR110C	G	QTH111	36.1456	A_vitro_0uM		124	YLR110C	G	QTH115	37.5232	A_vitro_0uM
125	YLR110C	A	QTH111	13.8396	A_vitro_0uM		125	YLR110C	A	QTH115	15.7486	A_vitro_0uM
126	YLR110C	C	QTH111	6.65136	A_vitro_0uM		126	YLR110C	C	QTH115	6.9392	A_vitro_0uM
127	YLR110C	C	QTH111	3.70868	A_vitro_0uM		127	YLR110C	C	QTH115	2.51989	A_vitro_0uM
128	YLR110C	A	QTH111	10.4252	A_vitro_0uM		128	YLR110C	A	QTH115	14.6364	A_vitro_0uM
129	YLR110C	C	QTH111	1.7993	A_vitro_0uM		129	YLR110C	C	QTH115	1.17361	A_vitro_0uM
130	YLR110C	G	QTH111	17.591	A_vitro_0uM		130	YLR110C	G	QTH115	12.5292	A_vitro_0uM
131	YLR110C	T	QTH111	1.39497	A_vitro_0uM		131	YLR110C	T	QTH115	2.49062	A_vitro_0uM
132	YLR110C	C	QTH111	1.88916	A_vitro_0uM		132	YLR110C	C	QTH115	1.34921	A_vitro_0uM
133	YLR110C	T	QTH111	0.316732	A_vitro_0uM		133	YLR110C	T	QTH115	1.23214	A_vitro_0uM
134	YLR110C	G	QTH111	7.12309	A_vitro_0uM		134	YLR110C	G	QTH115	12.4414	A_vitro_0uM
135	YLR110C	T	QTH111	1.08048	A_vitro_0uM		135	YLR110C	T	QTH115	0.383397	A_vitro_0uM
136	YLR110C	T	QTH111	0.810923	A_vitro_0uM		136	YLR110C	T	QTH115	2.05162	A_vitro_0uM
137	YLR110C	C	QTH111	0.496437	A_vitro_0uM		137	YLR110C	C	QTH115	1.52481	A_vitro_0uM
138	YLR110C	T	QTH111	0.204415	A_vitro_0uM		138	YLR110C	T	QTH115	0.500465	A_vitro_0uM
139	YLR110C	G	QTH111	4.87677	A_vitro_0uM		139	YLR110C	G	QTH115	3.10523	A_vitro_0uM
140	YLR110C	A	QTH111	2.22611	A_vitro_0uM		140	YLR110C	A	QTH115	1.64188	A_vitro_0uM
141	YLR110C	A	QTH111	2.49566	A_vitro_0uM		141	YLR110C	A	QTH115	2.69549	A_vitro_0uM
142	YLR110C	A	QTH111	2.74276	A_vitro_0uM		142	YLR110C	A	QTH115	0.93947	A_vitro_0uM
143	YLR110C	C	QTH111	0.451511	A_vitro_0uM		143	YLR110C	C	QTH115	0.0029267	A_vitro_0uM
144	YLR110C	T	QTH111	0.833386	A_vitro_0uM		144	YLR110C	T	QTH115	1.58334	A_vitro_0uM
145	YLR110C	G	QTH111	2.02394	A_vitro_0uM		145	YLR110C	G	QTH115	3.22229	A_vitro_0uM
146	YLR110C	T	QTH111	1.08048	A_vitro_0uM		146	YLR110C	T	QTH115	0.705334	A_vitro_0uM
147	YLR110C	C	QTH111	0.316732	A_vitro_0uM		147	YLR110C	C	QTH115	0.558999	A_vitro_0uM
148	YLR110C	T	QTH111	0.249342	A_vitro_0uM		148	YLR110C	T	QTH115	0.0029267	A_vitro_0uM
149	YLR110C	C	QTH111	0.451511	A_vitro_0uM		149	YLR110C	C	QTH115	0.0321937	A_vitro_0uM
150	YLR110C	C	QTH111	0.451511	A_vitro_0uM		150	YLR110C	C	QTH115	0.0029267	A_vitro_0uM
151	YLR110C	C	QTH111	0.00224632	A_vitro_0uM		151	YLR110C	C	QTH115	0.178529	A_vitro_0uM
152	YLR110C	C	QTH111	0.00224632	A_vitro_0uM		152	YLR110C	C	QTH115	0.383397	A_vitro_0uM
153	YLR110C	A	QTH111	0.384121	A_vitro_0uM		153	YLR110C	A	QTH115	0.0029267	A_vitro_0uM
154	YLR110C	G	QTH111	1.95655	A_vitro_0uM		154	YLR110C	G	QTH115	3.71983	A_vitro_0uM
155	YLR110C	C	QTH111	1.43989	A_vitro_0uM		155	YLR110C	C	QTH115	1.64188	A_vitro_0uM
156	YLR110C	T	QTH111	2.11379	A_vitro_0uM		156	YLR110C	T	QTH115	1.23214	A_vitro_0uM
157	YLR110C	T	QTH111	0.631217	A_vitro_0uM		157	YLR110C	T	QTH115	0.0907276	A_vitro_0uM
158	YLR110C	T	QTH111	0.00224632	A_vitro_0uM		158	YLR110C	T	QTH115	0.0029267	A_vitro_0uM
159	YLR110C	G	QTH111	0.137026	A_vitro_0uM		159	YLR110C	G	QTH115	0.412664	A_vitro_0uM
160	YLR110C	G	QTH111	2.02394	A_vitro_0uM		160	YLR110C	G	QTH115	2.25648	A_vitro_0uM
161	YLR110C	T	QTH111	0.58629	A_vitro_0uM		161	YLR110C	T	QTH115	0.26633	A_vitro_0uM
162	YLR110C	T	QTH111	0.137026	A_vitro_0uM		162	YLR110C	T	QTH115	0.880936	A_vitro_0uM
163	YLR110C	T	QTH111	0.159489	A_vitro_0uM		163	YLR110C	T	QTH115	0.588266	A_vitro_0uM
164	YLR110C	C	QTH111	0.00224632	A_vitro_0uM		164	YLR110C	C	QTH115	0.763868	A_vitro_0uM
165	YLR110C	C	QTH111	0.00224632	A_vitro_0uM		165	YLR110C	C	QTH115	0.529732	A_vitro_0uM
166	YLR110C	A	QTH111	2.2935	A_vitro_0uM		166	YLR110C	A	QTH115	0.35413	A_vitro_0uM
167	YLR110C	C	QTH111	0.0920992	A_vitro_0uM		167	YLR110C	C	QTH115	0.6468	A_vitro_0uM
168	YLR110C	C	QTH111	0.00224632	A_vitro_0uM		168	YLR110C	C	QTH115	0.676067	A_vitro_0uM
169	YLR110C	G	QTH111	3.1471	A_vitro_0uM		169	YLR110C	G	QTH115	5.27098	A_vitro_0uM
170	YLR110C	C	QTH111	0.406584	A_vitro_0uM		170	YLR110C	C	QTH115	0.529732	A_vitro_0uM
171	YLR110C	T	QTH111	0.900775	A_vitro_0uM		171	YLR110C	T	QTH115	1.37847	A_vitro_0uM
172	YLR110C	A	QTH111	2.87754	A_vitro_0uM		172	YLR110C	A	QTH115	2.69549	A_vitro_0uM
173	YLR110C	C	QTH111	1.46236	A_vitro_0uM		173	YLR110C	C	QTH115	1.34921	A_vitro_0uM
174	YLR110C	C	QTH111	1.35004	A_vitro_0uM		174	YLR110C	C	QTH115	1.17361	A_vitro_0uM
175	YLR110C	G	QTH111	7.32526	A_vitro_0uM		175	YLR110C	G	QTH115	4.80271	A_vitro_0uM
176	YLR110C	T	QTH111	0.855849	A_vitro_0uM		176	YLR110C	T	QTH115	0.822402	A_vitro_0uM
177	YLR110C	C	QTH111	0.923239	A_vitro_0uM		177	YLR110C	C	QTH115	0.412664	A_vitro_0uM
178	YLR110C	A	QTH111	2.7203	A_vitro_0uM		178	YLR110C	A	QTH115	2.19795	A_vitro_0uM
179	YLR110C	C	QTH111	0.00224632	A_vitro_0uM		179	YLR110C	C	QTH115	0.324863	A_vitro_0uM
180	YLR110C	C	QTH111	0.00224632	A_vitro_0uM		180	YLR110C	C	QTH115	0.0029267	A_vitro_0uM
181	YLR110C	G	QTH111	4.83184	A_vitro_0uM		181	YLR110C	G	QTH115	9.54396	A_vitro_0uM
182	YLR110C	T	QTH111	0.451511	A_vitro_0uM		182	YLR110C	T	QTH115	0.471198	A_vitro_0uM
183	YLR110C	C	QTH111	0.00224632	A_vitro_0uM		183	YLR110C	C	QTH115	0.441931	A_vitro_0uM
184	YLR110C	G	QTH111	3.30434	A_vitro_0uM		184	YLR110C	G	QTH115	4.65638	A_vitro_0uM
185	YLR110C	A	QTH111	0.743533	A_vitro_0uM		185	YLR110C	A	QTH115	0.822402	A_vitro_0uM
186	YLR110C	T	QTH111	0.271805	A_vitro_0uM		186	YLR110C	T	QTH115	0.0029267	A_vitro_0uM
187	YLR110C	G	QTH111	0.339195	A_vitro_0uM		187	YLR110C	G	QTH115	0.705334	A_vitro_0uM
188	YLR110C	A	QTH111	0.923239	A_vitro_0uM		188	YLR110C	A	QTH115	0.35413	A_vitro_0uM
189	YLR110C	C	QTH111	0.00224632	A_vitro_0uM		189	YLR110C	C	QTH115	0.0029267	A_vitro_0uM
190	YLR110C	G	QTH111	1.23772	A_vitro_0uM		190	YLR110C	G	QTH115	1.37847	A_vitro_0uM
191	YLR110C	T	QTH111	0.339195	A_vitro_0uM		191	YLR110C	T	QTH115	0.207796	A_vitro_0uM
192	YLR110C	T	QTH111	0.159489	A_vitro_0uM		192	YLR110C	T	QTH115	0.119995	A_vitro_0uM
193	YLR110C	A	QTH111	0.181952	A_vitro_0uM		193	YLR110C	A	QTH115	0.0029267	A_vitro_0uM
194	YLR110C	T	QTH111	0.0471728	A_vitro_0uM		194	YLR110C	T	QTH115	0.93947	A_vitro_0uM
195	YLR110C	C	QTH111	0.00224632	A_vitro_0uM		195	YLR110C	C	QTH115	0.0029267	A_vitro_0uM
196	YLR110C	A	QTH111	0.631217	A_vitro_0uM		196	YLR110C	A	QTH115	0.26633	A_vitro_0uM
197	YLR110C	C	QTH111	0.204415	A_vitro_0uM		197	YLR110C	C	QTH115	0.0029267	A_vitro_0uM
198	YLR110C	T	QTH111	0.00224632	A_vitro_0uM		198	YLR110C	T	QTH115	0.178529	A_vitro_0uM
199	YLR110C	C	QTH111	0.226879	A_vitro_0uM		199	YLR110C	C	QTH115	0.0029267	A_vitro_0uM
200	YLR110C	A	QTH111	0.451511	A_vitro_0uM		200	YLR110C	A	QTH115	0.471198	A_vitro_0uM
201	YLR110C	A	QTH111	0.00224632	A_vitro_0uM		201	YLR110C	A	QTH115	0.0029267	A_vitro_0uM
202	YLR110C	T	QTH111	0.00224632	A_vitro_0uM		202	YLR110C	T	QTH115	0.0029267	A_vitro_0uM
203	YLR110C	A	QTH111	0.0920992	A_vitro_0uM		203	YLR110C	A	QTH115	0.763868	A_vitro_0uM
204	YLR110C	C	QTH111	0.406584	A_vitro_0uM		204	YLR110C	C	QTH115	0.0029267	A_vitro_0uM
205	YLR110C	A	QTH111	1.10294	A_vitro_0uM		205	YLR110C	A	QTH115	1.0858	A_vitro_0uM
206	YLR110C	C	QTH111	0.0247096	A_vitro_0uM		206	YLR110C	C	QTH115	0.295596	A_vitro_0uM
207	YLR110C	C	QTH111	0.069636	A_vitro_0uM		207	YLR110C	C	QTH115	0.471198	A_vitro_0uM
208	YLR110C	A	QTH111	1.32758	A_vitro_0uM		208	YLR110C	A	QTH115	0.6468	A_vitro_0uM
209	YLR110C	C	QTH111	0.676143	A_vitro_0uM		209	YLR110C	C	QTH115	0.26633	A_vitro_0uM
210	YLR110C	C	QTH111	0.00224632	A_vitro_0uM		210	YLR110C	C	QTH115	0.0029267	A_vitro_0uM
211	YLR110C	T	QTH111	0.00224632	A_vitro_0uM		211	YLR110C	T	QTH115	0.0029267	A_vitro_0uM
212	YLR110C	G	QTH111	1.35004	A_vitro_0uM		212	YLR110C	G	QTH115	0.529732	A_vitro_0uM
213	YLR110C	G	QTH111	0.765996	A_vitro_0uM		213	YLR110C	G	QTH115	0.998004	A_vitro_0uM
214	YLR110C	T	QTH111	0.00224632	A_vitro_0uM		214	YLR110C	T	QTH115	0.0907276	A_vitro_0uM
215	YLR110C	G	QTH111	2.76522	A_vitro_0uM		215	YLR110C	G	QTH115	1.37847	A_vitro_0uM
216	YLR110C	C	QTH111	0.65368	A_vitro_0uM		216	YLR110C	C	QTH115	0.6468	A_vitro_0uM
217	YLR110C	C	QTH111	0.541364	A_vitro_0uM		217	YLR110C	C	QTH115	0.207796	A_vitro_0uM
218	YLR110C	C	QTH111	0.810923	A_vitro_0uM		218	YLR110C	C	QTH115	1.23214	A_vitro_0uM
219	YLR110C	A	QTH111	1.70945	A_vitro_0uM		219	YLR110C	A	QTH115	3.3979	A_vitro_0uM
220	YLR110C	T	QTH111	0.810923	A_vitro_0uM		220	YLR110C	T	QTH115	0.237063	A_vitro_0uM
221	YLR110C	T	QTH111	0.451511	A_vitro_0uM		221	YLR110C	T	QTH115	0.0907276	A_vitro_0uM
222	YLR110C	G	QTH111	1.91162	A_vitro_0uM		222	YLR110C	G	QTH115	2.92962	A_vitro_0uM
223	YLR110C	A	QTH111	2.85508	A_vitro_0uM		223	YLR110C	A	QTH115	0.968737	A_vitro_0uM
224	YLR110C	C	QTH111	0.518901	A_vitro_0uM		224	YLR110C	C	QTH115	0.558999	A_vitro_0uM
225	YLR110C	C	QTH111	0.226879	A_vitro_0uM		225	YLR110C	C	QTH115	0.6468	A_vitro_0uM
226	YLR110C	A	QTH111	0.451511	A_vitro_0uM		226	YLR110C	A	QTH115	0.500465	A_vitro_0uM
227	YLR110C	C	QTH111	0.0247096	A_vitro_0uM		227	YLR110C	C	QTH115	0.558999	A_vitro_0uM
228	YLR110C	T	QTH111	0.676143	A_vitro_0uM		228	YLR110C	T	QTH115	0.26633	A_vitro_0uM
229	YLR110C	G	QTH111	0.765996	A_vitro_0uM		229	YLR110C	G	QTH115	0.471198	A_vitro_0uM
230	YLR110C	A	QTH111	0.204415	A_vitro_0uM		230	YLR110C	A	QTH115	0.383397	A_vitro_0uM
231	YLR110C	A	QTH111	0.58629	A_vitro_0uM		231	YLR110C	A	QTH115	0.207796	A_vitro_0uM
232	YLR110C	G	QTH111	2.31596	A_vitro_0uM		232	YLR110C	G	QTH115	2.51989	A_vitro_0uM
233	YLR110C	C	QTH111	0.429048	A_vitro_0uM		233	YLR110C	C	QTH115	1.23214	A_vitro_0uM
234	YLR110C	C	QTH111	1.68699	A_vitro_0uM		234	YLR110C	C	QTH115	0.93947	A_vitro_0uM
235	YLR110C	C	QTH111	1.82177	A_vitro_0uM		235	YLR110C	C	QTH115	1.58334	A_vitro_0uM
236	YLR110C	C	QTH111	0.676143	A_vitro_0uM		236	YLR110C	C	QTH115	1.43701	A_vitro_0uM
237	YLR110C	A	QTH111	3.46158	A_vitro_0uM		237	YLR110C	A	QTH115	4.91978	A_vitro_0uM
238	YLR110C	A	QTH111	0.810923	A_vitro_0uM		238	YLR110C	A	QTH115	1.61261	A_vitro_0uM
239	YLR110C	A	QTH111	2.20364	A_vitro_0uM		239	YLR110C	A	QTH115	3.04669	A_vitro_0uM
240	YLR110C	G	QTH111	9.88607	A_vitro_0uM		240	YLR110C	G	QTH115	7.99281	A_vitro_0uM
241	YLR110C	A	QTH111	4.6746	A_vitro_0uM		241	YLR110C	A	QTH115	5.18318	A_vitro_0uM
242	YLR110C	A	QTH111	4.71952	A_vitro_0uM		242	YLR110C	A	QTH115	3.51496	A_vitro_0uM
243	YLR110C	C	QTH111	0.00224632	A_vitro_0uM		243	YLR110C	C	QTH115	0.324863	A_vitro_0uM
244	YLR110C	G	QTH111	4.44997	A_vitro_0uM		244	YLR110C	G	QTH115	1.49554	A_vitro_0uM
245	YLR110C	G	QTH111	1.75438	A_vitro_0uM		245	YLR110C	G	QTH115	1.58334	A_vitro_0uM
246	YLR110C	T	QTH111	1.28265	A_vitro_0uM		246	YLR110C	T	QTH115	0.26633	A_vitro_0uM
247	YLR110C	A	QTH111	4.0007	A_vitro_0uM		247	YLR110C	A	QTH115	0.93947	A_vitro_0uM
248	YLR110C	C	QTH111	0.58629	A_vitro_0uM		248	YLR110C	C	QTH115	0.0029267	A_vitro_0uM
249	YLR110C	T	QTH111	1.39497	A_vitro_0uM		249	YLR110C	T	QTH115	0.880936	A_vitro_0uM
250	YLR110C	T	QTH111	1.68699	A_vitro_0uM		250	YLR110C	T	QTH115	2.16868	A_vitro_0uM
251	YLR110C	C	QTH111	1.41743	A_vitro_0uM		251	YLR110C	C	QTH115	1.31994	A_vitro_0uM
252	YLR110C	T	QTH111	1.64206	A_vitro_0uM		252	YLR110C	T	QTH115	0.588266	A_vitro_0uM
253	YLR110C	A	QTH111	1.50728	A_vitro_0uM		253	YLR110C	A	QTH115	1.87601	A_vitro_0uM
254	YLR110C	C	QTH111	0.339195	A_vitro_0uM		254	YLR110C	C	QTH115	0.0029267	A_vitro_0uM
255	YLR110C	T	QTH111	0.159489	A_vitro_0uM		255	YLR110C	T	QTH115	0.178529	A_vitro_0uM
256	YLR110C	G	QTH111	3.03478	A_vitro_0uM		256	YLR110C	G	QTH115	1.87601	A_vitro_0uM
257	YLR110C	C	QTH111	0.294268	A_vitro_0uM		257	YLR110C	C	QTH115	0.0029267	A_vitro_0uM
258	YLR110C	T	QTH111	0.00224632	A_vitro_0uM		258	YLR110C	T	QTH115	0.0029267	A_vitro_0uM
259	YLR110C	G	QTH111	2.51813	A_vitro_0uM		259	YLR110C	G	QTH115	1.23214	A_vitro_0uM
260	YLR110C	C	QTH111	1.14787	A_vitro_0uM		260	YLR110C	C	QTH115	0.588266	A_vitro_0uM
261	YLR110C	T	QTH111	1.14787	A_vitro_0uM		261	YLR110C	T	QTH115	0.558999	A_vitro_0uM
262	YLR110C	C	QTH111	0.878312	A_vitro_0uM		262	YLR110C	C	QTH115	0.734601	A_vitro_0uM
263	YLR110C	C	QTH111	3.34927	A_vitro_0uM		263	YLR110C	C	QTH115	0.851669	A_vitro_0uM
264	YLR110C	A	QTH111	3.61883	A_vitro_0uM		264	YLR110C	A	QTH115	3.5735	A_vitro_0uM
265	YLR110C	G	QTH111	7.43757	A_vitro_0uM		265	YLR110C	G	QTH115	10.2464	A_vitro_0uM
266	YLR110C	T	QTH111	4.53982	A_vitro_0uM		266	YLR110C	T	QTH115	5.18318	A_vitro_0uM
267	YLR110C	T	QTH111	1.95655	A_vitro_0uM		267	YLR110C	T	QTH115	3.95397	A_vitro_0uM
268	YLR110C	A	QTH111	9.95346	A_vitro_0uM		268	YLR110C	A	QTH115	9.63176	A_vitro_0uM
269	YLR110C	C	QTH111	3.39419	A_vitro_0uM		269	YLR110C	C	QTH115	6.09046	A_vitro_0uM
270	YLR110C	C	QTH111	4.27026	A_vitro_0uM		270	YLR110C	C	QTH115	9.04642	A_vitro_0uM
271	YLR110C	T	QTH111	4.65213	A_vitro_0uM		271	YLR110C	T	QTH115	5.21245	A_vitro_0uM
272	YLR110C	C	QTH111	4.76445	A_vitro_0uM		272	YLR110C	C	QTH115	5.47585	A_vitro_0uM
273	YLR110C	T	QTH111	1.68699	A_vitro_0uM		273	YLR110C	T	QTH115	1.14434	A_vitro_0uM
274	YLR110C	A	QTH111	3.95577	A_vitro_0uM		274	YLR110C	A	QTH115	3.3979	A_vitro_0uM
275	YLR110C	C	QTH111	1.84423	A_vitro_0uM		275	YLR110C	C	QTH115	1.23214	A_vitro_0uM
276	YLR110C	T	QTH111	0.0247096	A_vitro_0uM		276	YLR110C	T	QTH115	0.295596	A_vitro_0uM
277	YLR110C	G	QTH111	2.2935	A_vitro_0uM		277	YLR110C	G	QTH115	1.58334	A_vitro_0uM
278	YLR110C	A	QTH111	0.833386	A_vitro_0uM		278	YLR110C	A	QTH115	0.0029267	A_vitro_0uM
279	YLR110C	A	QTH111	0.226879	A_vitro_0uM		279	YLR110C	A	QTH115	0.851669	A_vitro_0uM
280	YLR110C	G	QTH111	2.58552	A_vitro_0uM		280	YLR110C	G	QTH115	3.80763	A_vitro_0uM
281	YLR110C	C	QTH111	1.12541	A_vitro_0uM		281	YLR110C	C	QTH115	1.64188	A_vitro_0uM
282	YLR110C	T	QTH111	1.57467	A_vitro_0uM		282	YLR110C	T	QTH115	0.383397	A_vitro_0uM
283	YLR110C	C	QTH111	2.0464	A_vitro_0uM		283	YLR110C	C	QTH115	1.90528	A_vitro_0uM
284	YLR110C	C	QTH111	1.46236	A_vitro_0uM		284	YLR110C	C	QTH115	2.25648	A_vitro_0uM
285	YLR110C	A	QTH111	2.81015	A_vitro_0uM		285	YLR110C	A	QTH115	1.37847	A_vitro_0uM
286	YLR110C	A	QTH111	1.08048	A_vitro_0uM		286	YLR110C	A	QTH115	1.02727	A_vitro_0uM
287	YLR110C	A	QTH111	0.923239	A_vitro_0uM		287	YLR110C	A	QTH115	1.49554	A_vitro_0uM
288	YLR110C	G	QTH111	1.7993	A_vitro_0uM		288	YLR110C	G	QTH115	3.28083	A_vitro_0uM
289	YLR110C	A	QTH111	2.38335	A_vitro_0uM		289	YLR110C	A	QTH115	2.19795	A_vitro_0uM
290	YLR110C	A	QTH111	4.56228	A_vitro_0uM		290	YLR110C	A	QTH115	3.25156	A_vitro_0uM
291	YLR110C	C	QTH111	3.55144	A_vitro_0uM		291	YLR110C	C	QTH115	1.0858	A_vitro_0uM
292	YLR110C	A	QTH111	2.98986	A_vitro_0uM		292	YLR110C	A	QTH115	4.97831	A_vitro_0uM
293	YLR110C	C	QTH111	3.59636	A_vitro_0uM		293	YLR110C	C	QTH115	2.49062	A_vitro_0uM
294	YLR110C	C	QTH111	2.27103	A_vitro_0uM		294	YLR110C	C	QTH115	3.51496	A_vitro_0uM
295	YLR110C	A	QTH111	7.16802	A_vitro_0uM		295	YLR110C	A	QTH115	9.22203	A_vitro_0uM
296	YLR110C	C	QTH111	4.40504	A_vitro_0uM		296	YLR110C	C	QTH115	5.27098	A_vitro_0uM
297	YLR110C	C	QTH111	4.31519	A_vitro_0uM		297	YLR110C	C	QTH115	5.18318	A_vitro_0uM
298	YLR110C	T	QTH111	4.58474	A_vitro_0uM		298	YLR110C	T	QTH115	1.70041	A_vitro_0uM
299	YLR110C	C	QTH111	1.48482	A_vitro_0uM		299	YLR110C	C	QTH115	0.998004	A_vitro_0uM
300	YLR110C	T	QTH111	0.698606	A_vitro_0uM		300	YLR110C	T	QTH115	0.149262	A_vitro_0uM
301	YLR110C	G	QTH111	9.97592	A_vitro_0uM		301	YLR110C	G	QTH115	8.02208	A_vitro_0uM
302	YLR110C	C	QTH111	1.50728	A_vitro_0uM		302	YLR110C	C	QTH115	0.851669	A_vitro_0uM
303	YLR110C	T	QTH111	1.39497	A_vitro_0uM		303	YLR110C	T	QTH115	0.617533	A_vitro_0uM
304	YLR110C	G	QTH111	5.2811	A_vitro_0uM		304	YLR110C	G	QTH115	5.91486	A_vitro_0uM
305	YLR110C	C	QTH111	1.77684	A_vitro_0uM		305	YLR110C	C	QTH115	1.02727	A_vitro_0uM
306	YLR110C	T	QTH111	1.70945	A_vitro_0uM		306	YLR110C	T	QTH115	0.793135	A_vitro_0uM
307	YLR110C	C	QTH111	2.27103	A_vitro_0uM		307	YLR110C	C	QTH115	1.78821	A_vitro_0uM
308	YLR110C	C	QTH111	2.76522	A_vitro_0uM		308	YLR110C	C	QTH115	2.57842	A_vitro_0uM
309	YLR110C	A	QTH111	3.3268	A_vitro_0uM		309	YLR110C	A	QTH115	2.54915	A_vitro_0uM
310	YLR110C	A	QTH111	6.74121	A_vitro_0uM		310	YLR110C	A	QTH115	5.68072	A_vitro_0uM
311	YLR110C	C	QTH111	1.12541	A_vitro_0uM		311	YLR110C	C	QTH115	0.851669	A_vitro_0uM
312	YLR110C	T	QTH111	3.16956	A_vitro_0uM		312	YLR110C	T	QTH115	2.66622	A_vitro_0uM
313	YLR110C	C	QTH111	1.17033	A_vitro_0uM		313	YLR110C	C	QTH115	3.10523	A_vitro_0uM
314	YLR110C	A	QTH111	3.23695	A_vitro_0uM		314	YLR110C	A	QTH115	2.81256	A_vitro_0uM
315	YLR110C	C	QTH111	0.698606	A_vitro_0uM		315	YLR110C	C	QTH115	1.0858	A_vitro_0uM
316	YLR110C	T	QTH111	0.518901	A_vitro_0uM		316	YLR110C	T	QTH115	1.11507	A_vitro_0uM
317	YLR110C	C	QTH111	0.069636	A_vitro_0uM		317	YLR110C	C	QTH115	0.441931	A_vitro_0uM
318	YLR110C	T	QTH111	0.226879	A_vitro_0uM		318	YLR110C	T	QTH115	0.324863	A_vitro_0uM
319	YLR110C	G	QTH111	3.12463	A_vitro_0uM		319	YLR110C	G	QTH115	3.3979	A_vitro_0uM
320	YLR110C	T	QTH111	0.72107	A_vitro_0uM		320	YLR110C	T	QTH115	1.11507	A_vitro_0uM
321	YLR110C	C	QTH111	0.429048	A_vitro_0uM		321	YLR110C	C	QTH115	0.0907276	A_vitro_0uM
322	YLR110C	A	QTH111	4.58474	A_vitro_0uM		322	YLR110C	A	QTH115	5.70999	A_vitro_0uM
323	YLR110C	C	QTH111	1.73191	A_vitro_0uM		323	YLR110C	C	QTH115	3.07596	A_vitro_0uM
324	YLR110C	C	QTH111	2.40581	A_vitro_0uM		324	YLR110C	C	QTH115	2.13942	A_vitro_0uM
325	YLR110C	T	QTH111	1.28265	A_vitro_0uM		325	YLR110C	T	QTH115	0.558999	A_vitro_0uM
326	YLR110C	C	QTH111	2.27103	A_vitro_0uM		326	YLR110C	C	QTH115	3.77837	A_vitro_0uM
327	YLR110C	T	QTH111	2.38335	A_vitro_0uM		327	YLR110C	T	QTH115	1.87601	A_vitro_0uM
328	YLR110C	T	QTH111	1.32758	A_vitro_0uM		328	YLR110C	T	QTH115	0.6468	A_vitro_0uM
329	YLR110C	A	QTH111	2.78769	A_vitro_0uM		329	YLR110C	A	QTH115	3.95397	A_vitro_0uM
330	YLR110C	C	QTH111	1.75438	A_vitro_0uM		330	YLR110C	C	QTH115	1.31994	A_vitro_0uM
331	YLR110C	A	QTH111	2.31596	A_vitro_0uM		331	YLR110C	A	QTH115	1.46628	A_vitro_0uM
332	YLR110C	C	QTH111	1.1928	A_vitro_0uM		332	YLR110C	C	QTH115	0.793135	A_vitro_0uM
333	YLR110C	T	QTH111	0.339195	A_vitro_0uM		333	YLR110C	T	QTH115	0.880936	A_vitro_0uM
334	YLR110C	G	QTH111	5.7753	A_vitro_0uM		334	YLR110C	G	QTH115	2.28575	A_vitro_0uM
335	YLR110C	G	QTH111	4.96662	A_vitro_0uM		335	YLR110C	G	QTH115	3.98324	A_vitro_0uM
336	YLR110C	T	QTH111	1.03555	A_vitro_0uM		336	YLR110C	T	QTH115	2.49062	A_vitro_0uM
337	YLR110C	G	QTH111	10.9643	A_vitro_0uM		337	YLR110C	G	QTH115	10.0415	A_vitro_0uM
338	YLR110C	C	QTH111	1.57467	A_vitro_0uM		338	YLR110C	C	QTH115	1.99308	A_vitro_0uM
339	YLR110C	T	QTH111	2.40581	A_vitro_0uM		339	YLR110C	T	QTH115	0.705334	A_vitro_0uM
340	YLR110C	G	QTH111	10.1781	A_vitro_0uM		340	YLR110C	G	QTH115	10.8317	A_vitro_0uM
341	YLR110C	C	QTH111	1.50728	A_vitro_0uM		341	YLR110C	C	QTH115	2.66622	A_vitro_0uM
342	YLR110C	T	QTH111	0.473974	A_vitro_0uM		342	YLR110C	T	QTH115	0.0907276	A_vitro_0uM
343	YLR110C	G	QTH111	12.8512	A_vitro_0uM		343	YLR110C	G	QTH115	17.007	A_vitro_0uM
344	YLR110C	C	QTH111	2.11379	A_vitro_0uM		344	YLR110C	C	QTH115	3.51496	A_vitro_0uM
345	YLR110C	T	QTH111	1.73191	A_vitro_0uM		345	YLR110C	T	QTH115	2.31502	A_vitro_0uM
346	YLR110C	A	QTH111	2.13625	A_vitro_0uM		346	YLR110C	A	QTH115	4.68564	A_vitro_0uM
347	YLR110C	A	QTH111	0.204415	A_vitro_0uM		347	YLR110C	A	QTH115	0.0614607	A_vitro_0uM
348	YLR110C	G	QTH111	1.35004	A_vitro_0uM		348	YLR110C	G	QTH115	1.96381	A_vitro_0uM
349	YLR110C	G	QTH111	6.49412	A_vitro_0uM		349	YLR110C	G	QTH115	8.92936	A_vitro_0uM
350	YLR110C	C	QTH111	3.05725	A_vitro_0uM		350	YLR110C	C	QTH115	3.01743	A_vitro_0uM
351	YLR110C	T	QTH111	1.17033	A_vitro_0uM		351	YLR110C	T	QTH115	2.72476	A_vitro_0uM
352	YLR110C	T	QTH111	2.15872	A_vitro_0uM		352	YLR110C	T	QTH115	1.87601	A_vitro_0uM
353	YLR110C	T	QTH111	0.451511	A_vitro_0uM		353	YLR110C	T	QTH115	0.529732	A_vitro_0uM
354	YLR110C	G	QTH111	8.42596	A_vitro_0uM		354	YLR110C	G	QTH115	12.7048	A_vitro_0uM
355	YLR110C	C	QTH111	0.137026	A_vitro_0uM		355	YLR110C	C	QTH115	0.0321937	A_vitro_0uM
356	YLR110C	C	QTH111	0.855849	A_vitro_0uM		356	YLR110C	C	QTH115	0.793135	A_vitro_0uM
357	YLR110C	A	QTH111	0.137026	A_vitro_0uM		357	YLR110C	A	QTH115	0.0321937	A_vitro_0uM
358	YLR110C	G	QTH111	0.631217	A_vitro_0uM		358	YLR110C	G	QTH115	0.178529	A_vitro_0uM
359	YLR110C	C	QTH111	0.00224632	A_vitro_0uM		359	YLR110C	C	QTH115	0.0029267	A_vitro_0uM
360	YLR110C	T	QTH111	0.00224632	A_vitro_0uM		360	YLR110C	T	QTH115	0.0029267	A_vitro_0uM
361	YLR110C	G	QTH111	1.35004	A_vitro_0uM		361	YLR110C	G	QTH115	1.90528	A_vitro_0uM
362	YLR110C	C	QTH111	0.608753	A_vitro_0uM		362	YLR110C	C	QTH115	0.35413	A_vitro_0uM
363	YLR110C	T	QTH111	0.429048	A_vitro_0uM		363	YLR110C	T	QTH115	0.0321937	A_vitro_0uM
364	YLR110C	G	QTH111	1.41743	A_vitro_0uM		364	YLR110C	G	QTH115	0.471198	A_vitro_0uM
365	YLR110C	G	QTH111	0.159489	A_vitro_0uM		365	YLR110C	G	QTH115	0.0029267	A_vitro_0uM
366	YLR110C	T	QTH111	0.137026	A_vitro_0uM		366	YLR110C	T	QTH115	0.178529	A_vitro_0uM
367	YLR110C	G	QTH111	2.22611	A_vitro_0uM		367	YLR110C	G	QTH115	0.763868	A_vitro_0uM
368	YLR110C	C	QTH111	1.01309	A_vitro_0uM		368	YLR110C	C	QTH115	0.0907276	A_vitro_0uM
369	YLR110C	T	QTH111	0.788459	A_vitro_0uM		369	YLR110C	T	QTH115	0.0029267	A_vitro_0uM
370	YLR110C	T	QTH111	0.00224632	A_vitro_0uM		370	YLR110C	T	QTH115	0.0029267	A_vitro_0uM
371	YLR110C	T	QTH111	0.00224632	A_vitro_0uM		371	YLR110C	T	QTH115	0.441931	A_vitro_0uM
372	YLR110C	G	QTH111	0.923239	A_vitro_0uM		372	YLR110C	G	QTH115	0.0029267	A_vitro_0uM
373	YLR110C	T	QTH111	0.00224632	A_vitro_0uM		373	YLR110C	T	QTH115	0.0029267	A_vitro_0uM
374	YLR110C	T	QTH111	0.00224632	A_vitro_0uM		374	YLR110C	T	QTH115	0.0029267	A_vitro_0uM
375	YLR110C	G	QTH111	0.316732	A_vitro_0uM		375	YLR110C	G	QTH115	0.0029267	A_vitro_0uM
376	YLR110C	G	QTH111	0.496437	A_vitro_0uM		376	YLR110C	G	QTH115	0.35413	A_vitro_0uM
377	YLR110C	C	QTH111	0.00224632	A_vitro_0uM		377	YLR110C	C	QTH115	0.0029267	A_vitro_0uM
378	YLR110C	T	QTH111	0.00224632	A_vitro_0uM		378	YLR110C	T	QTH115	0.0029267	A_vitro_0uM
379	YLR110C	G	QTH111	0.00224632	A_vitro_0uM		379	YLR110C	G	QTH115	0.0029267	A_vitro_0uM
380	YLR110C	G	QTH111	0.00224632	A_vitro_0uM		380	YLR110C	G	QTH115	0.0029267	A_vitro_0uM
381	YLR110C	T	QTH111	0.00224632	A_vitro_0uM		381	YLR110C	T	QTH115	0.0029267	A_vitro_0uM
382	YLR110C	G	QTH111	0.00224632	A_vitro_0uM		382	YLR110C	G	QTH115	0.0029267	A_vitro_0uM
383	YLR110C	C	QTH111	0.00224632	A_vitro_0uM		383	YLR110C	C	QTH115	0.0029267	A_vitro_0uM
384	YLR110C	C	QTH111	0.00224632	A_vitro_0uM		384	YLR110C	C	QTH115	0.0029267	A_vitro_0uM
385	YLR110C	G	QTH111	0.00224632	A_vitro_0uM		385	YLR110C	G	QTH115	0.0029267	A_vitro_0uM
386	YLR110C	C	QTH111	0.00224632	A_vitro_0uM		386	YLR110C	C	QTH115	0.0029267	A_vitro_0uM
387	YLR110C	T	QTH111	0.00224632	A_vitro_0uM		387	YLR110C	T	QTH115	0.0029267	A_vitro_0uM
388	YLR110C	G	QTH111	0.00224632	A_vitro_0uM		388	YLR110C	G	QTH115	0.0029267	A_vitro_0uM
389	YLR110C	C	QTH111	0.00224632	A_vitro_0uM		389	YLR110C	C	QTH115	0.0029267	A_vitro_0uM
390	YLR110C	T	QTH111	0.00224632	A_vitro_0uM		390	YLR110C	T	QTH115	0.0029267	A_vitro_0uM
391	YLR110C	T	QTH111	0.00224632	A_vitro_0uM		391	YLR110C	T	QTH115	0.0029267	A_vitro_0uM
392	YLR110C	T	QTH111	0.00224632	A_vitro_0uM		392	YLR110C	T	QTH115	0.0029267	A_vitro_0uM
393	YLR110C	G	QTH111	0.00224632	A_vitro_0uM		393	YLR110C	G	QTH115	0.0029267	A_vitro_0uM
394	YLR110C	T	QTH111	0.00224632	A_vitro_0uM		394	YLR110C	T	QTH115	0.0029267	A_vitro_0uM
395	YLR110C	T	QTH111	0.00224632	A_vitro_0uM		395	YLR110C	T	QTH115	0.0029267	A_vitro_0uM
396	YLR110C	G	QTH111	0.00224632	A_vitro_0uM		396	YLR110C	G	QTH115	0.0029267	A_vitro_0uM
397	YLR110C	T	QTH111	0.00224632	A_vitro_0uM		397	YLR110C	T	QTH115	0.0029267	A_vitro_0uM
398	YLR110C	T	QTH111	0.00224632	A_vitro_0uM		398	YLR110C	T	QTH115	0.0029267	A_vitro_0uM
399	YLR110C	G	QTH111	0.00224632	A_vitro_0uM		399	YLR110C	G	QTH115	0.0029267	A_vitro_0uM
400	YLR110C	T	QTH111	0.00224632	A_vitro_0uM		400	YLR110C	T	QTH115	0.0029267	A_vitro_0uM
401	YLR110C	A	QTH111	0.00224632	A_vitro_0uM		401	YLR110C	A	QTH115	0.0029267	A_vitro_0uM
402	YLR110C	A	QTH111	0.00224632	A_vitro_0uM		402	YLR110C	A	QTH115	0.0029267	A_vitro_0uM
Figure 7B
Replicate A							Replicate B
Position	RNA	base	Sample	Ncleavage	Cond		Position	RNA	base	Sample	Ncleavage	Cond
1	YLR110C	A	QTH113	7.32782	C_vivo_0uM		1	YLR110C	A	QTH117	4.19747	C_vivo_0uM
2	YLR110C	T	QTH113	4.09813	C_vivo_0uM		2	YLR110C	T	QTH117	1.35426	C_vivo_0uM
3	YLR110C	G	QTH113	25.127	C_vivo_0uM		3	YLR110C	G	QTH117	19.9099	C_vivo_0uM
4	YLR110C	C	QTH113	5.24646	C_vivo_0uM		4	YLR110C	C	QTH117	1.95283	C_vivo_0uM
5	YLR110C	A	QTH113	8.83501	C_vivo_0uM		5	YLR110C	A	QTH117	8.31263	C_vivo_0uM
6	YLR110C	A	QTH113	6.8972	C_vivo_0uM		6	YLR110C	A	QTH117	7.33996	C_vivo_0uM
7	YLR110C	T	QTH113	8.04553	C_vivo_0uM		7	YLR110C	T	QTH117	5.84353	C_vivo_0uM
8	YLR110C	T	QTH113	2.80625	C_vivo_0uM		8	YLR110C	T	QTH117	5.54425	C_vivo_0uM
9	YLR110C	T	QTH113	2.23208	C_vivo_0uM		9	YLR110C	T	QTH117	2.85069	C_vivo_0uM
10	YLR110C	T	QTH113	2.94979	C_vivo_0uM		10	YLR110C	T	QTH117	4.27229	C_vivo_0uM
11	YLR110C	C	QTH113	4.88761	C_vivo_0uM		11	YLR110C	C	QTH117	0.980157	C_vivo_0uM
12	YLR110C	T	QTH113	4.45698	C_vivo_0uM		12	YLR110C	T	QTH117	2.62622	C_vivo_0uM
13	YLR110C	A	QTH113	9.62449	C_vivo_0uM		13	YLR110C	A	QTH117	13.3257	C_vivo_0uM
14	YLR110C	C	QTH113	3.02156	C_vivo_0uM		14	YLR110C	C	QTH117	4.34711	C_vivo_0uM
15	YLR110C	T	QTH113	5.82063	C_vivo_0uM		15	YLR110C	T	QTH117	9.21049	C_vivo_0uM
16	YLR110C	G	QTH113	20.1031	C_vivo_0uM		16	YLR110C	G	QTH117	21.6308	C_vivo_0uM
17	YLR110C	T	QTH113	7.47136	C_vivo_0uM		17	YLR110C	T	QTH117	7.78888	C_vivo_0uM
18	YLR110C	C	QTH113	7.97376	C_vivo_0uM		18	YLR110C	C	QTH117	6.14282	C_vivo_0uM
19	YLR110C	G	QTH113	42.998	C_vivo_0uM		19	YLR110C	G	QTH117	44.0023	C_vivo_0uM
20	YLR110C	C	QTH113	6.10771	C_vivo_0uM		20	YLR110C	C	QTH117	7.33996	C_vivo_0uM
21	YLR110C	T	QTH113	8.47616	C_vivo_0uM		21	YLR110C	T	QTH117	6.96585	C_vivo_0uM
22	YLR110C	T	QTH113	5.17469	C_vivo_0uM		22	YLR110C	T	QTH117	8.76156	C_vivo_0uM
23	YLR110C	C	QTH113	1.51437	C_vivo_0uM		23	YLR110C	C	QTH117	2.40176	C_vivo_0uM
24	YLR110C	T	QTH113	3.6675	C_vivo_0uM		24	YLR110C	T	QTH117	2.47658	C_vivo_0uM
25	YLR110C	A	QTH113	10.3422	C_vivo_0uM		25	YLR110C	A	QTH117	5.0205	C_vivo_0uM
26	YLR110C	T	QTH113	4.31344	C_vivo_0uM		26	YLR110C	T	QTH117	5.31979	C_vivo_0uM
27	YLR110C	C	QTH113	0.868429	C_vivo_0uM		27	YLR110C	C	QTH117	1.95283	C_vivo_0uM
28	YLR110C	G	QTH113	24.2658	C_vivo_0uM		28	YLR110C	G	QTH117	18.7128	C_vivo_0uM
29	YLR110C	C	QTH113	3.88281	C_vivo_0uM		29	YLR110C	C	QTH117	3.44926	C_vivo_0uM
30	YLR110C	C	QTH113	3.38042	C_vivo_0uM		30	YLR110C	C	QTH117	3.67372	C_vivo_0uM
31	YLR110C	G	QTH113	22.8304	C_vivo_0uM		31	YLR110C	G	QTH117	9.88388	C_vivo_0uM
32	YLR110C	C	QTH113	1.87322	C_vivo_0uM		32	YLR110C	C	QTH117	0.606052	C_vivo_0uM
33	YLR110C	T	QTH113	0.0071771	C_vivo_0uM		33	YLR110C	T	QTH117	0.00748212	C_vivo_0uM
34	YLR110C	G	QTH113	3.30864	C_vivo_0uM		34	YLR110C	G	QTH117	1.50391	C_vivo_0uM
35	YLR110C	T	QTH113	3.59573	C_vivo_0uM		35	YLR110C	T	QTH117	2.02765	C_vivo_0uM
36	YLR110C	C	QTH113	1.4426	C_vivo_0uM		36	YLR110C	C	QTH117	0.306767	C_vivo_0uM
37	YLR110C	G	QTH113	5.53355	C_vivo_0uM		37	YLR110C	G	QTH117	4.79604	C_vivo_0uM
38	YLR110C	C	QTH113	1.01197	C_vivo_0uM		38	YLR110C	C	QTH117	0.456409	C_vivo_0uM
39	YLR110C	C	QTH113	0.581345	C_vivo_0uM		39	YLR110C	C	QTH117	0.456409	C_vivo_0uM
40	YLR110C	G	QTH113	21.0361	C_vivo_0uM		40	YLR110C	G	QTH117	17.366	C_vivo_0uM
41	YLR110C	C	QTH113	0.0071771	C_vivo_0uM		41	YLR110C	C	QTH117	0.53123	C_vivo_0uM
42	YLR110C	T	QTH113	0.0071771	C_vivo_0uM		42	YLR110C	T	QTH117	0.00748212	C_vivo_0uM
43	YLR110C	G	QTH113	1.4426	C_vivo_0uM		43	YLR110C	G	QTH117	1.65355	C_vivo_0uM
44	YLR110C	T	QTH113	0.9402	C_vivo_0uM		44	YLR110C	T	QTH117	0.00748212	C_vivo_0uM
45	YLR110C	C	QTH113	0.0071771	C_vivo_0uM		45	YLR110C	C	QTH117	0.00748212	C_vivo_0uM
46	YLR110C	G	QTH113	4.31344	C_vivo_0uM		46	YLR110C	G	QTH117	7.78888	C_vivo_0uM
47	YLR110C	C	QTH113	0.509574	C_vivo_0uM		47	YLR110C	C	QTH117	0.00748212	C_vivo_0uM
48	YLR110C	T	QTH113	0.0071771	C_vivo_0uM		48	YLR110C	T	QTH117	0.606052	C_vivo_0uM
49	YLR110C	T	QTH113	0.366032	C_vivo_0uM		49	YLR110C	T	QTH117	0.680873	C_vivo_0uM
50	YLR110C	C	QTH113	0.0071771	C_vivo_0uM		50	YLR110C	C	QTH117	0.00748212	C_vivo_0uM
51	YLR110C	T	QTH113	0.0071771	C_vivo_0uM		51	YLR110C	T	QTH117	0.306767	C_vivo_0uM
52	YLR110C	G	QTH113	1.94499	C_vivo_0uM		52	YLR110C	G	QTH117	2.47658	C_vivo_0uM
53	YLR110C	C	QTH113	0.0071771	C_vivo_0uM		53	YLR110C	C	QTH117	0.306767	C_vivo_0uM
54	YLR110C	C	QTH113	0.9402	C_vivo_0uM		54	YLR110C	C	QTH117	0.00748212	C_vivo_0uM
55	YLR110C	G	QTH113	4.02635	C_vivo_0uM		55	YLR110C	G	QTH117	2.92551	C_vivo_0uM
56	YLR110C	C	QTH113	0.0071771	C_vivo_0uM		56	YLR110C	C	QTH117	0.306767	C_vivo_0uM
57	YLR110C	T	QTH113	0.0071771	C_vivo_0uM		57	YLR110C	T	QTH117	0.0823033	C_vivo_0uM
58	YLR110C	G	QTH113	0.796658	C_vivo_0uM		58	YLR110C	G	QTH117	1.1298	C_vivo_0uM
59	YLR110C	C	QTH113	0.0071771	C_vivo_0uM		59	YLR110C	C	QTH117	0.00748212	C_vivo_0uM
60	YLR110C	T	QTH113	0.581345	C_vivo_0uM		60	YLR110C	T	QTH117	0.00748212	C_vivo_0uM
61	YLR110C	A	QTH113	0.366032	C_vivo_0uM		61	YLR110C	A	QTH117	0.456409	C_vivo_0uM
62	YLR110C	A	QTH113	0.0071771	C_vivo_0uM		62	YLR110C	A	QTH117	0.606052	C_vivo_0uM
63	YLR110C	C	QTH113	0.0071771	C_vivo_0uM		63	YLR110C	C	QTH117	0.980157	C_vivo_0uM
64	YLR110C	G	QTH113	1.87322	C_vivo_0uM		64	YLR110C	G	QTH117	1.20462	C_vivo_0uM
65	YLR110C	T	QTH113	0.150719	C_vivo_0uM		65	YLR110C	T	QTH117	0.0823033	C_vivo_0uM
66	YLR110C	T	QTH113	0.0071771	C_vivo_0uM		66	YLR110C	T	QTH117	0.00748212	C_vivo_0uM
67	YLR110C	A	QTH113	0.0071771	C_vivo_0uM		67	YLR110C	A	QTH117	0.00748212	C_vivo_0uM
68	YLR110C	C	QTH113	0.724887	C_vivo_0uM		68	YLR110C	C	QTH117	0.00748212	C_vivo_0uM
69	YLR110C	C	QTH113	0.437803	C_vivo_0uM		69	YLR110C	C	QTH117	0.00748212	C_vivo_0uM
70	YLR110C	A	QTH113	2.23208	C_vivo_0uM		70	YLR110C	A	QTH117	2.32694	C_vivo_0uM
71	YLR110C	C	QTH113	0.0071771	C_vivo_0uM		71	YLR110C	C	QTH117	0.830515	C_vivo_0uM
72	YLR110C	T	QTH113	1.01197	C_vivo_0uM		72	YLR110C	T	QTH117	0.980157	C_vivo_0uM
73	YLR110C	G	QTH113	12.2083	C_vivo_0uM		73	YLR110C	G	QTH117	7.86371	C_vivo_0uM
74	YLR110C	C	QTH113	3.88281	C_vivo_0uM		74	YLR110C	C	QTH117	2.92551	C_vivo_0uM
75	YLR110C	T	QTH113	0.0789481	C_vivo_0uM		75	YLR110C	T	QTH117	0.606052	C_vivo_0uM
76	YLR110C	A	QTH113	0.0071771	C_vivo_0uM		76	YLR110C	A	QTH117	1.65355	C_vivo_0uM
77	YLR110C	C	QTH113	0.0071771	C_vivo_0uM		77	YLR110C	C	QTH117	0.157124	C_vivo_0uM
78	YLR110C	T	QTH113	0.0071771	C_vivo_0uM		78	YLR110C	T	QTH117	0.00748212	C_vivo_0uM
79	YLR110C	G	QTH113	0.653116	C_vivo_0uM		79	YLR110C	G	QTH117	0.755694	C_vivo_0uM
80	YLR110C	T	QTH113	0.0071771	C_vivo_0uM		80	YLR110C	T	QTH117	0.00748212	C_vivo_0uM
81	YLR110C	C	QTH113	0.366032	C_vivo_0uM		81	YLR110C	C	QTH117	0.00748212	C_vivo_0uM
82	YLR110C	A	QTH113	2.08854	C_vivo_0uM		82	YLR110C	A	QTH117	0.231946	C_vivo_0uM
83	YLR110C	G	QTH113	0.653116	C_vivo_0uM		83	YLR110C	G	QTH117	2.85069	C_vivo_0uM
84	YLR110C	C	QTH113	1.58614	C_vivo_0uM		84	YLR110C	C	QTH117	0.456409	C_vivo_0uM
85	YLR110C	C	QTH113	0.0789481	C_vivo_0uM		85	YLR110C	C	QTH117	0.00748212	C_vivo_0uM
86	YLR110C	A	QTH113	0.581345	C_vivo_0uM		86	YLR110C	A	QTH117	0.456409	C_vivo_0uM
87	YLR110C	A	QTH113	0.796658	C_vivo_0uM		87	YLR110C	A	QTH117	0.381588	C_vivo_0uM
88	YLR110C	G	QTH113	7.25605	C_vivo_0uM		88	YLR110C	G	QTH117	5.91836	C_vivo_0uM
89	YLR110C	A	QTH113	3.30864	C_vivo_0uM		89	YLR110C	A	QTH117	4.57157	C_vivo_0uM
90	YLR110C	A	QTH113	2.44739	C_vivo_0uM		90	YLR110C	A	QTH117	3.67372	C_vivo_0uM
91	YLR110C	T	QTH113	2.59093	C_vivo_0uM		91	YLR110C	T	QTH117	3.07515	C_vivo_0uM
92	YLR110C	C	QTH113	6.53834	C_vivo_0uM		92	YLR110C	C	QTH117	2.92551	C_vivo_0uM
93	YLR110C	T	QTH113	1.15551	C_vivo_0uM		93	YLR110C	T	QTH117	1.35426	C_vivo_0uM
94	YLR110C	A	QTH113	5.74886	C_vivo_0uM		94	YLR110C	A	QTH117	10.1083	C_vivo_0uM
95	YLR110C	C	QTH113	0.796658	C_vivo_0uM		95	YLR110C	C	QTH117	0.980157	C_vivo_0uM
96	YLR110C	C	QTH113	4.95938	C_vivo_0uM		96	YLR110C	C	QTH117	2.40176	C_vivo_0uM
97	YLR110C	A	QTH113	10.6293	C_vivo_0uM		97	YLR110C	A	QTH117	9.28531	C_vivo_0uM
98	YLR110C	C	QTH113	5.46177	C_vivo_0uM		98	YLR110C	C	QTH117	3.52408	C_vivo_0uM
99	YLR110C	T	QTH113	5.46177	C_vivo_0uM		99	YLR110C	T	QTH117	7.56442	C_vivo_0uM
100	YLR110C	T	QTH113	0.581345	C_vivo_0uM		100	YLR110C	T	QTH117	1.20462	C_vivo_0uM
101	YLR110C	T	QTH113	0.0071771	C_vivo_0uM		101	YLR110C	T	QTH117	0.157124	C_vivo_0uM
102	YLR110C	G	QTH113	5.82063	C_vivo_0uM		102	YLR110C	G	QTH117	3.52408	C_vivo_0uM
103	YLR110C	G	QTH113	6.75365	C_vivo_0uM		103	YLR110C	G	QTH117	4.42193	C_vivo_0uM
104	YLR110C	T	QTH113	1.65791	C_vivo_0uM		104	YLR110C	T	QTH117	2.1773	C_vivo_0uM
105	YLR110C	C	QTH113	2.23208	C_vivo_0uM		105	YLR110C	C	QTH117	1.57873	C_vivo_0uM
106	YLR110C	A	QTH113	5.53355	C_vivo_0uM		106	YLR110C	A	QTH117	3.67372	C_vivo_0uM
107	YLR110C	C	QTH113	1.08374	C_vivo_0uM		107	YLR110C	C	QTH117	1.1298	C_vivo_0uM
108	YLR110C	C	QTH113	0.868429	C_vivo_0uM		108	YLR110C	C	QTH117	1.35426	C_vivo_0uM
109	YLR110C	A	QTH113	1.94499	C_vivo_0uM		109	YLR110C	A	QTH117	2.62622	C_vivo_0uM
110	YLR110C	T	QTH113	1.58614	C_vivo_0uM		110	YLR110C	T	QTH117	1.27944	C_vivo_0uM
111	YLR110C	C	QTH113	1.51437	C_vivo_0uM		111	YLR110C	C	QTH117	0.755694	C_vivo_0uM
112	YLR110C	A	QTH113	4.24167	C_vivo_0uM		112	YLR110C	A	QTH117	5.99318	C_vivo_0uM
113	YLR110C	C	QTH113	0.0071771	C_vivo_0uM		113	YLR110C	C	QTH117	1.1298	C_vivo_0uM
114	YLR110C	T	QTH113	0.366032	C_vivo_0uM		114	YLR110C	T	QTH117	0.00748212	C_vivo_0uM
115	YLR110C	T	QTH113	1.51437	C_vivo_0uM		115	YLR110C	T	QTH117	0.680873	C_vivo_0uM
116	YLR110C	C	QTH113	0.0071771	C_vivo_0uM		116	YLR110C	C	QTH117	0.00748212	C_vivo_0uM
117	YLR110C	T	QTH113	0.0071771	C_vivo_0uM		117	YLR110C	T	QTH117	0.905336	C_vivo_0uM
118	YLR110C	T	QTH113	0.581345	C_vivo_0uM		118	YLR110C	T	QTH117	0.381588	C_vivo_0uM
119	YLR110C	G	QTH113	3.02156	C_vivo_0uM		119	YLR110C	G	QTH117	5.91836	C_vivo_0uM
120	YLR110C	T	QTH113	0.366032	C_vivo_0uM		120	YLR110C	T	QTH117	0.00748212	C_vivo_0uM
121	YLR110C	G	QTH113	8.76324	C_vivo_0uM		121	YLR110C	G	QTH117	8.83638	C_vivo_0uM
122	YLR110C	A	QTH113	3.23687	C_vivo_0uM		122	YLR110C	A	QTH117	3.44926	C_vivo_0uM
123	YLR110C	A	QTH113	8.04553	C_vivo_0uM		123	YLR110C	A	QTH117	4.34711	C_vivo_0uM
124	YLR110C	G	QTH113	52.3283	C_vivo_0uM		124	YLR110C	G	QTH117	46.7707	C_vivo_0uM
125	YLR110C	A	QTH113	8.47616	C_vivo_0uM		125	YLR110C	A	QTH117	10.3328	C_vivo_0uM
126	YLR110C	C	QTH113	3.95458	C_vivo_0uM		126	YLR110C	C	QTH117	4.12265	C_vivo_0uM
127	YLR110C	C	QTH113	3.95458	C_vivo_0uM		127	YLR110C	C	QTH117	4.94568	C_vivo_0uM
128	YLR110C	A	QTH113	12.7824	C_vivo_0uM		128	YLR110C	A	QTH117	10.3328	C_vivo_0uM
129	YLR110C	C	QTH113	0.22249	C_vivo_0uM		129	YLR110C	C	QTH117	1.27944	C_vivo_0uM
130	YLR110C	G	QTH113	22.4715	C_vivo_0uM		130	YLR110C	G	QTH117	26.9431	C_vivo_0uM
131	YLR110C	T	QTH113	1.4426	C_vivo_0uM		131	YLR110C	T	QTH117	4.42193	C_vivo_0uM
132	YLR110C	C	QTH113	1.08374	C_vivo_0uM		132	YLR110C	C	QTH117	0.53123	C_vivo_0uM
133	YLR110C	T	QTH113	3.30864	C_vivo_0uM		133	YLR110C	T	QTH117	0.306767	C_vivo_0uM
134	YLR110C	G	QTH113	5.8924	C_vivo_0uM		134	YLR110C	G	QTH117	8.83638	C_vivo_0uM
135	YLR110C	T	QTH113	0.581345	C_vivo_0uM		135	YLR110C	T	QTH117	0.680873	C_vivo_0uM
136	YLR110C	T	QTH113	3.59573	C_vivo_0uM		136	YLR110C	T	QTH117	1.1298	C_vivo_0uM
137	YLR110C	C	QTH113	1.22728	C_vivo_0uM		137	YLR110C	C	QTH117	0.0823033	C_vivo_0uM
138	YLR110C	T	QTH113	0.0071771	C_vivo_0uM		138	YLR110C	T	QTH117	1.65355	C_vivo_0uM
139	YLR110C	G	QTH113	9.62449	C_vivo_0uM		139	YLR110C	G	QTH117	4.79604	C_vivo_0uM
140	YLR110C	A	QTH113	4.09813	C_vivo_0uM		140	YLR110C	A	QTH117	2.25212	C_vivo_0uM
141	YLR110C	A	QTH113	1.08374	C_vivo_0uM		141	YLR110C	A	QTH117	0.680873	C_vivo_0uM
142	YLR110C	A	QTH113	1.01197	C_vivo_0uM		142	YLR110C	A	QTH117	0.381588	C_vivo_0uM
143	YLR110C	C	QTH113	0.366032	C_vivo_0uM		143	YLR110C	C	QTH117	0.606052	C_vivo_0uM
144	YLR110C	T	QTH113	1.37083	C_vivo_0uM		144	YLR110C	T	QTH117	0.53123	C_vivo_0uM
145	YLR110C	G	QTH113	0.9402	C_vivo_0uM		145	YLR110C	G	QTH117	2.25212	C_vivo_0uM
146	YLR110C	T	QTH113	1.15551	C_vivo_0uM		146	YLR110C	T	QTH117	0.00748212	C_vivo_0uM
147	YLR110C	C	QTH113	0.868429	C_vivo_0uM		147	YLR110C	C	QTH117	0.306767	C_vivo_0uM
148	YLR110C	T	QTH113	0.0071771	C_vivo_0uM		148	YLR110C	T	QTH117	0.306767	C_vivo_0uM
149	YLR110C	C	QTH113	0.724887	C_vivo_0uM		149	YLR110C	C	QTH117	0.157124	C_vivo_0uM
150	YLR110C	C	QTH113	0.0071771	C_vivo_0uM		150	YLR110C	C	QTH117	0.157124	C_vivo_0uM
151	YLR110C	C	QTH113	0.150719	C_vivo_0uM		151	YLR110C	C	QTH117	0.00748212	C_vivo_0uM
152	YLR110C	C	QTH113	0.0071771	C_vivo_0uM		152	YLR110C	C	QTH117	0.00748212	C_vivo_0uM
153	YLR110C	A	QTH113	0.0071771	C_vivo_0uM		153	YLR110C	A	QTH117	0.306767	C_vivo_0uM
154	YLR110C	G	QTH113	2.51916	C_vivo_0uM		154	YLR110C	G	QTH117	3.00033	C_vivo_0uM
155	YLR110C	C	QTH113	0.509574	C_vivo_0uM		155	YLR110C	C	QTH117	0.0823033	C_vivo_0uM
156	YLR110C	T	QTH113	0.581345	C_vivo_0uM		156	YLR110C	T	QTH117	0.680873	C_vivo_0uM
157	YLR110C	T	QTH113	0.0071771	C_vivo_0uM		157	YLR110C	T	QTH117	0.0823033	C_vivo_0uM
158	YLR110C	T	QTH113	0.0071771	C_vivo_0uM		158	YLR110C	T	QTH117	0.00748212	C_vivo_0uM
159	YLR110C	G	QTH113	0.653116	C_vivo_0uM		159	YLR110C	G	QTH117	0.157124	C_vivo_0uM
160	YLR110C	G	QTH113	1.37083	C_vivo_0uM		160	YLR110C	G	QTH117	3.29961	C_vivo_0uM
161	YLR110C	T	QTH113	1.58614	C_vivo_0uM		161	YLR110C	T	QTH117	0.306767	C_vivo_0uM
162	YLR110C	T	QTH113	0.150719	C_vivo_0uM		162	YLR110C	T	QTH117	0.905336	C_vivo_0uM
163	YLR110C	T	QTH113	0.868429	C_vivo_0uM		163	YLR110C	T	QTH117	1.05498	C_vivo_0uM
164	YLR110C	C	QTH113	0.581345	C_vivo_0uM		164	YLR110C	C	QTH117	0.00748212	C_vivo_0uM
165	YLR110C	C	QTH113	0.150719	C_vivo_0uM		165	YLR110C	C	QTH117	0.00748212	C_vivo_0uM
166	YLR110C	A	QTH113	1.94499	C_vivo_0uM		166	YLR110C	A	QTH117	0.381588	C_vivo_0uM
167	YLR110C	C	QTH113	0.509574	C_vivo_0uM		167	YLR110C	C	QTH117	0.00748212	C_vivo_0uM
168	YLR110C	C	QTH113	0.796658	C_vivo_0uM		168	YLR110C	C	QTH117	0.00748212	C_vivo_0uM
169	YLR110C	G	QTH113	5.8924	C_vivo_0uM		169	YLR110C	G	QTH117	4.94568	C_vivo_0uM
170	YLR110C	C	QTH113	0.22249	C_vivo_0uM		170	YLR110C	C	QTH117	0.157124	C_vivo_0uM
171	YLR110C	T	QTH113	0.724887	C_vivo_0uM		171	YLR110C	T	QTH117	0.680873	C_vivo_0uM
172	YLR110C	A	QTH113	1.29906	C_vivo_0uM		172	YLR110C	A	QTH117	2.70104	C_vivo_0uM
173	YLR110C	C	QTH113	1.80145	C_vivo_0uM		173	YLR110C	C	QTH117	1.1298	C_vivo_0uM
174	YLR110C	C	QTH113	0.294261	C_vivo_0uM		174	YLR110C	C	QTH117	0.456409	C_vivo_0uM
175	YLR110C	G	QTH113	7.25605	C_vivo_0uM		175	YLR110C	G	QTH117	6.96585	C_vivo_0uM
176	YLR110C	T	QTH113	2.30385	C_vivo_0uM		176	YLR110C	T	QTH117	0.306767	C_vivo_0uM
177	YLR110C	C	QTH113	0.0789481	C_vivo_0uM		177	YLR110C	C	QTH117	0.00748212	C_vivo_0uM
178	YLR110C	A	QTH113	1.22728	C_vivo_0uM		178	YLR110C	A	QTH117	3.52408	C_vivo_0uM
179	YLR110C	C	QTH113	0.0071771	C_vivo_0uM		179	YLR110C	C	QTH117	0.00748212	C_vivo_0uM
180	YLR110C	C	QTH113	0.0071771	C_vivo_0uM		180	YLR110C	C	QTH117	0.00748212	C_vivo_0uM
181	YLR110C	G	QTH113	10.3422	C_vivo_0uM		181	YLR110C	G	QTH117	10.5573	C_vivo_0uM
182	YLR110C	T	QTH113	0.0071771	C_vivo_0uM		182	YLR110C	T	QTH117	0.830515	C_vivo_0uM
183	YLR110C	C	QTH113	0.0071771	C_vivo_0uM		183	YLR110C	C	QTH117	0.381588	C_vivo_0uM
184	YLR110C	G	QTH113	1.65791	C_vivo_0uM		184	YLR110C	G	QTH117	4.72122	C_vivo_0uM
185	YLR110C	A	QTH113	1.4426	C_vivo_0uM		185	YLR110C	A	QTH117	1.50391	C_vivo_0uM
186	YLR110C	T	QTH113	0.0071771	C_vivo_0uM		186	YLR110C	T	QTH117	0.157124	C_vivo_0uM
187	YLR110C	G	QTH113	1.22728	C_vivo_0uM		187	YLR110C	G	QTH117	1.1298	C_vivo_0uM
188	YLR110C	A	QTH113	0.22249	C_vivo_0uM		188	YLR110C	A	QTH117	0.606052	C_vivo_0uM
189	YLR110C	C	QTH113	0.0071771	C_vivo_0uM		189	YLR110C	C	QTH117	0.00748212	C_vivo_0uM
190	YLR110C	G	QTH113	0.581345	C_vivo_0uM		190	YLR110C	G	QTH117	0.231946	C_vivo_0uM
191	YLR110C	T	QTH113	0.0071771	C_vivo_0uM		191	YLR110C	T	QTH117	0.606052	C_vivo_0uM
192	YLR110C	T	QTH113	0.0071771	C_vivo_0uM		192	YLR110C	T	QTH117	0.00748212	C_vivo_0uM
193	YLR110C	A	QTH113	0.437803	C_vivo_0uM		193	YLR110C	A	QTH117	0.606052	C_vivo_0uM
194	YLR110C	T	QTH113	0.0071771	C_vivo_0uM		194	YLR110C	T	QTH117	1.05498	C_vivo_0uM
195	YLR110C	C	QTH113	0.0071771	C_vivo_0uM		195	YLR110C	C	QTH117	0.306767	C_vivo_0uM
196	YLR110C	A	QTH113	0.509574	C_vivo_0uM		196	YLR110C	A	QTH117	0.905336	C_vivo_0uM
197	YLR110C	C	QTH113	0.0789481	C_vivo_0uM		197	YLR110C	C	QTH117	0.231946	C_vivo_0uM
198	YLR110C	T	QTH113	0.150719	C_vivo_0uM		198	YLR110C	T	QTH117	1.20462	C_vivo_0uM
199	YLR110C	C	QTH113	0.0071771	C_vivo_0uM		199	YLR110C	C	QTH117	0.306767	C_vivo_0uM
200	YLR110C	A	QTH113	0.150719	C_vivo_0uM		200	YLR110C	A	QTH117	2.25212	C_vivo_0uM
201	YLR110C	A	QTH113	0.0071771	C_vivo_0uM		201	YLR110C	A	QTH117	0.606052	C_vivo_0uM
202	YLR110C	T	QTH113	0.0071771	C_vivo_0uM		202	YLR110C	T	QTH117	0.157124	C_vivo_0uM
203	YLR110C	A	QTH113	0.9402	C_vivo_0uM		203	YLR110C	A	QTH117	0.755694	C_vivo_0uM
204	YLR110C	C	QTH113	0.0071771	C_vivo_0uM		204	YLR110C	C	QTH117	0.00748212	C_vivo_0uM
205	YLR110C	A	QTH113	0.0071771	C_vivo_0uM		205	YLR110C	A	QTH117	0.306767	C_vivo_0uM
206	YLR110C	C	QTH113	2.37562	C_vivo_0uM		206	YLR110C	C	QTH117	0.0823033	C_vivo_0uM
207	YLR110C	C	QTH113	0.0071771	C_vivo_0uM		207	YLR110C	C	QTH117	0.456409	C_vivo_0uM
208	YLR110C	A	QTH113	0.9402	C_vivo_0uM		208	YLR110C	A	QTH117	0.381588	C_vivo_0uM
209	YLR110C	C	QTH113	0.0071771	C_vivo_0uM		209	YLR110C	C	QTH117	0.755694	C_vivo_0uM
210	YLR110C	C	QTH113	0.0071771	C_vivo_0uM		210	YLR110C	C	QTH117	0.231946	C_vivo_0uM
211	YLR110C	T	QTH113	0.0071771	C_vivo_0uM		211	YLR110C	T	QTH117	0.231946	C_vivo_0uM
212	YLR110C	G	QTH113	0.9402	C_vivo_0uM		212	YLR110C	G	QTH117	1.87801	C_vivo_0uM
213	YLR110C	G	QTH113	1.37083	C_vivo_0uM		213	YLR110C	G	QTH117	0.755694	C_vivo_0uM
214	YLR110C	T	QTH113	0.0071771	C_vivo_0uM		214	YLR110C	T	QTH117	0.00748212	C_vivo_0uM
215	YLR110C	G	QTH113	4.45698	C_vivo_0uM		215	YLR110C	G	QTH117	3.37444	C_vivo_0uM
216	YLR110C	C	QTH113	0.150719	C_vivo_0uM		216	YLR110C	C	QTH117	0.381588	C_vivo_0uM
217	YLR110C	C	QTH113	1.29906	C_vivo_0uM		217	YLR110C	C	QTH117	0.381588	C_vivo_0uM
218	YLR110C	C	QTH113	0.0071771	C_vivo_0uM		218	YLR110C	C	QTH117	0.456409	C_vivo_0uM
219	YLR110C	A	QTH113	4.31344	C_vivo_0uM		219	YLR110C	A	QTH117	1.80319	C_vivo_0uM
220	YLR110C	T	QTH113	4.24167	C_vivo_0uM		220	YLR110C	T	QTH117	0.0823033	C_vivo_0uM
221	YLR110C	T	QTH113	0.0789481	C_vivo_0uM		221	YLR110C	T	QTH117	0.606052	C_vivo_0uM
222	YLR110C	G	QTH113	0.22249	C_vivo_0uM		222	YLR110C	G	QTH117	1.80319	C_vivo_0uM
223	YLR110C	A	QTH113	1.51437	C_vivo_0uM		223	YLR110C	A	QTH117	1.50391	C_vivo_0uM
224	YLR110C	C	QTH113	0.0071771	C_vivo_0uM		224	YLR110C	C	QTH117	0.00748212	C_vivo_0uM
225	YLR110C	C	QTH113	0.0071771	C_vivo_0uM		225	YLR110C	C	QTH117	0.00748212	C_vivo_0uM
226	YLR110C	A	QTH113	0.581345	C_vivo_0uM		226	YLR110C	A	QTH117	0.680873	C_vivo_0uM
227	YLR110C	C	QTH113	0.0071771	C_vivo_0uM		227	YLR110C	C	QTH117	0.00748212	C_vivo_0uM
228	YLR110C	T	QTH113	0.437803	C_vivo_0uM		228	YLR110C	T	QTH117	0.00748212	C_vivo_0uM
229	YLR110C	G	QTH113	0.0071771	C_vivo_0uM		229	YLR110C	G	QTH117	1.42908	C_vivo_0uM
230	YLR110C	A	QTH113	1.72968	C_vivo_0uM		230	YLR110C	A	QTH117	1.05498	C_vivo_0uM
231	YLR110C	A	QTH113	0.0071771	C_vivo_0uM		231	YLR110C	A	QTH117	0.231946	C_vivo_0uM
232	YLR110C	G	QTH113	1.58614	C_vivo_0uM		232	YLR110C	G	QTH117	2.40176	C_vivo_0uM
233	YLR110C	C	QTH113	0.0071771	C_vivo_0uM		233	YLR110C	C	QTH117	1.27944	C_vivo_0uM
234	YLR110C	C	QTH113	0.653116	C_vivo_0uM		234	YLR110C	C	QTH117	1.35426	C_vivo_0uM
235	YLR110C	C	QTH113	1.94499	C_vivo_0uM		235	YLR110C	C	QTH117	0.905336	C_vivo_0uM
236	YLR110C	C	QTH113	3.09333	C_vivo_0uM		236	YLR110C	C	QTH117	0.830515	C_vivo_0uM
237	YLR110C	A	QTH113	3.52396	C_vivo_0uM		237	YLR110C	A	QTH117	1.27944	C_vivo_0uM
238	YLR110C	A	QTH113	1.22728	C_vivo_0uM		238	YLR110C	A	QTH117	4.6464	C_vivo_0uM
239	YLR110C	A	QTH113	4.67229	C_vivo_0uM		239	YLR110C	A	QTH117	0.830515	C_vivo_0uM
240	YLR110C	G	QTH113	10.7728	C_vivo_0uM		240	YLR110C	G	QTH117	10.5573	C_vivo_0uM
241	YLR110C	A	QTH113	3.23687	C_vivo_0uM		241	YLR110C	A	QTH117	6.59175	C_vivo_0uM
242	YLR110C	A	QTH113	5.10292	C_vivo_0uM		242	YLR110C	A	QTH117	4.94568	C_vivo_0uM
243	YLR110C	C	QTH113	0.0071771	C_vivo_0uM		243	YLR110C	C	QTH117	0.00748212	C_vivo_0uM
244	YLR110C	G	QTH113	1.51437	C_vivo_0uM		244	YLR110C	G	QTH117	2.40176	C_vivo_0uM
245	YLR110C	G	QTH113	1.08374	C_vivo_0uM		245	YLR110C	G	QTH117	1.80319	C_vivo_0uM
246	YLR110C	T	QTH113	0.509574	C_vivo_0uM		246	YLR110C	T	QTH117	0.755694	C_vivo_0uM
247	YLR110C	A	QTH113	1.72968	C_vivo_0uM		247	YLR110C	A	QTH117	0.905336	C_vivo_0uM
248	YLR110C	C	QTH113	0.0789481	C_vivo_0uM		248	YLR110C	C	QTH117	1.05498	C_vivo_0uM
249	YLR110C	T	QTH113	0.868429	C_vivo_0uM		249	YLR110C	T	QTH117	0.231946	C_vivo_0uM
250	YLR110C	T	QTH113	0.366032	C_vivo_0uM		250	YLR110C	T	QTH117	2.25212	C_vivo_0uM
251	YLR110C	C	QTH113	1.65791	C_vivo_0uM		251	YLR110C	C	QTH117	0.680873	C_vivo_0uM
252	YLR110C	T	QTH113	0.437803	C_vivo_0uM		252	YLR110C	T	QTH117	0.00748212	C_vivo_0uM
253	YLR110C	A	QTH113	2.80625	C_vivo_0uM		253	YLR110C	A	QTH117	2.32694	C_vivo_0uM
254	YLR110C	C	QTH113	0.0071771	C_vivo_0uM		254	YLR110C	C	QTH117	0.00748212	C_vivo_0uM
255	YLR110C	T	QTH113	0.0071771	C_vivo_0uM		255	YLR110C	T	QTH117	0.00748212	C_vivo_0uM
256	YLR110C	G	QTH113	3.23687	C_vivo_0uM		256	YLR110C	G	QTH117	1.50391	C_vivo_0uM
257	YLR110C	C	QTH113	0.0071771	C_vivo_0uM		257	YLR110C	C	QTH117	0.00748212	C_vivo_0uM
258	YLR110C	T	QTH113	0.0071771	C_vivo_0uM		258	YLR110C	T	QTH117	0.00748212	C_vivo_0uM
259	YLR110C	G	QTH113	1.87322	C_vivo_0uM		259	YLR110C	G	QTH117	2.62622	C_vivo_0uM
260	YLR110C	C	QTH113	0.0071771	C_vivo_0uM		260	YLR110C	C	QTH117	0.231946	C_vivo_0uM
261	YLR110C	T	QTH113	0.0789481	C_vivo_0uM		261	YLR110C	T	QTH117	1.20462	C_vivo_0uM
262	YLR110C	C	QTH113	1.72968	C_vivo_0uM		262	YLR110C	C	QTH117	2.1773	C_vivo_0uM
263	YLR110C	C	QTH113	1.72968	C_vivo_0uM		263	YLR110C	C	QTH117	0.306767	C_vivo_0uM
264	YLR110C	A	QTH113	8.54793	C_vivo_0uM		264	YLR110C	A	QTH117	6.068	C_vivo_0uM
265	YLR110C	G	QTH113	7.97376	C_vivo_0uM		265	YLR110C	G	QTH117	8.9112	C_vivo_0uM
266	YLR110C	T	QTH113	1.15551	C_vivo_0uM		266	YLR110C	T	QTH117	2.40176	C_vivo_0uM
267	YLR110C	T	QTH113	3.02156	C_vivo_0uM		267	YLR110C	T	QTH117	1.95283	C_vivo_0uM
268	YLR110C	A	QTH113	8.83501	C_vivo_0uM		268	YLR110C	A	QTH117	6.96585	C_vivo_0uM
269	YLR110C	C	QTH113	3.88281	C_vivo_0uM		269	YLR110C	C	QTH117	5.09532	C_vivo_0uM
270	YLR110C	C	QTH113	3.02156	C_vivo_0uM		270	YLR110C	C	QTH117	2.85069	C_vivo_0uM
271	YLR110C	T	QTH113	3.6675	C_vivo_0uM		271	YLR110C	T	QTH117	2.25212	C_vivo_0uM
272	YLR110C	C	QTH113	1.15551	C_vivo_0uM		272	YLR110C	C	QTH117	3.00033	C_vivo_0uM
273	YLR110C	T	QTH113	0.509574	C_vivo_0uM		273	YLR110C	T	QTH117	0.456409	C_vivo_0uM
274	YLR110C	A	QTH113	2.23208	C_vivo_0uM		274	YLR110C	A	QTH117	5.46943	C_vivo_0uM
275	YLR110C	C	QTH113	0.509574	C_vivo_0uM		275	YLR110C	C	QTH117	0.830515	C_vivo_0uM
276	YLR110C	T	QTH113	0.0071771	C_vivo_0uM		276	YLR110C	T	QTH117	0.53123	C_vivo_0uM
277	YLR110C	G	QTH113	1.65791	C_vivo_0uM		277	YLR110C	G	QTH117	4.34711	C_vivo_0uM
278	YLR110C	A	QTH113	2.94979	C_vivo_0uM		278	YLR110C	A	QTH117	0.755694	C_vivo_0uM
279	YLR110C	A	QTH113	1.4426	C_vivo_0uM		279	YLR110C	A	QTH117	0.830515	C_vivo_0uM
280	YLR110C	G	QTH113	2.73448	C_vivo_0uM		280	YLR110C	G	QTH117	2.62622	C_vivo_0uM
281	YLR110C	C	QTH113	0.0071771	C_vivo_0uM		281	YLR110C	C	QTH117	0.830515	C_vivo_0uM
282	YLR110C	T	QTH113	0.796658	C_vivo_0uM		282	YLR110C	T	QTH117	1.35426	C_vivo_0uM
283	YLR110C	C	QTH113	0.9402	C_vivo_0uM		283	YLR110C	C	QTH117	1.95283	C_vivo_0uM
284	YLR110C	C	QTH113	0.509574	C_vivo_0uM		284	YLR110C	C	QTH117	2.02765	C_vivo_0uM
285	YLR110C	A	QTH113	1.22728	C_vivo_0uM		285	YLR110C	A	QTH117	2.32694	C_vivo_0uM
286	YLR110C	A	QTH113	1.37083	C_vivo_0uM		286	YLR110C	A	QTH117	1.05498	C_vivo_0uM
287	YLR110C	A	QTH113	0.581345	C_vivo_0uM		287	YLR110C	A	QTH117	1.65355	C_vivo_0uM
288	YLR110C	G	QTH113	1.87322	C_vivo_0uM		288	YLR110C	G	QTH117	1.42908	C_vivo_0uM
289	YLR110C	A	QTH113	0.868429	C_vivo_0uM		289	YLR110C	A	QTH117	3.14997	C_vivo_0uM
290	YLR110C	A	QTH113	0.868429	C_vivo_0uM		290	YLR110C	A	QTH117	1.50391	C_vivo_0uM
291	YLR110C	C	QTH113	1.58614	C_vivo_0uM		291	YLR110C	C	QTH117	0.231946	C_vivo_0uM
292	YLR110C	A	QTH113	1.87322	C_vivo_0uM		292	YLR110C	A	QTH117	5.76871	C_vivo_0uM
293	YLR110C	C	QTH113	0.0789481	C_vivo_0uM		293	YLR110C	C	QTH117	3.29961	C_vivo_0uM
294	YLR110C	C	QTH113	0.150719	C_vivo_0uM		294	YLR110C	C	QTH117	0.456409	C_vivo_0uM
295	YLR110C	A	QTH113	4.52875	C_vivo_0uM		295	YLR110C	A	QTH117	3.89818	C_vivo_0uM
296	YLR110C	C	QTH113	1.29906	C_vivo_0uM		296	YLR110C	C	QTH117	2.32694	C_vivo_0uM
297	YLR110C	C	QTH113	3.6675	C_vivo_0uM		297	YLR110C	C	QTH117	5.99318	C_vivo_0uM
298	YLR110C	T	QTH113	2.59093	C_vivo_0uM		298	YLR110C	T	QTH117	2.02765	C_vivo_0uM
299	YLR110C	C	QTH113	0.509574	C_vivo_0uM		299	YLR110C	C	QTH117	1.05498	C_vivo_0uM
300	YLR110C	T	QTH113	1.08374	C_vivo_0uM		300	YLR110C	T	QTH117	1.27944	C_vivo_0uM
301	YLR110C	G	QTH113	10.0551	C_vivo_0uM		301	YLR110C	G	QTH117	12.7271	C_vivo_0uM
302	YLR110C	C	QTH113	2.30385	C_vivo_0uM		302	YLR110C	C	QTH117	0.830515	C_vivo_0uM
303	YLR110C	T	QTH113	0.653116	C_vivo_0uM		303	YLR110C	T	QTH117	0.00748212	C_vivo_0uM
304	YLR110C	G	QTH113	3.09333	C_vivo_0uM		304	YLR110C	G	QTH117	7.63924	C_vivo_0uM
305	YLR110C	C	QTH113	0.0789481	C_vivo_0uM		305	YLR110C	C	QTH117	0.381588	C_vivo_0uM
306	YLR110C	T	QTH113	2.01677	C_vivo_0uM		306	YLR110C	T	QTH117	0.680873	C_vivo_0uM
307	YLR110C	C	QTH113	0.9402	C_vivo_0uM		307	YLR110C	C	QTH117	2.25212	C_vivo_0uM
308	YLR110C	C	QTH113	0.0071771	C_vivo_0uM		308	YLR110C	C	QTH117	2.5514	C_vivo_0uM
309	YLR110C	A	QTH113	3.30864	C_vivo_0uM		309	YLR110C	A	QTH117	2.1773	C_vivo_0uM
310	YLR110C	A	QTH113	5.17469	C_vivo_0uM		310	YLR110C	A	QTH117	2.10248	C_vivo_0uM
311	YLR110C	C	QTH113	0.796658	C_vivo_0uM		311	YLR110C	C	QTH117	1.42908	C_vivo_0uM
312	YLR110C	T	QTH113	1.58614	C_vivo_0uM		312	YLR110C	T	QTH117	2.62622	C_vivo_0uM
313	YLR110C	C	QTH113	1.22728	C_vivo_0uM		313	YLR110C	C	QTH117	2.32694	C_vivo_0uM
314	YLR110C	A	QTH113	2.23208	C_vivo_0uM		314	YLR110C	A	QTH117	4.19747	C_vivo_0uM
315	YLR110C	C	QTH113	1.15551	C_vivo_0uM		315	YLR110C	C	QTH117	0.606052	C_vivo_0uM
316	YLR110C	T	QTH113	1.22728	C_vivo_0uM		316	YLR110C	T	QTH117	0.381588	C_vivo_0uM
317	YLR110C	C	QTH113	0.509574	C_vivo_0uM		317	YLR110C	C	QTH117	0.606052	C_vivo_0uM
318	YLR110C	T	QTH113	0.0071771	C_vivo_0uM		318	YLR110C	T	QTH117	0.00748212	C_vivo_0uM
319	YLR110C	G	QTH113	7.39959	C_vivo_0uM		319	YLR110C	G	QTH117	6.96585	C_vivo_0uM
320	YLR110C	T	QTH113	1.29906	C_vivo_0uM		320	YLR110C	T	QTH117	0.680873	C_vivo_0uM
321	YLR110C	C	QTH113	0.0071771	C_vivo_0uM		321	YLR110C	C	QTH117	0.53123	C_vivo_0uM
322	YLR110C	A	QTH113	5.31823	C_vivo_0uM		322	YLR110C	A	QTH117	5.24496	C_vivo_0uM
323	YLR110C	C	QTH113	2.16031	C_vivo_0uM		323	YLR110C	C	QTH117	0.00748212	C_vivo_0uM
324	YLR110C	C	QTH113	0.724887	C_vivo_0uM		324	YLR110C	C	QTH117	3.37444	C_vivo_0uM
325	YLR110C	T	QTH113	1.58614	C_vivo_0uM		325	YLR110C	T	QTH117	1.95283	C_vivo_0uM
326	YLR110C	C	QTH113	2.37562	C_vivo_0uM		326	YLR110C	C	QTH117	3.07515	C_vivo_0uM
327	YLR110C	T	QTH113	2.08854	C_vivo_0uM		327	YLR110C	T	QTH117	0.980157	C_vivo_0uM
328	YLR110C	T	QTH113	1.29906	C_vivo_0uM		328	YLR110C	T	QTH117	0.53123	C_vivo_0uM
329	YLR110C	A	QTH113	4.31344	C_vivo_0uM		329	YLR110C	A	QTH117	5.84353	C_vivo_0uM
330	YLR110C	C	QTH113	1.51437	C_vivo_0uM		330	YLR110C	C	QTH117	1.27944	C_vivo_0uM
331	YLR110C	A	QTH113	2.87802	C_vivo_0uM		331	YLR110C	A	QTH117	3.22479	C_vivo_0uM
332	YLR110C	C	QTH113	1.37083	C_vivo_0uM		332	YLR110C	C	QTH117	1.57873	C_vivo_0uM
333	YLR110C	T	QTH113	0.437803	C_vivo_0uM		333	YLR110C	T	QTH117	0.680873	C_vivo_0uM
334	YLR110C	G	QTH113	7.90199	C_vivo_0uM		334	YLR110C	G	QTH117	8.16299	C_vivo_0uM
335	YLR110C	G	QTH113	3.81104	C_vivo_0uM		335	YLR110C	G	QTH117	9.28531	C_vivo_0uM
336	YLR110C	T	QTH113	1.15551	C_vivo_0uM		336	YLR110C	T	QTH117	2.92551	C_vivo_0uM
337	YLR110C	G	QTH113	12.9977	C_vivo_0uM		337	YLR110C	G	QTH117	10.1083	C_vivo_0uM
338	YLR110C	C	QTH113	2.01677	C_vivo_0uM		338	YLR110C	C	QTH117	0.755694	C_vivo_0uM
339	YLR110C	T	QTH113	0.0071771	C_vivo_0uM		339	YLR110C	T	QTH117	1.20462	C_vivo_0uM
340	YLR110C	G	QTH113	7.83022	C_vivo_0uM		340	YLR110C	G	QTH117	9.36013	C_vivo_0uM
341	YLR110C	C	QTH113	0.509574	C_vivo_0uM		341	YLR110C	C	QTH117	0.381588	C_vivo_0uM
342	YLR110C	T	QTH113	0.0071771	C_vivo_0uM		342	YLR110C	T	QTH117	1.05498	C_vivo_0uM
343	YLR110C	G	QTH113	21.3232	C_vivo_0uM		343	YLR110C	G	QTH117	30.6842	C_vivo_0uM
344	YLR110C	C	QTH113	1.94499	C_vivo_0uM		344	YLR110C	C	QTH117	2.92551	C_vivo_0uM
345	YLR110C	T	QTH113	1.51437	C_vivo_0uM		345	YLR110C	T	QTH117	3.89818	C_vivo_0uM
346	YLR110C	A	QTH113	5.03115	C_vivo_0uM		346	YLR110C	A	QTH117	4.34711	C_vivo_0uM
347	YLR110C	A	QTH113	0.0071771	C_vivo_0uM		347	YLR110C	A	QTH117	0.157124	C_vivo_0uM
348	YLR110C	G	QTH113	3.23687	C_vivo_0uM		348	YLR110C	G	QTH117	3.973	C_vivo_0uM
349	YLR110C	G	QTH113	9.33741	C_vivo_0uM		349	YLR110C	G	QTH117	4.57157	C_vivo_0uM
350	YLR110C	C	QTH113	1.87322	C_vivo_0uM		350	YLR110C	C	QTH117	3.00033	C_vivo_0uM
351	YLR110C	T	QTH113	3.59573	C_vivo_0uM		351	YLR110C	T	QTH117	2.1773	C_vivo_0uM
352	YLR110C	T	QTH113	1.01197	C_vivo_0uM		352	YLR110C	T	QTH117	2.10248	C_vivo_0uM
353	YLR110C	T	QTH113	0.796658	C_vivo_0uM		353	YLR110C	T	QTH117	0.680873	C_vivo_0uM
354	YLR110C	G	QTH113	8.04553	C_vivo_0uM		354	YLR110C	G	QTH117	9.58459	C_vivo_0uM
355	YLR110C	C	QTH113	0.437803	C_vivo_0uM		355	YLR110C	C	QTH117	0.0823033	C_vivo_0uM
356	YLR110C	C	QTH113	0.509574	C_vivo_0uM		356	YLR110C	C	QTH117	1.80319	C_vivo_0uM
357	YLR110C	A	QTH113	0.150719	C_vivo_0uM		357	YLR110C	A	QTH117	0.00748212	C_vivo_0uM
358	YLR110C	G	QTH113	0.0071771	C_vivo_0uM		358	YLR110C	G	QTH117	0.157124	C_vivo_0uM
359	YLR110C	C	QTH113	0.0071771	C_vivo_0uM		359	YLR110C	C	QTH117	0.00748212	C_vivo_0uM
360	YLR110C	T	QTH113	0.0071771	C_vivo_0uM		360	YLR110C	T	QTH117	0.755694	C_vivo_0uM
361	YLR110C	G	QTH113	1.58614	C_vivo_0uM		361	YLR110C	G	QTH117	1.80319	C_vivo_0uM
362	YLR110C	C	QTH113	0.0071771	C_vivo_0uM		362	YLR110C	C	QTH117	0.00748212	C_vivo_0uM
363	YLR110C	T	QTH113	0.0071771	C_vivo_0uM		363	YLR110C	T	QTH117	0.00748212	C_vivo_0uM
364	YLR110C	G	QTH113	0.653116	C_vivo_0uM		364	YLR110C	G	QTH117	0.306767	C_vivo_0uM
365	YLR110C	G	QTH113	0.0071771	C_vivo_0uM		365	YLR110C	G	QTH117	0.00748212	C_vivo_0uM
366	YLR110C	T	QTH113	0.0071771	C_vivo_0uM		366	YLR110C	T	QTH117	0.755694	C_vivo_0uM
367	YLR110C	G	QTH113	1.22728	C_vivo_0uM		367	YLR110C	G	QTH117	0.680873	C_vivo_0uM
368	YLR110C	C	QTH113	0.150719	C_vivo_0uM		368	YLR110C	C	QTH117	1.1298	C_vivo_0uM
369	YLR110C	T	QTH113	0.0071771	C_vivo_0uM		369	YLR110C	T	QTH117	0.456409	C_vivo_0uM
370	YLR110C	T	QTH113	0.0071771	C_vivo_0uM		370	YLR110C	T	QTH117	0.00748212	C_vivo_0uM
371	YLR110C	T	QTH113	0.0071771	C_vivo_0uM		371	YLR110C	T	QTH117	0.00748212	C_vivo_0uM
372	YLR110C	G	QTH113	0.9402	C_vivo_0uM		372	YLR110C	G	QTH117	0.755694	C_vivo_0uM
373	YLR110C	T	QTH113	0.0071771	C_vivo_0uM		373	YLR110C	T	QTH117	0.00748212	C_vivo_0uM
374	YLR110C	T	QTH113	0.0071771	C_vivo_0uM		374	YLR110C	T	QTH117	0.00748212	C_vivo_0uM
375	YLR110C	G	QTH113	0.0071771	C_vivo_0uM		375	YLR110C	G	QTH117	0.00748212	C_vivo_0uM
376	YLR110C	G	QTH113	0.0071771	C_vivo_0uM		376	YLR110C	G	QTH117	0.306767	C_vivo_0uM
377	YLR110C	C	QTH113	0.0071771	C_vivo_0uM		377	YLR110C	C	QTH117	0.00748212	C_vivo_0uM
378	YLR110C	T	QTH113	0.0071771	C_vivo_0uM		378	YLR110C	T	QTH117	0.00748212	C_vivo_0uM
379	YLR110C	G	QTH113	0.0071771	C_vivo_0uM		379	YLR110C	G	QTH117	0.00748212	C_vivo_0uM
380	YLR110C	G	QTH113	0.0071771	C_vivo_0uM		380	YLR110C	G	QTH117	0.00748212	C_vivo_0uM
381	YLR110C	T	QTH113	0.0071771	C_vivo_0uM		381	YLR110C	T	QTH117	0.00748212	C_vivo_0uM
382	YLR110C	G	QTH113	0.0071771	C_vivo_0uM		382	YLR110C	G	QTH117	0.00748212	C_vivo_0uM
383	YLR110C	C	QTH113	0.0071771	C_vivo_0uM		383	YLR110C	C	QTH117	0.00748212	C_vivo_0uM
384	YLR110C	C	QTH113	0.0071771	C_vivo_0uM		384	YLR110C	C	QTH117	0.00748212	C_vivo_0uM
385	YLR110C	G	QTH113	0.0071771	C_vivo_0uM		385	YLR110C	G	QTH117	0.00748212	C_vivo_0uM
386	YLR110C	C	QTH113	0.0071771	C_vivo_0uM		386	YLR110C	C	QTH117	0.00748212	C_vivo_0uM
387	YLR110C	T	QTH113	0.0071771	C_vivo_0uM		387	YLR110C	T	QTH117	0.00748212	C_vivo_0uM
388	YLR110C	G	QTH113	0.0071771	C_vivo_0uM		388	YLR110C	G	QTH117	0.00748212	C_vivo_0uM
389	YLR110C	C	QTH113	0.0071771	C_vivo_0uM		389	YLR110C	C	QTH117	0.00748212	C_vivo_0uM
390	YLR110C	T	QTH113	0.0071771	C_vivo_0uM		390	YLR110C	T	QTH117	0.00748212	C_vivo_0uM
391	YLR110C	T	QTH113	0.0071771	C_vivo_0uM		391	YLR110C	T	QTH117	0.00748212	C_vivo_0uM
392	YLR110C	T	QTH113	0.0071771	C_vivo_0uM		392	YLR110C	T	QTH117	0.00748212	C_vivo_0uM
393	YLR110C	G	QTH113	0.0071771	C_vivo_0uM		393	YLR110C	G	QTH117	0.00748212	C_vivo_0uM
394	YLR110C	T	QTH113	0.0071771	C_vivo_0uM		394	YLR110C	T	QTH117	0.00748212	C_vivo_0uM
395	YLR110C	T	QTH113	0.0071771	C_vivo_0uM		395	YLR110C	T	QTH117	0.00748212	C_vivo_0uM
396	YLR110C	G	QTH113	0.0071771	C_vivo_0uM		396	YLR110C	G	QTH117	0.00748212	C_vivo_0uM
397	YLR110C	T	QTH113	0.0071771	C_vivo_0uM		397	YLR110C	T	QTH117	0.00748212	C_vivo_0uM
398	YLR110C	T	QTH113	0.0071771	C_vivo_0uM		398	YLR110C	T	QTH117	0.00748212	C_vivo_0uM
399	YLR110C	G	QTH113	0.0071771	C_vivo_0uM		399	YLR110C	G	QTH117	0.00748212	C_vivo_0uM
400	YLR110C	T	QTH113	0.0071771	C_vivo_0uM		400	YLR110C	T	QTH117	0.00748212	C_vivo_0uM
401	YLR110C	A	QTH113	0.0071771	C_vivo_0uM		401	YLR110C	A	QTH117	0.00748212	C_vivo_0uM
402	YLR110C	A	QTH113	0.0071771	C_vivo_0uM		402	YLR110C	A	QTH117	0.00748212	C_vivo_0uM
Figure 7C
Replicate A							Replicate B
Position	RNA	base	Sample	Ncleavage	Cond		Position	RNA	base	Sample	Ncleavage	Cond
1	YLR110C	A	QTH112	3.84777	B_vitro_10uM		1	YLR110C	A	QTH116	4.41894	B_vitro_10uM
2	YLR110C	T	QTH112	1.21082	B_vitro_10uM		2	YLR110C	T	QTH116	2.21026	B_vitro_10uM
3	YLR110C	G	QTH112	23.8547	B_vitro_10uM		3	YLR110C	G	QTH116	25.5907	B_vitro_10uM
4	YLR110C	C	QTH112	3.61795	B_vitro_10uM		4	YLR110C	C	QTH116	3.44081	B_vitro_10uM
5	YLR110C	A	QTH112	6.29119	B_vitro_10uM		5	YLR110C	A	QTH116	7.58998	B_vitro_10uM
6	YLR110C	A	QTH112	4.80337	B_vitro_10uM		6	YLR110C	A	QTH116	5.63372	B_vitro_10uM
7	YLR110C	T	QTH112	2.58978	B_vitro_10uM		7	YLR110C	T	QTH116	4.04031	B_vitro_10uM
8	YLR110C	T	QTH112	3.52118	B_vitro_10uM		8	YLR110C	T	QTH116	2.95175	B_vitro_10uM
9	YLR110C	T	QTH112	2.2148	B_vitro_10uM		9	YLR110C	T	QTH116	2.57312	B_vitro_10uM
10	YLR110C	T	QTH112	2.54139	B_vitro_10uM		10	YLR110C	T	QTH116	2.85709	B_vitro_10uM
11	YLR110C	C	QTH112	3.20668	B_vitro_10uM		11	YLR110C	C	QTH116	3.39348	B_vitro_10uM
12	YLR110C	T	QTH112	4.33162	B_vitro_10uM		12	YLR110C	T	QTH116	4.08764	B_vitro_10uM
13	YLR110C	A	QTH112	6.06136	B_vitro_10uM		13	YLR110C	A	QTH116	10.272	B_vitro_10uM
14	YLR110C	C	QTH112	3.54537	B_vitro_10uM		14	YLR110C	C	QTH116	4.95534	B_vitro_10uM
15	YLR110C	T	QTH112	3.87197	B_vitro_10uM		15	YLR110C	T	QTH116	4.07186	B_vitro_10uM
16	YLR110C	G	QTH112	22.8991	B_vitro_10uM		16	YLR110C	G	QTH116	27.0737	B_vitro_10uM
17	YLR110C	T	QTH112	2.67445	B_vitro_10uM		17	YLR110C	T	QTH116	3.86677	B_vitro_10uM
18	YLR110C	C	QTH112	3.36393	B_vitro_10uM		18	YLR110C	C	QTH116	4.43472	B_vitro_10uM
19	YLR110C	G	QTH112	26.6368	B_vitro_10uM		19	YLR110C	G	QTH116	30.7969	B_vitro_10uM
20	YLR110C	C	QTH112	3.81148	B_vitro_10uM		20	YLR110C	C	QTH116	6.53297	B_vitro_10uM
21	YLR110C	T	QTH112	4.30743	B_vitro_10uM		21	YLR110C	T	QTH116	3.88255	B_vitro_10uM
22	YLR110C	T	QTH112	3.7752	B_vitro_10uM		22	YLR110C	T	QTH116	4.57671	B_vitro_10uM
23	YLR110C	C	QTH112	3.61795	B_vitro_10uM		23	YLR110C	C	QTH116	2.79398	B_vitro_10uM
24	YLR110C	T	QTH112	2.95266	B_vitro_10uM		24	YLR110C	T	QTH116	2.55734	B_vitro_10uM
25	YLR110C	A	QTH112	4.34371	B_vitro_10uM		25	YLR110C	A	QTH116	4.68714	B_vitro_10uM
26	YLR110C	T	QTH112	2.77122	B_vitro_10uM		26	YLR110C	T	QTH116	2.4469	B_vitro_10uM
27	YLR110C	C	QTH112	2.04545	B_vitro_10uM		27	YLR110C	C	QTH116	2.63622	B_vitro_10uM
28	YLR110C	G	QTH112	26.2861	B_vitro_10uM		28	YLR110C	G	QTH116	30.6707	B_vitro_10uM
29	YLR110C	C	QTH112	3.10991	B_vitro_10uM		29	YLR110C	C	QTH116	2.84131	B_vitro_10uM
30	YLR110C	C	QTH112	2.90428	B_vitro_10uM		30	YLR110C	C	QTH116	3.51969	B_vitro_10uM
31	YLR110C	G	QTH112	19.101	B_vitro_10uM		31	YLR110C	G	QTH116	23.8554	B_vitro_10uM
32	YLR110C	C	QTH112	0.811649	B_vitro_10uM		32	YLR110C	C	QTH116	0.585301	B_vitro_10uM
33	YLR110C	T	QTH112	0.27942	B_vitro_10uM		33	YLR110C	T	QTH116	0.190893	B_vitro_10uM
34	YLR110C	G	QTH112	6.99276	B_vitro_10uM		34	YLR110C	G	QTH116	7.95284	B_vitro_10uM
35	YLR110C	T	QTH112	1.74305	B_vitro_10uM		35	YLR110C	T	QTH116	1.34256	B_vitro_10uM
36	YLR110C	C	QTH112	1.12615	B_vitro_10uM		36	YLR110C	C	QTH116	1.09014	B_vitro_10uM
37	YLR110C	G	QTH112	11.7828	B_vitro_10uM		37	YLR110C	G	QTH116	14.8629	B_vitro_10uM
38	YLR110C	C	QTH112	2.05755	B_vitro_10uM		38	YLR110C	C	QTH116	1.48455	B_vitro_10uM
39	YLR110C	C	QTH112	0.412477	B_vitro_10uM		39	YLR110C	C	QTH116	0.45909	B_vitro_10uM
40	YLR110C	G	QTH112	10.3313	B_vitro_10uM		40	YLR110C	G	QTH116	11.4867	B_vitro_10uM
41	YLR110C	C	QTH112	0.920514	B_vitro_10uM		41	YLR110C	C	QTH116	0.301327	B_vitro_10uM
42	YLR110C	T	QTH112	0.110075	B_vitro_10uM		42	YLR110C	T	QTH116	0.00157763	B_vitro_10uM
43	YLR110C	G	QTH112	2.98895	B_vitro_10uM		43	YLR110C	G	QTH116	3.44081	B_vitro_10uM
44	YLR110C	T	QTH112	0.6544	B_vitro_10uM		44	YLR110C	T	QTH116	0.585301	B_vitro_10uM
45	YLR110C	C	QTH112	0.267324	B_vitro_10uM		45	YLR110C	C	QTH116	0.474867	B_vitro_10uM
46	YLR110C	G	QTH112	5.58961	B_vitro_10uM		46	YLR110C	G	QTH116	4.41894	B_vitro_10uM
47	YLR110C	C	QTH112	0.267324	B_vitro_10uM		47	YLR110C	C	QTH116	0.75884	B_vitro_10uM
48	YLR110C	T	QTH112	0.739072	B_vitro_10uM		48	YLR110C	T	QTH116	0.995485	B_vitro_10uM
49	YLR110C	T	QTH112	1.08986	B_vitro_10uM		49	YLR110C	T	QTH116	0.585301	B_vitro_10uM
50	YLR110C	C	QTH112	0.303612	B_vitro_10uM		50	YLR110C	C	QTH116	0.506419	B_vitro_10uM
51	YLR110C	T	QTH112	0.0979785	B_vitro_10uM		51	YLR110C	T	QTH116	0.112012	B_vitro_10uM
52	YLR110C	G	QTH112	4.46467	B_vitro_10uM		52	YLR110C	G	QTH116	4.68714	B_vitro_10uM
53	YLR110C	C	QTH112	0.255228	B_vitro_10uM		53	YLR110C	C	QTH116	0.238222	B_vitro_10uM
54	YLR110C	C	QTH112	0.146363	B_vitro_10uM		54	YLR110C	C	QTH116	0.0804592	B_vitro_10uM
55	YLR110C	G	QTH112	4.86385	B_vitro_10uM		55	YLR110C	G	QTH116	6.07545	B_vitro_10uM
56	YLR110C	C	QTH112	0.267324	B_vitro_10uM		56	YLR110C	C	QTH116	0.238222	B_vitro_10uM
57	YLR110C	T	QTH112	0.170555	B_vitro_10uM		57	YLR110C	T	QTH116	0.0646828	B_vitro_10uM
58	YLR110C	G	QTH112	2.38414	B_vitro_10uM		58	YLR110C	G	QTH116	2.00517	B_vitro_10uM
59	YLR110C	C	QTH112	1.04148	B_vitro_10uM		59	YLR110C	C	QTH116	0.301327	B_vitro_10uM
60	YLR110C	T	QTH112	0.0737863	B_vitro_10uM		60	YLR110C	T	QTH116	0.0331302	B_vitro_10uM
61	YLR110C	A	QTH112	0.315708	B_vitro_10uM		61	YLR110C	A	QTH116	0.253999	B_vitro_10uM
62	YLR110C	A	QTH112	0.327805	B_vitro_10uM		62	YLR110C	A	QTH116	0.301327	B_vitro_10uM
63	YLR110C	C	QTH112	0.0737863	B_vitro_10uM		63	YLR110C	C	QTH116	0.0173539	B_vitro_10uM
64	YLR110C	G	QTH112	1.85191	B_vitro_10uM		64	YLR110C	G	QTH116	2.47846	B_vitro_10uM
65	YLR110C	T	QTH112	0.364093	B_vitro_10uM		65	YLR110C	T	QTH116	0.380209	B_vitro_10uM
66	YLR110C	T	QTH112	0.158459	B_vitro_10uM		66	YLR110C	T	QTH116	0.20667	B_vitro_10uM
67	YLR110C	A	QTH112	0.243132	B_vitro_10uM		67	YLR110C	A	QTH116	0.00157763	B_vitro_10uM
68	YLR110C	C	QTH112	0.303612	B_vitro_10uM		68	YLR110C	C	QTH116	0.443314	B_vitro_10uM
69	YLR110C	C	QTH112	0.21894	B_vitro_10uM		69	YLR110C	C	QTH116	0.175117	B_vitro_10uM
70	YLR110C	A	QTH112	1.76724	B_vitro_10uM		70	YLR110C	A	QTH116	1.73697	B_vitro_10uM
71	YLR110C	C	QTH112	0.666496	B_vitro_10uM		71	YLR110C	C	QTH116	0.285551	B_vitro_10uM
72	YLR110C	T	QTH112	1.00519	B_vitro_10uM		72	YLR110C	T	QTH116	0.537972	B_vitro_10uM
73	YLR110C	G	QTH112	7.27097	B_vitro_10uM		73	YLR110C	G	QTH116	9.45158	B_vitro_10uM
74	YLR110C	C	QTH112	2.19061	B_vitro_10uM		74	YLR110C	C	QTH116	1.09014	B_vitro_10uM
75	YLR110C	T	QTH112	0.823745	B_vitro_10uM		75	YLR110C	T	QTH116	0.569525	B_vitro_10uM
76	YLR110C	A	QTH112	0.472958	B_vitro_10uM		76	YLR110C	A	QTH116	0.238222	B_vitro_10uM
77	YLR110C	C	QTH112	0.0858824	B_vitro_10uM		77	YLR110C	C	QTH116	0.00157763	B_vitro_10uM
78	YLR110C	T	QTH112	0.0374979	B_vitro_10uM		78	YLR110C	T	QTH116	0.00157763	B_vitro_10uM
79	YLR110C	G	QTH112	1.02938	B_vitro_10uM		79	YLR110C	G	QTH116	0.569525	B_vitro_10uM
80	YLR110C	T	QTH112	0.170555	B_vitro_10uM		80	YLR110C	T	QTH116	0.238222	B_vitro_10uM
81	YLR110C	C	QTH112	0.364093	B_vitro_10uM		81	YLR110C	C	QTH116	0.0646828	B_vitro_10uM
82	YLR110C	A	QTH112	0.243132	B_vitro_10uM		82	YLR110C	A	QTH116	0.20667	B_vitro_10uM
83	YLR110C	G	QTH112	3.66633	B_vitro_10uM		83	YLR110C	G	QTH116	2.92019	B_vitro_10uM
84	YLR110C	C	QTH112	0.71488	B_vitro_10uM		84	YLR110C	C	QTH116	0.427538	B_vitro_10uM
85	YLR110C	C	QTH112	0.0254018	B_vitro_10uM		85	YLR110C	C	QTH116	0.00157763	B_vitro_10uM
86	YLR110C	A	QTH112	0.726976	B_vitro_10uM		86	YLR110C	A	QTH116	0.127788	B_vitro_10uM
87	YLR110C	A	QTH112	0.739072	B_vitro_10uM		87	YLR110C	A	QTH116	0.411762	B_vitro_10uM
88	YLR110C	G	QTH112	7.47661	B_vitro_10uM		88	YLR110C	G	QTH116	6.89582	B_vitro_10uM
89	YLR110C	A	QTH112	3.96873	B_vitro_10uM		89	YLR110C	A	QTH116	4.19807	B_vitro_10uM
90	YLR110C	A	QTH112	3.38812	B_vitro_10uM		90	YLR110C	A	QTH116	3.3146	B_vitro_10uM
91	YLR110C	T	QTH112	1.41645	B_vitro_10uM		91	YLR110C	T	QTH116	1.94206	B_vitro_10uM
92	YLR110C	C	QTH112	4.0776	B_vitro_10uM		92	YLR110C	C	QTH116	3.18839	B_vitro_10uM
93	YLR110C	T	QTH112	1.87611	B_vitro_10uM		93	YLR110C	T	QTH116	1.92629	B_vitro_10uM
94	YLR110C	A	QTH112	6.2428	B_vitro_10uM		94	YLR110C	A	QTH116	7.32178	B_vitro_10uM
95	YLR110C	C	QTH112	3.26716	B_vitro_10uM		95	YLR110C	C	QTH116	3.07796	B_vitro_10uM
96	YLR110C	C	QTH112	2.32366	B_vitro_10uM		96	YLR110C	C	QTH116	4.19807	B_vitro_10uM
97	YLR110C	A	QTH112	7.22259	B_vitro_10uM		97	YLR110C	A	QTH116	8.86786	B_vitro_10uM
98	YLR110C	C	QTH112	5.009	B_vitro_10uM		98	YLR110C	C	QTH116	4.7818	B_vitro_10uM
99	YLR110C	T	QTH112	4.0655	B_vitro_10uM		99	YLR110C	T	QTH116	4.62403	B_vitro_10uM
100	YLR110C	T	QTH112	1.5737	B_vitro_10uM		100	YLR110C	T	QTH116	1.87896	B_vitro_10uM
101	YLR110C	T	QTH112	0.206843	B_vitro_10uM		101	YLR110C	T	QTH116	0.0962355	B_vitro_10uM
102	YLR110C	G	QTH112	3.93245	B_vitro_10uM		102	YLR110C	G	QTH116	2.79398	B_vitro_10uM
103	YLR110C	G	QTH112	4.02921	B_vitro_10uM		103	YLR110C	G	QTH116	4.82913	B_vitro_10uM
104	YLR110C	T	QTH112	1.67047	B_vitro_10uM		104	YLR110C	T	QTH116	1.29523	B_vitro_10uM
105	YLR110C	C	QTH112	1.50113	B_vitro_10uM		105	YLR110C	C	QTH116	1.21635	B_vitro_10uM
106	YLR110C	A	QTH112	4.04131	B_vitro_10uM		106	YLR110C	A	QTH116	4.92378	B_vitro_10uM
107	YLR110C	C	QTH112	2.02126	B_vitro_10uM		107	YLR110C	C	QTH116	1.59498	B_vitro_10uM
108	YLR110C	C	QTH112	3.19458	B_vitro_10uM		108	YLR110C	C	QTH116	3.0464	B_vitro_10uM
109	YLR110C	A	QTH112	3.31554	B_vitro_10uM		109	YLR110C	A	QTH116	3.03063	B_vitro_10uM
110	YLR110C	T	QTH112	1.38017	B_vitro_10uM		110	YLR110C	T	QTH116	2.00517	B_vitro_10uM
111	YLR110C	C	QTH112	1.50113	B_vitro_10uM		111	YLR110C	C	QTH116	1.07437	B_vitro_10uM
112	YLR110C	A	QTH112	2.09384	B_vitro_10uM		112	YLR110C	A	QTH116	2.16293	B_vitro_10uM
113	YLR110C	C	QTH112	0.860033	B_vitro_10uM		113	YLR110C	C	QTH116	1.23213	B_vitro_10uM
114	YLR110C	T	QTH112	1.01728	B_vitro_10uM		114	YLR110C	T	QTH116	0.821945	B_vitro_10uM
115	YLR110C	T	QTH112	0.956802	B_vitro_10uM		115	YLR110C	T	QTH116	0.75884	B_vitro_10uM
116	YLR110C	C	QTH112	0.569727	B_vitro_10uM		116	YLR110C	C	QTH116	0.537972	B_vitro_10uM
117	YLR110C	T	QTH112	0.146363	B_vitro_10uM		117	YLR110C	T	QTH116	0.348656	B_vitro_10uM
118	YLR110C	T	QTH112	0.327805	B_vitro_10uM		118	YLR110C	T	QTH116	0.0962355	B_vitro_10uM
119	YLR110C	G	QTH112	3.69052	B_vitro_10uM		119	YLR110C	G	QTH116	4.1823	B_vitro_10uM
120	YLR110C	T	QTH112	0.351997	B_vitro_10uM		120	YLR110C	T	QTH116	0.238222	B_vitro_10uM
121	YLR110C	G	QTH112	12.2788	B_vitro_10uM		121	YLR110C	G	QTH116	14.0583	B_vitro_10uM
122	YLR110C	A	QTH112	3.00105	B_vitro_10uM		122	YLR110C	A	QTH116	2.79398	B_vitro_10uM
123	YLR110C	A	QTH112	4.12598	B_vitro_10uM		123	YLR110C	A	QTH116	3.26727	B_vitro_10uM
124	YLR110C	G	QTH112	38.9386	B_vitro_10uM		124	YLR110C	G	QTH116	44.9956	B_vitro_10uM
125	YLR110C	A	QTH112	8.08141	B_vitro_10uM		125	YLR110C	A	QTH116	10.0826	B_vitro_10uM
126	YLR110C	C	QTH112	5.23883	B_vitro_10uM		126	YLR110C	C	QTH116	5.61794	B_vitro_10uM
127	YLR110C	C	QTH112	3.18249	B_vitro_10uM		127	YLR110C	C	QTH116	3.44081	B_vitro_10uM
128	YLR110C	A	QTH112	7.42822	B_vitro_10uM		128	YLR110C	A	QTH116	7.58998	B_vitro_10uM
129	YLR110C	C	QTH112	1.21082	B_vitro_10uM		129	YLR110C	C	QTH116	1.83163	B_vitro_10uM
130	YLR110C	G	QTH112	31.4874	B_vitro_10uM		130	YLR110C	G	QTH116	34.741	B_vitro_10uM
131	YLR110C	T	QTH112	2.49301	B_vitro_10uM		131	YLR110C	T	QTH116	1.83163	B_vitro_10uM
132	YLR110C	C	QTH112	1.8882	B_vitro_10uM		132	YLR110C	C	QTH116	1.37412	B_vitro_10uM
133	YLR110C	T	QTH112	0.267324	B_vitro_10uM		133	YLR110C	T	QTH116	0.269775	B_vitro_10uM
134	YLR110C	G	QTH112	13.7787	B_vitro_10uM		134	YLR110C	G	QTH116	13.6954	B_vitro_10uM
135	YLR110C	T	QTH112	0.896322	B_vitro_10uM		135	YLR110C	T	QTH116	1.72119	B_vitro_10uM
136	YLR110C	T	QTH112	1.5737	B_vitro_10uM		136	YLR110C	T	QTH116	1.10592	B_vitro_10uM
137	YLR110C	C	QTH112	0.896322	B_vitro_10uM		137	YLR110C	C	QTH116	1.15325	B_vitro_10uM
138	YLR110C	T	QTH112	0.448766	B_vitro_10uM		138	YLR110C	T	QTH116	0.364433	B_vitro_10uM
139	YLR110C	G	QTH112	6.59359	B_vitro_10uM		139	YLR110C	G	QTH116	5.4444	B_vitro_10uM
140	YLR110C	A	QTH112	2.58978	B_vitro_10uM		140	YLR110C	A	QTH116	2.62044	B_vitro_10uM
141	YLR110C	A	QTH112	1.54951	B_vitro_10uM		141	YLR110C	A	QTH116	0.93238	B_vitro_10uM
142	YLR110C	A	QTH112	1.73095	B_vitro_10uM		142	YLR110C	A	QTH116	0.995485	B_vitro_10uM
143	YLR110C	C	QTH112	0.533438	B_vitro_10uM		143	YLR110C	C	QTH116	0.537972	B_vitro_10uM
144	YLR110C	T	QTH112	0.630207	B_vitro_10uM		144	YLR110C	T	QTH116	0.269775	B_vitro_10uM
145	YLR110C	G	QTH112	2.55349	B_vitro_10uM		145	YLR110C	G	QTH116	1.91051	B_vitro_10uM
146	YLR110C	T	QTH112	0.775361	B_vitro_10uM		146	YLR110C	T	QTH116	0.301327	B_vitro_10uM
147	YLR110C	C	QTH112	0.557631	B_vitro_10uM		147	YLR110C	C	QTH116	0.0804592	B_vitro_10uM
148	YLR110C	T	QTH112	0.630207	B_vitro_10uM		148	YLR110C	T	QTH116	0.33288	B_vitro_10uM
149	YLR110C	C	QTH112	0.43667	B_vitro_10uM		149	YLR110C	C	QTH116	0.45909	B_vitro_10uM
150	YLR110C	C	QTH112	0.43667	B_vitro_10uM		150	YLR110C	C	QTH116	0.727288	B_vitro_10uM
151	YLR110C	C	QTH112	0.521342	B_vitro_10uM		151	YLR110C	C	QTH116	0.427538	B_vitro_10uM
152	YLR110C	C	QTH112	0.00120961	B_vitro_10uM		152	YLR110C	C	QTH116	0.00157763	B_vitro_10uM
153	YLR110C	A	QTH112	0.134267	B_vitro_10uM		153	YLR110C	A	QTH116	0.175117	B_vitro_10uM
154	YLR110C	G	QTH112	3.30345	B_vitro_10uM		154	YLR110C	G	QTH116	2.33647	B_vitro_10uM
155	YLR110C	C	QTH112	0.739072	B_vitro_10uM		155	YLR110C	C	QTH116	0.474867	B_vitro_10uM
156	YLR110C	T	QTH112	1.12615	B_vitro_10uM		156	YLR110C	T	QTH116	0.490643	B_vitro_10uM
157	YLR110C	T	QTH112	0.327805	B_vitro_10uM		157	YLR110C	T	QTH116	0.695735	B_vitro_10uM
158	YLR110C	T	QTH112	0.21894	B_vitro_10uM		158	YLR110C	T	QTH116	0.00157763	B_vitro_10uM
159	YLR110C	G	QTH112	0.593919	B_vitro_10uM		159	YLR110C	G	QTH116	0.821945	B_vitro_10uM
160	YLR110C	G	QTH112	2.2027	B_vitro_10uM		160	YLR110C	G	QTH116	2.02094	B_vitro_10uM
161	YLR110C	T	QTH112	1.25921	B_vitro_10uM		161	YLR110C	T	QTH116	0.869274	B_vitro_10uM
162	YLR110C	T	QTH112	0.158459	B_vitro_10uM		162	YLR110C	T	QTH116	0.45909	B_vitro_10uM
163	YLR110C	T	QTH112	0.351997	B_vitro_10uM		163	YLR110C	T	QTH116	0.143564	B_vitro_10uM
164	YLR110C	C	QTH112	0.557631	B_vitro_10uM		164	YLR110C	C	QTH116	0.33288	B_vitro_10uM
165	YLR110C	C	QTH112	0.364093	B_vitro_10uM		165	YLR110C	C	QTH116	0.159341	B_vitro_10uM
166	YLR110C	A	QTH112	0.87213	B_vitro_10uM		166	YLR110C	A	QTH116	1.5161	B_vitro_10uM
167	YLR110C	C	QTH112	0.49715	B_vitro_10uM		167	YLR110C	C	QTH116	0.175117	B_vitro_10uM
168	YLR110C	C	QTH112	0.134267	B_vitro_10uM		168	YLR110C	C	QTH116	0.0173539	B_vitro_10uM
169	YLR110C	G	QTH112	6.41215	B_vitro_10uM		169	YLR110C	G	QTH116	7.49532	B_vitro_10uM
170	YLR110C	C	QTH112	0.860033	B_vitro_10uM		170	YLR110C	C	QTH116	0.537972	B_vitro_10uM
171	YLR110C	T	QTH112	0.509246	B_vitro_10uM		171	YLR110C	T	QTH116	0.395985	B_vitro_10uM
172	YLR110C	A	QTH112	3.06153	B_vitro_10uM		172	YLR110C	A	QTH116	2.82554	B_vitro_10uM
173	YLR110C	C	QTH112	1.11405	B_vitro_10uM		173	YLR110C	C	QTH116	1.07437	B_vitro_10uM
174	YLR110C	C	QTH112	0.666496	B_vitro_10uM		174	YLR110C	C	QTH116	0.585301	B_vitro_10uM
175	YLR110C	G	QTH112	5.9283	B_vitro_10uM		175	YLR110C	G	QTH116	6.29632	B_vitro_10uM
176	YLR110C	T	QTH112	0.980995	B_vitro_10uM		176	YLR110C	T	QTH116	1.1217	B_vitro_10uM
177	YLR110C	C	QTH112	0.400381	B_vitro_10uM		177	YLR110C	C	QTH116	0.648406	B_vitro_10uM
178	YLR110C	A	QTH112	1.36807	B_vitro_10uM		178	YLR110C	A	QTH116	2.28914	B_vitro_10uM
179	YLR110C	C	QTH112	0.0254018	B_vitro_10uM		179	YLR110C	C	QTH116	0.159341	B_vitro_10uM
180	YLR110C	C	QTH112	0.00120961	B_vitro_10uM		180	YLR110C	C	QTH116	0.00157763	B_vitro_10uM
181	YLR110C	G	QTH112	9.78696	B_vitro_10uM		181	YLR110C	G	QTH116	11.1081	B_vitro_10uM
182	YLR110C	T	QTH112	1.08986	B_vitro_10uM		182	YLR110C	T	QTH116	0.679959	B_vitro_10uM
183	YLR110C	C	QTH112	0.255228	B_vitro_10uM		183	YLR110C	C	QTH116	0.679959	B_vitro_10uM
184	YLR110C	G	QTH112	6.43634	B_vitro_10uM		184	YLR110C	G	QTH116	6.53297	B_vitro_10uM
185	YLR110C	A	QTH112	1.54951	B_vitro_10uM		185	YLR110C	A	QTH116	1.38989	B_vitro_10uM
186	YLR110C	T	QTH112	0.412477	B_vitro_10uM		186	YLR110C	T	QTH116	0.159341	B_vitro_10uM
187	YLR110C	G	QTH112	1.19872	B_vitro_10uM		187	YLR110C	G	QTH116	0.93238	B_vitro_10uM
188	YLR110C	A	QTH112	0.799553	B_vitro_10uM		188	YLR110C	A	QTH116	1.1217	B_vitro_10uM
189	YLR110C	C	QTH112	0.0979785	B_vitro_10uM		189	YLR110C	C	QTH116	0.0331302	B_vitro_10uM
190	YLR110C	G	QTH112	2.22689	B_vitro_10uM		190	YLR110C	G	QTH116	0.837722	B_vitro_10uM
191	YLR110C	T	QTH112	0.327805	B_vitro_10uM		191	YLR110C	T	QTH116	0.474867	B_vitro_10uM
192	YLR110C	T	QTH112	0.521342	B_vitro_10uM		192	YLR110C	T	QTH116	0.269775	B_vitro_10uM
193	YLR110C	A	QTH112	0.509246	B_vitro_10uM		193	YLR110C	A	QTH116	0.159341	B_vitro_10uM
194	YLR110C	T	QTH112	0.472958	B_vitro_10uM		194	YLR110C	T	QTH116	0.269775	B_vitro_10uM
195	YLR110C	C	QTH112	0.146363	B_vitro_10uM		195	YLR110C	C	QTH116	0.20667	B_vitro_10uM
196	YLR110C	A	QTH112	0.835841	B_vitro_10uM		196	YLR110C	A	QTH116	0.238222	B_vitro_10uM
197	YLR110C	C	QTH112	0.134267	B_vitro_10uM		197	YLR110C	C	QTH116	0.143564	B_vitro_10uM
198	YLR110C	T	QTH112	0.158459	B_vitro_10uM		198	YLR110C	T	QTH116	0.00157763	B_vitro_10uM
199	YLR110C	C	QTH112	0.303612	B_vitro_10uM		199	YLR110C	C	QTH116	0.159341	B_vitro_10uM
200	YLR110C	A	QTH112	0.968898	B_vitro_10uM		200	YLR110C	A	QTH116	0.506419	B_vitro_10uM
201	YLR110C	A	QTH112	0.0979785	B_vitro_10uM		201	YLR110C	A	QTH116	0.222446	B_vitro_10uM
202	YLR110C	T	QTH112	0.0374979	B_vitro_10uM		202	YLR110C	T	QTH116	0.127788	B_vitro_10uM
203	YLR110C	A	QTH112	0.122171	B_vitro_10uM		203	YLR110C	A	QTH116	0.348656	B_vitro_10uM
204	YLR110C	C	QTH112	0.0979785	B_vitro_10uM		204	YLR110C	C	QTH116	0.127788	B_vitro_10uM
205	YLR110C	A	QTH112	0.485054	B_vitro_10uM		205	YLR110C	A	QTH116	0.443314	B_vitro_10uM
206	YLR110C	C	QTH112	0.27942	B_vitro_10uM		206	YLR110C	C	QTH116	0.0962355	B_vitro_10uM
207	YLR110C	C	QTH112	0.339901	B_vitro_10uM		207	YLR110C	C	QTH116	0.317104	B_vitro_10uM
208	YLR110C	A	QTH112	0.93261	B_vitro_10uM		208	YLR110C	A	QTH116	0.75884	B_vitro_10uM
209	YLR110C	C	QTH112	0.400381	B_vitro_10uM		209	YLR110C	C	QTH116	0.33288	B_vitro_10uM
210	YLR110C	C	QTH112	0.182651	B_vitro_10uM		210	YLR110C	C	QTH116	0.20667	B_vitro_10uM
211	YLR110C	T	QTH112	0.00120961	B_vitro_10uM		211	YLR110C	T	QTH116	0.0173539	B_vitro_10uM
212	YLR110C	G	QTH112	0.739072	B_vitro_10uM		212	YLR110C	G	QTH116	1.09014	B_vitro_10uM
213	YLR110C	G	QTH112	1.10196	B_vitro_10uM		213	YLR110C	G	QTH116	1.62654	B_vitro_10uM
214	YLR110C	T	QTH112	0.0858824	B_vitro_10uM		214	YLR110C	T	QTH116	0.380209	B_vitro_10uM
215	YLR110C	G	QTH112	2.72283	B_vitro_10uM		215	YLR110C	G	QTH116	1.67387	B_vitro_10uM
216	YLR110C	C	QTH112	0.884226	B_vitro_10uM		216	YLR110C	C	QTH116	0.790393	B_vitro_10uM
217	YLR110C	C	QTH112	1.10196	B_vitro_10uM		217	YLR110C	C	QTH116	0.743064	B_vitro_10uM
218	YLR110C	C	QTH112	1.22292	B_vitro_10uM		218	YLR110C	C	QTH116	0.553748	B_vitro_10uM
219	YLR110C	A	QTH112	1.97288	B_vitro_10uM		219	YLR110C	A	QTH116	1.32679	B_vitro_10uM
220	YLR110C	T	QTH112	0.751168	B_vitro_10uM		220	YLR110C	T	QTH116	0.317104	B_vitro_10uM
221	YLR110C	T	QTH112	0.0858824	B_vitro_10uM		221	YLR110C	T	QTH116	0.269775	B_vitro_10uM
222	YLR110C	G	QTH112	6.47263	B_vitro_10uM		222	YLR110C	G	QTH116	3.94565	B_vitro_10uM
223	YLR110C	A	QTH112	1.45274	B_vitro_10uM		223	YLR110C	A	QTH116	1.05859	B_vitro_10uM
224	YLR110C	C	QTH112	0.93261	B_vitro_10uM		224	YLR110C	C	QTH116	0.490643	B_vitro_10uM
225	YLR110C	C	QTH112	0.775361	B_vitro_10uM		225	YLR110C	C	QTH116	0.348656	B_vitro_10uM
226	YLR110C	A	QTH112	0.944706	B_vitro_10uM		226	YLR110C	A	QTH116	0.364433	B_vitro_10uM
227	YLR110C	C	QTH112	0.231036	B_vitro_10uM		227	YLR110C	C	QTH116	0.159341	B_vitro_10uM
228	YLR110C	T	QTH112	0.0737863	B_vitro_10uM		228	YLR110C	T	QTH116	0.0331302	B_vitro_10uM
229	YLR110C	G	QTH112	1.76724	B_vitro_10uM		229	YLR110C	G	QTH116	1.73697	B_vitro_10uM
230	YLR110C	A	QTH112	0.351997	B_vitro_10uM		230	YLR110C	A	QTH116	0.222446	B_vitro_10uM
231	YLR110C	A	QTH112	0.593919	B_vitro_10uM		231	YLR110C	A	QTH116	0.222446	B_vitro_10uM
232	YLR110C	G	QTH112	4.6945	B_vitro_10uM		232	YLR110C	G	QTH116	3.88255	B_vitro_10uM
233	YLR110C	C	QTH112	0.569727	B_vitro_10uM		233	YLR110C	C	QTH116	0.411762	B_vitro_10uM
234	YLR110C	C	QTH112	1.04148	B_vitro_10uM		234	YLR110C	C	QTH116	0.727288	B_vitro_10uM
235	YLR110C	C	QTH112	1.45274	B_vitro_10uM		235	YLR110C	C	QTH116	0.837722	B_vitro_10uM
236	YLR110C	C	QTH112	0.956802	B_vitro_10uM		236	YLR110C	C	QTH116	0.474867	B_vitro_10uM
237	YLR110C	A	QTH112	3.03733	B_vitro_10uM		237	YLR110C	A	QTH116	2.09983	B_vitro_10uM
238	YLR110C	A	QTH112	1.2713	B_vitro_10uM		238	YLR110C	A	QTH116	1.16902	B_vitro_10uM
239	YLR110C	A	QTH112	1.83982	B_vitro_10uM		239	YLR110C	A	QTH116	1.42145	B_vitro_10uM
240	YLR110C	G	QTH112	33.4591	B_vitro_10uM		240	YLR110C	G	QTH116	31.7119	B_vitro_10uM
241	YLR110C	A	QTH112	4.35581	B_vitro_10uM		241	YLR110C	A	QTH116	3.47236	B_vitro_10uM
242	YLR110C	A	QTH112	3.01314	B_vitro_10uM		242	YLR110C	A	QTH116	2.25759	B_vitro_10uM
243	YLR110C	C	QTH112	0.0374979	B_vitro_10uM		243	YLR110C	C	QTH116	0.175117	B_vitro_10uM
244	YLR110C	G	QTH112	2.44462	B_vitro_10uM		244	YLR110C	G	QTH116	1.86318	B_vitro_10uM
245	YLR110C	G	QTH112	3.55747	B_vitro_10uM		245	YLR110C	G	QTH116	1.75275	B_vitro_10uM
246	YLR110C	T	QTH112	0.702784	B_vitro_10uM		246	YLR110C	T	QTH116	0.427538	B_vitro_10uM
247	YLR110C	A	QTH112	1.80353	B_vitro_10uM		247	YLR110C	A	QTH116	1.04281	B_vitro_10uM
248	YLR110C	C	QTH112	0.569727	B_vitro_10uM		248	YLR110C	C	QTH116	0.143564	B_vitro_10uM
249	YLR110C	T	QTH112	0.581823	B_vitro_10uM		249	YLR110C	T	QTH116	0.222446	B_vitro_10uM
250	YLR110C	T	QTH112	0.860033	B_vitro_10uM		250	YLR110C	T	QTH116	0.853498	B_vitro_10uM
251	YLR110C	C	QTH112	0.896322	B_vitro_10uM		251	YLR110C	C	QTH116	0.317104	B_vitro_10uM
252	YLR110C	T	QTH112	0.787457	B_vitro_10uM		252	YLR110C	T	QTH116	0.348656	B_vitro_10uM
253	YLR110C	A	QTH112	1.10196	B_vitro_10uM		253	YLR110C	A	QTH116	0.790393	B_vitro_10uM
254	YLR110C	C	QTH112	0.122171	B_vitro_10uM		254	YLR110C	C	QTH116	0.253999	B_vitro_10uM
255	YLR110C	T	QTH112	0.0133057	B_vitro_10uM		255	YLR110C	T	QTH116	0.143564	B_vitro_10uM
256	YLR110C	G	QTH112	3.64214	B_vitro_10uM		256	YLR110C	G	QTH116	3.37771	B_vitro_10uM
257	YLR110C	C	QTH112	0.0979785	B_vitro_10uM		257	YLR110C	C	QTH116	0.00157763	B_vitro_10uM
258	YLR110C	T	QTH112	0.110075	B_vitro_10uM		258	YLR110C	T	QTH116	0.00157763	B_vitro_10uM
259	YLR110C	G	QTH112	2.44462	B_vitro_10uM		259	YLR110C	G	QTH116	2.49423	B_vitro_10uM
260	YLR110C	C	QTH112	0.618111	B_vitro_10uM		260	YLR110C	C	QTH116	0.616854	B_vitro_10uM
261	YLR110C	T	QTH112	0.71488	B_vitro_10uM		261	YLR110C	T	QTH116	0.585301	B_vitro_10uM
262	YLR110C	C	QTH112	1.12615	B_vitro_10uM		262	YLR110C	C	QTH116	0.853498	B_vitro_10uM
263	YLR110C	C	QTH112	1.16244	B_vitro_10uM		263	YLR110C	C	QTH116	1.57921	B_vitro_10uM
264	YLR110C	A	QTH112	3.42441	B_vitro_10uM		264	YLR110C	A	QTH116	2.87287	B_vitro_10uM
265	YLR110C	G	QTH112	12.6175	B_vitro_10uM		265	YLR110C	G	QTH116	11.3921	B_vitro_10uM
266	YLR110C	T	QTH112	2.72283	B_vitro_10uM		266	YLR110C	T	QTH116	2.68355	B_vitro_10uM
267	YLR110C	T	QTH112	2.66235	B_vitro_10uM		267	YLR110C	T	QTH116	3.2515	B_vitro_10uM
268	YLR110C	A	QTH112	6.32748	B_vitro_10uM		268	YLR110C	A	QTH116	7.10091	B_vitro_10uM
269	YLR110C	C	QTH112	3.69052	B_vitro_10uM		269	YLR110C	C	QTH116	2.79398	B_vitro_10uM
270	YLR110C	C	QTH112	4.27114	B_vitro_10uM		270	YLR110C	C	QTH116	3.96143	B_vitro_10uM
271	YLR110C	T	QTH112	3.73891	B_vitro_10uM		271	YLR110C	T	QTH116	3.0464	B_vitro_10uM
272	YLR110C	C	QTH112	4.01712	B_vitro_10uM		272	YLR110C	C	QTH116	3.2515	B_vitro_10uM
273	YLR110C	T	QTH112	1.60999	B_vitro_10uM		273	YLR110C	T	QTH116	0.916603	B_vitro_10uM
274	YLR110C	A	QTH112	4.59773	B_vitro_10uM		274	YLR110C	A	QTH116	3.69323	B_vitro_10uM
275	YLR110C	C	QTH112	0.956802	B_vitro_10uM		275	YLR110C	C	QTH116	0.601077	B_vitro_10uM
276	YLR110C	T	QTH112	0.49715	B_vitro_10uM		276	YLR110C	T	QTH116	0.222446	B_vitro_10uM
277	YLR110C	G	QTH112	2.42043	B_vitro_10uM		277	YLR110C	G	QTH116	2.28914	B_vitro_10uM
278	YLR110C	A	QTH112	1.05357	B_vitro_10uM		278	YLR110C	A	QTH116	0.411762	B_vitro_10uM
279	YLR110C	A	QTH112	0.448766	B_vitro_10uM		279	YLR110C	A	QTH116	0.317104	B_vitro_10uM
280	YLR110C	G	QTH112	3.24297	B_vitro_10uM		280	YLR110C	G	QTH116	2.46268	B_vitro_10uM
281	YLR110C	C	QTH112	0.666496	B_vitro_10uM		281	YLR110C	C	QTH116	0.348656	B_vitro_10uM
282	YLR110C	T	QTH112	0.920514	B_vitro_10uM		282	YLR110C	T	QTH116	1.05859	B_vitro_10uM
283	YLR110C	C	QTH112	1.13824	B_vitro_10uM		283	YLR110C	C	QTH116	1.13747	B_vitro_10uM
284	YLR110C	C	QTH112	0.739072	B_vitro_10uM		284	YLR110C	C	QTH116	0.317104	B_vitro_10uM
285	YLR110C	A	QTH112	1.04148	B_vitro_10uM		285	YLR110C	A	QTH116	0.900827	B_vitro_10uM
286	YLR110C	A	QTH112	0.884226	B_vitro_10uM		286	YLR110C	A	QTH116	0.45909	B_vitro_10uM
287	YLR110C	A	QTH112	0.6544	B_vitro_10uM		287	YLR110C	A	QTH116	0.506419	B_vitro_10uM
288	YLR110C	G	QTH112	13.0771	B_vitro_10uM		288	YLR110C	G	QTH116	8.82053	B_vitro_10uM
289	YLR110C	A	QTH112	1.02938	B_vitro_10uM		289	YLR110C	A	QTH116	1.46877	B_vitro_10uM
290	YLR110C	A	QTH112	2.27528	B_vitro_10uM		290	YLR110C	A	QTH116	0.948156	B_vitro_10uM
291	YLR110C	C	QTH112	1.2834	B_vitro_10uM		291	YLR110C	C	QTH116	0.790393	B_vitro_10uM
292	YLR110C	A	QTH112	3.12201	B_vitro_10uM		292	YLR110C	A	QTH116	1.98939	B_vitro_10uM
293	YLR110C	C	QTH112	2.15432	B_vitro_10uM		293	YLR110C	C	QTH116	0.948156	B_vitro_10uM
294	YLR110C	C	QTH112	1.74305	B_vitro_10uM		294	YLR110C	C	QTH116	2.14716	B_vitro_10uM
295	YLR110C	A	QTH112	4.15018	B_vitro_10uM		295	YLR110C	A	QTH116	5.46018	B_vitro_10uM
296	YLR110C	C	QTH112	3.32764	B_vitro_10uM		296	YLR110C	C	QTH116	2.55734	B_vitro_10uM
297	YLR110C	C	QTH112	3.32764	B_vitro_10uM		297	YLR110C	C	QTH116	2.9833	B_vitro_10uM
298	YLR110C	T	QTH112	1.38017	B_vitro_10uM		298	YLR110C	T	QTH116	2.09983	B_vitro_10uM
299	YLR110C	C	QTH112	1.02938	B_vitro_10uM		299	YLR110C	C	QTH116	0.979709	B_vitro_10uM
300	YLR110C	T	QTH112	0.303612	B_vitro_10uM		300	YLR110C	T	QTH116	0.33288	B_vitro_10uM
301	YLR110C	G	QTH112	13.5126	B_vitro_10uM		301	YLR110C	G	QTH116	11.818	B_vitro_10uM
302	YLR110C	C	QTH112	0.6544	B_vitro_10uM		302	YLR110C	C	QTH116	0.727288	B_vitro_10uM
303	YLR110C	T	QTH112	0.835841	B_vitro_10uM		303	YLR110C	T	QTH116	0.443314	B_vitro_10uM
304	YLR110C	G	QTH112	5.77105	B_vitro_10uM		304	YLR110C	G	QTH116	6.42253	B_vitro_10uM
305	YLR110C	C	QTH112	0.799553	B_vitro_10uM		305	YLR110C	C	QTH116	0.900827	B_vitro_10uM
306	YLR110C	T	QTH112	1.15034	B_vitro_10uM		306	YLR110C	T	QTH116	0.837722	B_vitro_10uM
307	YLR110C	C	QTH112	1.51322	B_vitro_10uM		307	YLR110C	C	QTH116	1.57921	B_vitro_10uM
308	YLR110C	C	QTH112	0.968898	B_vitro_10uM		308	YLR110C	C	QTH116	0.806169	B_vitro_10uM
309	YLR110C	A	QTH112	3.79939	B_vitro_10uM		309	YLR110C	A	QTH116	3.55125	B_vitro_10uM
310	YLR110C	A	QTH112	4.44048	B_vitro_10uM		310	YLR110C	A	QTH116	2.92019	B_vitro_10uM
311	YLR110C	C	QTH112	1.98497	B_vitro_10uM		311	YLR110C	C	QTH116	1.1217	B_vitro_10uM
312	YLR110C	T	QTH112	1.54951	B_vitro_10uM		312	YLR110C	T	QTH116	1.27946	B_vitro_10uM
313	YLR110C	C	QTH112	0.993091	B_vitro_10uM		313	YLR110C	C	QTH116	1.46877	B_vitro_10uM
314	YLR110C	A	QTH112	3.71472	B_vitro_10uM		314	YLR110C	A	QTH116	3.89832	B_vitro_10uM
315	YLR110C	C	QTH112	0.642303	B_vitro_10uM		315	YLR110C	C	QTH116	0.995485	B_vitro_10uM
316	YLR110C	T	QTH112	0.751168	B_vitro_10uM		316	YLR110C	T	QTH116	0.364433	B_vitro_10uM
317	YLR110C	C	QTH112	0.327805	B_vitro_10uM		317	YLR110C	C	QTH116	0.143564	B_vitro_10uM
318	YLR110C	T	QTH112	0.27942	B_vitro_10uM		318	YLR110C	T	QTH116	0.143564	B_vitro_10uM
319	YLR110C	G	QTH112	4.50096	B_vitro_10uM		319	YLR110C	G	QTH116	4.37161	B_vitro_10uM
320	YLR110C	T	QTH112	0.835841	B_vitro_10uM		320	YLR110C	T	QTH116	0.806169	B_vitro_10uM
321	YLR110C	C	QTH112	0.606015	B_vitro_10uM		321	YLR110C	C	QTH116	0.411762	B_vitro_10uM
322	YLR110C	A	QTH112	3.73891	B_vitro_10uM		322	YLR110C	A	QTH116	3.26727	B_vitro_10uM
323	YLR110C	C	QTH112	1.54951	B_vitro_10uM		323	YLR110C	C	QTH116	2.80976	B_vitro_10uM
324	YLR110C	C	QTH112	1.35597	B_vitro_10uM		324	YLR110C	C	QTH116	1.91051	B_vitro_10uM
325	YLR110C	T	QTH112	1.17453	B_vitro_10uM		325	YLR110C	T	QTH116	1.53188	B_vitro_10uM
326	YLR110C	C	QTH112	1.99707	B_vitro_10uM		326	YLR110C	C	QTH116	2.17871	B_vitro_10uM
327	YLR110C	T	QTH112	1.81563	B_vitro_10uM		327	YLR110C	T	QTH116	2.17871	B_vitro_10uM
328	YLR110C	T	QTH112	0.968898	B_vitro_10uM		328	YLR110C	T	QTH116	1.1217	B_vitro_10uM
329	YLR110C	A	QTH112	6.07346	B_vitro_10uM		329	YLR110C	A	QTH116	4.56093	B_vitro_10uM
330	YLR110C	C	QTH112	1.19872	B_vitro_10uM		330	YLR110C	C	QTH116	0.806169	B_vitro_10uM
331	YLR110C	A	QTH112	1.29549	B_vitro_10uM		331	YLR110C	A	QTH116	1.24791	B_vitro_10uM
332	YLR110C	C	QTH112	1.07776	B_vitro_10uM		332	YLR110C	C	QTH116	1.1217	B_vitro_10uM
333	YLR110C	T	QTH112	0.557631	B_vitro_10uM		333	YLR110C	T	QTH116	0.474867	B_vitro_10uM
334	YLR110C	G	QTH112	5.61381	B_vitro_10uM		334	YLR110C	G	QTH116	5.94924	B_vitro_10uM
335	YLR110C	G	QTH112	6.21861	B_vitro_10uM		335	YLR110C	G	QTH116	5.96502	B_vitro_10uM
336	YLR110C	T	QTH112	1.34388	B_vitro_10uM		336	YLR110C	T	QTH116	1.1848	B_vitro_10uM
337	YLR110C	G	QTH112	14.1295	B_vitro_10uM		337	YLR110C	G	QTH116	13.4588	B_vitro_10uM
338	YLR110C	C	QTH112	1.8882	B_vitro_10uM		338	YLR110C	C	QTH116	0.774617	B_vitro_10uM
339	YLR110C	T	QTH112	0.593919	B_vitro_10uM		339	YLR110C	T	QTH116	0.348656	B_vitro_10uM
340	YLR110C	G	QTH112	11.5772	B_vitro_10uM		340	YLR110C	G	QTH116	10.6821	B_vitro_10uM
341	YLR110C	C	QTH112	1.22292	B_vitro_10uM		341	YLR110C	C	QTH116	0.601077	B_vitro_10uM
342	YLR110C	T	QTH112	0.49715	B_vitro_10uM		342	YLR110C	T	QTH116	0.0962355	B_vitro_10uM
343	YLR110C	G	QTH112	18.4599	B_vitro_10uM		343	YLR110C	G	QTH116	19.4222	B_vitro_10uM
344	YLR110C	C	QTH112	2.77122	B_vitro_10uM		344	YLR110C	C	QTH116	2.47846	B_vitro_10uM
345	YLR110C	T	QTH112	1.76724	B_vitro_10uM		345	YLR110C	T	QTH116	1.75275	B_vitro_10uM
346	YLR110C	A	QTH112	3.7631	B_vitro_10uM		346	YLR110C	A	QTH116	3.17261	B_vitro_10uM
347	YLR110C	A	QTH112	0.0979785	B_vitro_10uM		347	YLR110C	A	QTH116	0.127788	B_vitro_10uM
348	YLR110C	G	QTH112	2.85589	B_vitro_10uM		348	YLR110C	G	QTH116	2.30492	B_vitro_10uM
349	YLR110C	G	QTH112	7.23468	B_vitro_10uM		349	YLR110C	G	QTH116	7.36911	B_vitro_10uM
350	YLR110C	C	QTH112	2.13013	B_vitro_10uM		350	YLR110C	C	QTH116	1.64231	B_vitro_10uM
351	YLR110C	T	QTH112	1.56161	B_vitro_10uM		351	YLR110C	T	QTH116	1.07437	B_vitro_10uM
352	YLR110C	T	QTH112	1.17453	B_vitro_10uM		352	YLR110C	T	QTH116	1.1848	B_vitro_10uM
353	YLR110C	T	QTH112	0.43667	B_vitro_10uM		353	YLR110C	T	QTH116	0.45909	B_vitro_10uM
354	YLR110C	G	QTH112	7.71853	B_vitro_10uM		354	YLR110C	G	QTH116	7.30601	B_vitro_10uM
355	YLR110C	C	QTH112	0.0616902	B_vitro_10uM		355	YLR110C	C	QTH116	0.112012	B_vitro_10uM
356	YLR110C	C	QTH112	0.485054	B_vitro_10uM		356	YLR110C	C	QTH116	0.222446	B_vitro_10uM
357	YLR110C	A	QTH112	0.110075	B_vitro_10uM		357	YLR110C	A	QTH116	0.0173539	B_vitro_10uM
358	YLR110C	G	QTH112	0.194747	B_vitro_10uM		358	YLR110C	G	QTH116	0.127788	B_vitro_10uM
359	YLR110C	C	QTH112	0.00120961	B_vitro_10uM		359	YLR110C	C	QTH116	0.0489065	B_vitro_10uM
360	YLR110C	T	QTH112	0.00120961	B_vitro_10uM		360	YLR110C	T	QTH116	0.127788	B_vitro_10uM
361	YLR110C	G	QTH112	13.1497	B_vitro_10uM		361	YLR110C	G	QTH116	12.7331	B_vitro_10uM
362	YLR110C	C	QTH112	0.581823	B_vitro_10uM		362	YLR110C	C	QTH116	0.427538	B_vitro_10uM
363	YLR110C	T	QTH112	0.194747	B_vitro_10uM		363	YLR110C	T	QTH116	0.0962355	B_vitro_10uM
364	YLR110C	G	QTH112	0.424573	B_vitro_10uM		364	YLR110C	G	QTH116	0.490643	B_vitro_10uM
365	YLR110C	G	QTH112	0.134267	B_vitro_10uM		365	YLR110C	G	QTH116	0.20667	B_vitro_10uM
366	YLR110C	T	QTH112	0.158459	B_vitro_10uM		366	YLR110C	T	QTH116	0.0331302	B_vitro_10uM
367	YLR110C	G	QTH112	0.908418	B_vitro_10uM		367	YLR110C	G	QTH116	1.48455	B_vitro_10uM
368	YLR110C	C	QTH112	0.327805	B_vitro_10uM		368	YLR110C	C	QTH116	0.821945	B_vitro_10uM
369	YLR110C	T	QTH112	0.400381	B_vitro_10uM		369	YLR110C	T	QTH116	0.348656	B_vitro_10uM
370	YLR110C	T	QTH112	0.0858824	B_vitro_10uM		370	YLR110C	T	QTH116	0.00157763	B_vitro_10uM
371	YLR110C	T	QTH112	0.0979785	B_vitro_10uM		371	YLR110C	T	QTH116	0.00157763	B_vitro_10uM
372	YLR110C	G	QTH112	1.38017	B_vitro_10uM		372	YLR110C	G	QTH116	1.09014	B_vitro_10uM
373	YLR110C	T	QTH112	0.00120961	B_vitro_10uM		373	YLR110C	T	QTH116	0.00157763	B_vitro_10uM
374	YLR110C	T	QTH112	0.00120961	B_vitro_10uM		374	YLR110C	T	QTH116	0.00157763	B_vitro_10uM
375	YLR110C	G	QTH112	0.146363	B_vitro_10uM		375	YLR110C	G	QTH116	0.0173539	B_vitro_10uM
376	YLR110C	G	QTH112	0.448766	B_vitro_10uM		376	YLR110C	G	QTH116	0.411762	B_vitro_10uM
377	YLR110C	C	QTH112	0.0374979	B_vitro_10uM		377	YLR110C	C	QTH116	0.00157763	B_vitro_10uM
378	YLR110C	T	QTH112	0.134267	B_vitro_10uM		378	YLR110C	T	QTH116	0.0173539	B_vitro_10uM
379	YLR110C	G	QTH112	0.0133057	B_vitro_10uM		379	YLR110C	G	QTH116	0.00157763	B_vitro_10uM
380	YLR110C	G	QTH112	0.00120961	B_vitro_10uM		380	YLR110C	G	QTH116	0.0962355	B_vitro_10uM
381	YLR110C	T	QTH112	0.00120961	B_vitro_10uM		381	YLR110C	T	QTH116	0.00157763	B_vitro_10uM
382	YLR110C	G	QTH112	0.00120961	B_vitro_10uM		382	YLR110C	G	QTH116	0.00157763	B_vitro_10uM
383	YLR110C	C	QTH112	0.0495941	B_vitro_10uM		383	YLR110C	C	QTH116	0.00157763	B_vitro_10uM
384	YLR110C	C	QTH112	0.00120961	B_vitro_10uM		384	YLR110C	C	QTH116	0.00157763	B_vitro_10uM
385	YLR110C	G	QTH112	0.00120961	B_vitro_10uM		385	YLR110C	G	QTH116	0.00157763	B_vitro_10uM
386	YLR110C	C	QTH112	0.00120961	B_vitro_10uM		386	YLR110C	C	QTH116	0.00157763	B_vitro_10uM
387	YLR110C	T	QTH112	0.00120961	B_vitro_10uM		387	YLR110C	T	QTH116	0.00157763	B_vitro_10uM
388	YLR110C	G	QTH112	0.00120961	B_vitro_10uM		388	YLR110C	G	QTH116	0.00157763	B_vitro_10uM
389	YLR110C	C	QTH112	0.00120961	B_vitro_10uM		389	YLR110C	C	QTH116	0.00157763	B_vitro_10uM
390	YLR110C	T	QTH112	0.00120961	B_vitro_10uM		390	YLR110C	T	QTH116	0.00157763	B_vitro_10uM
391	YLR110C	T	QTH112	0.00120961	B_vitro_10uM		391	YLR110C	T	QTH116	0.00157763	B_vitro_10uM
392	YLR110C	T	QTH112	0.00120961	B_vitro_10uM		392	YLR110C	T	QTH116	0.00157763	B_vitro_10uM
393	YLR110C	G	QTH112	0.00120961	B_vitro_10uM		393	YLR110C	G	QTH116	0.00157763	B_vitro_10uM
394	YLR110C	T	QTH112	0.00120961	B_vitro_10uM		394	YLR110C	T	QTH116	0.00157763	B_vitro_10uM
395	YLR110C	T	QTH112	0.00120961	B_vitro_10uM		395	YLR110C	T	QTH116	0.00157763	B_vitro_10uM
396	YLR110C	G	QTH112	0.00120961	B_vitro_10uM		396	YLR110C	G	QTH116	0.00157763	B_vitro_10uM
397	YLR110C	T	QTH112	0.00120961	B_vitro_10uM		397	YLR110C	T	QTH116	0.00157763	B_vitro_10uM
398	YLR110C	T	QTH112	0.00120961	B_vitro_10uM		398	YLR110C	T	QTH116	0.00157763	B_vitro_10uM
399	YLR110C	G	QTH112	0.00120961	B_vitro_10uM		399	YLR110C	G	QTH116	0.00157763	B_vitro_10uM
400	YLR110C	T	QTH112	0.00120961	B_vitro_10uM		400	YLR110C	T	QTH116	0.00157763	B_vitro_10uM
401	YLR110C	A	QTH112	0.00120961	B_vitro_10uM		401	YLR110C	A	QTH116	0.00157763	B_vitro_10uM
402	YLR110C	A	QTH112	0.00120961	B_vitro_10uM		402	YLR110C	A	QTH116	0.00157763	B_vitro_10uM
Figure 7D
Replicate A							Replicate B
Position	RNA	base	Sample	Ncleavage	Cond		Position	RNA	base	Sample	Ncleavage	Cond
1	YLR110C	A	QTH114	7.00299	D_vivo_1mM		1	YLR110C	A	QTH118	3.29922	D_vivo_1mM
2	YLR110C	T	QTH114	5.49087	D_vivo_1mM		2	YLR110C	T	QTH118	4.59812	D_vivo_1mM
3	YLR110C	G	QTH114	23.9198	D_vivo_1mM		3	YLR110C	G	QTH118	29.7969	D_vivo_1mM
4	YLR110C	C	QTH114	4.45129	D_vivo_1mM		4	YLR110C	C	QTH118	2.1735	D_vivo_1mM
5	YLR110C	A	QTH114	9.36567	D_vivo_1mM		5	YLR110C	A	QTH118	10.5731	D_vivo_1mM
6	YLR110C	A	QTH114	4.5458	D_vivo_1mM		6	YLR110C	A	QTH118	4.59812	D_vivo_1mM
7	YLR110C	T	QTH114	7.28651	D_vivo_1mM		7	YLR110C	T	QTH118	3.64559	D_vivo_1mM
8	YLR110C	T	QTH114	2.27762	D_vivo_1mM		8	YLR110C	T	QTH118	3.29922	D_vivo_1mM
9	YLR110C	T	QTH114	3.12819	D_vivo_1mM		9	YLR110C	T	QTH118	1.74053	D_vivo_1mM
10	YLR110C	T	QTH114	2.37213	D_vivo_1mM		10	YLR110C	T	QTH118	3.12603	D_vivo_1mM
11	YLR110C	C	QTH114	1.33255	D_vivo_1mM		11	YLR110C	C	QTH118	2.08691	D_vivo_1mM
12	YLR110C	T	QTH114	3.88425	D_vivo_1mM		12	YLR110C	T	QTH118	4.94449	D_vivo_1mM
13	YLR110C	A	QTH114	5.96341	D_vivo_1mM		13	YLR110C	A	QTH118	7.45571	D_vivo_1mM
14	YLR110C	C	QTH114	3.50622	D_vivo_1mM		14	YLR110C	C	QTH118	6.2434	D_vivo_1mM
15	YLR110C	T	QTH114	3.03368	D_vivo_1mM		15	YLR110C	T	QTH118	4.16515	D_vivo_1mM
16	YLR110C	G	QTH114	59.8325	D_vivo_1mM		16	YLR110C	G	QTH118	54.1296	D_vivo_1mM
17	YLR110C	T	QTH114	7.09749	D_vivo_1mM		17	YLR110C	T	QTH118	11.006	D_vivo_1mM
18	YLR110C	C	QTH114	11.1613	D_vivo_1mM		18	YLR110C	C	QTH118	7.80208	D_vivo_1mM
19	YLR110C	G	QTH114	35.7332	D_vivo_1mM		19	YLR110C	G	QTH118	32.5678	D_vivo_1mM
20	YLR110C	C	QTH114	4.5458	D_vivo_1mM		20	YLR110C	C	QTH118	4.33834	D_vivo_1mM
21	YLR110C	T	QTH114	9.8382	D_vivo_1mM		21	YLR110C	T	QTH118	6.76296	D_vivo_1mM
22	YLR110C	T	QTH114	3.03368	D_vivo_1mM		22	YLR110C	T	QTH118	2.95284	D_vivo_1mM
23	YLR110C	C	QTH114	0.576494	D_vivo_1mM		23	YLR110C	C	QTH118	2.43328	D_vivo_1mM
24	YLR110C	T	QTH114	3.41171	D_vivo_1mM		24	YLR110C	T	QTH118	6.07021	D_vivo_1mM
25	YLR110C	A	QTH114	2.93918	D_vivo_1mM		25	YLR110C	A	QTH118	7.71549	D_vivo_1mM
26	YLR110C	T	QTH114	6.81397	D_vivo_1mM		26	YLR110C	T	QTH118	2.69306	D_vivo_1mM
27	YLR110C	C	QTH114	2.46664	D_vivo_1mM		27	YLR110C	C	QTH118	3.64559	D_vivo_1mM
28	YLR110C	G	QTH114	55.4852	D_vivo_1mM		28	YLR110C	G	QTH118	58.9789	D_vivo_1mM
29	YLR110C	C	QTH114	9.64919	D_vivo_1mM		29	YLR110C	C	QTH118	6.07021	D_vivo_1mM
30	YLR110C	C	QTH114	8.04257	D_vivo_1mM		30	YLR110C	C	QTH118	3.90537	D_vivo_1mM
31	YLR110C	G	QTH114	18.6274	D_vivo_1mM		31	YLR110C	G	QTH118	22.0034	D_vivo_1mM
32	YLR110C	C	QTH114	0.00945072	D_vivo_1mM		32	YLR110C	C	QTH118	1.22097	D_vivo_1mM
33	YLR110C	T	QTH114	0.00945072	D_vivo_1mM		33	YLR110C	T	QTH118	0.00865936	D_vivo_1mM
34	YLR110C	G	QTH114	13.713	D_vivo_1mM		34	YLR110C	G	QTH118	8.23505	D_vivo_1mM
35	YLR110C	T	QTH114	0.00945072	D_vivo_1mM		35	YLR110C	T	QTH118	0.00865936	D_vivo_1mM
36	YLR110C	C	QTH114	0.860016	D_vivo_1mM		36	YLR110C	C	QTH118	1.91372	D_vivo_1mM
37	YLR110C	G	QTH114	6.81397	D_vivo_1mM		37	YLR110C	G	QTH118	6.32999	D_vivo_1mM
38	YLR110C	C	QTH114	2.75016	D_vivo_1mM		38	YLR110C	C	QTH118	0.00865936	D_vivo_1mM
39	YLR110C	C	QTH114	0.00945072	D_vivo_1mM		39	YLR110C	C	QTH118	0.26844	D_vivo_1mM
40	YLR110C	G	QTH114	13.524	D_vivo_1mM		40	YLR110C	G	QTH118	12.8245	D_vivo_1mM
41	YLR110C	C	QTH114	0.00945072	D_vivo_1mM		41	YLR110C	C	QTH118	0.788002	D_vivo_1mM
42	YLR110C	T	QTH114	0.00945072	D_vivo_1mM		42	YLR110C	T	QTH118	0.00865936	D_vivo_1mM
43	YLR110C	G	QTH114	2.08861	D_vivo_1mM		43	YLR110C	G	QTH118	1.22097	D_vivo_1mM
44	YLR110C	T	QTH114	0.00945072	D_vivo_1mM		44	YLR110C	T	QTH118	0.00865936	D_vivo_1mM
45	YLR110C	C	QTH114	1.04903	D_vivo_1mM		45	YLR110C	C	QTH118	0.00865936	D_vivo_1mM
46	YLR110C	G	QTH114	3.41171	D_vivo_1mM		46	YLR110C	G	QTH118	6.58977	D_vivo_1mM
47	YLR110C	C	QTH114	0.00945072	D_vivo_1mM		47	YLR110C	C	QTH118	1.22097	D_vivo_1mM
48	YLR110C	T	QTH114	1.33255	D_vivo_1mM		48	YLR110C	T	QTH118	0.441627	D_vivo_1mM
49	YLR110C	T	QTH114	0.292972	D_vivo_1mM		49	YLR110C	T	QTH118	1.74053	D_vivo_1mM
50	YLR110C	C	QTH114	0.954523	D_vivo_1mM		50	YLR110C	C	QTH118	0.701408	D_vivo_1mM
51	YLR110C	T	QTH114	0.00945072	D_vivo_1mM		51	YLR110C	T	QTH118	0.00865936	D_vivo_1mM
52	YLR110C	G	QTH114	7.38102	D_vivo_1mM		52	YLR110C	G	QTH118	3.38581	D_vivo_1mM
53	YLR110C	C	QTH114	0.481987	D_vivo_1mM		53	YLR110C	C	QTH118	0.355034	D_vivo_1mM
54	YLR110C	C	QTH114	0.00945072	D_vivo_1mM		54	YLR110C	C	QTH118	0.00865936	D_vivo_1mM
55	YLR110C	G	QTH114	1.52157	D_vivo_1mM		55	YLR110C	G	QTH118	5.46406	D_vivo_1mM
56	YLR110C	C	QTH114	0.00945072	D_vivo_1mM		56	YLR110C	C	QTH118	0.00865936	D_vivo_1mM
57	YLR110C	T	QTH114	0.00945072	D_vivo_1mM		57	YLR110C	T	QTH118	0.00865936	D_vivo_1mM
58	YLR110C	G	QTH114	1.52157	D_vivo_1mM		58	YLR110C	G	QTH118	0.00865936	D_vivo_1mM
59	YLR110C	C	QTH114	0.00945072	D_vivo_1mM		59	YLR110C	C	QTH118	2.1735	D_vivo_1mM
60	YLR110C	T	QTH114	1.9941	D_vivo_1mM		60	YLR110C	T	QTH118	0.00865936	D_vivo_1mM
61	YLR110C	A	QTH114	0.00945072	D_vivo_1mM		61	YLR110C	A	QTH118	0.00865936	D_vivo_1mM
62	YLR110C	A	QTH114	0.765509	D_vivo_1mM		62	YLR110C	A	QTH118	0.874595	D_vivo_1mM
63	YLR110C	C	QTH114	0.00945072	D_vivo_1mM		63	YLR110C	C	QTH118	0.00865936	D_vivo_1mM
64	YLR110C	G	QTH114	1.42706	D_vivo_1mM		64	YLR110C	G	QTH118	0.701408	D_vivo_1mM
65	YLR110C	T	QTH114	0.198465	D_vivo_1mM		65	YLR110C	T	QTH118	0.0952529	D_vivo_1mM
66	YLR110C	T	QTH114	0.00945072	D_vivo_1mM		66	YLR110C	T	QTH118	0.00865936	D_vivo_1mM
67	YLR110C	A	QTH114	0.00945072	D_vivo_1mM		67	YLR110C	A	QTH118	0.00865936	D_vivo_1mM
68	YLR110C	C	QTH114	0.576494	D_vivo_1mM		68	YLR110C	C	QTH118	0.00865936	D_vivo_1mM
69	YLR110C	C	QTH114	0.00945072	D_vivo_1mM		69	YLR110C	C	QTH118	0.874595	D_vivo_1mM
70	YLR110C	A	QTH114	0.954523	D_vivo_1mM		70	YLR110C	A	QTH118	2.86625	D_vivo_1mM
71	YLR110C	C	QTH114	0.00945072	D_vivo_1mM		71	YLR110C	C	QTH118	0.441627	D_vivo_1mM
72	YLR110C	T	QTH114	0.671001	D_vivo_1mM		72	YLR110C	T	QTH118	0.00865936	D_vivo_1mM
73	YLR110C	G	QTH114	3.03368	D_vivo_1mM		73	YLR110C	G	QTH118	6.07021	D_vivo_1mM
74	YLR110C	C	QTH114	0.00945072	D_vivo_1mM		74	YLR110C	C	QTH118	1.48075	D_vivo_1mM
75	YLR110C	T	QTH114	2.84467	D_vivo_1mM		75	YLR110C	T	QTH118	0.00865936	D_vivo_1mM
76	YLR110C	A	QTH114	0.00945072	D_vivo_1mM		76	YLR110C	A	QTH118	0.355034	D_vivo_1mM
77	YLR110C	C	QTH114	0.954523	D_vivo_1mM		77	YLR110C	C	QTH118	0.00865936	D_vivo_1mM
78	YLR110C	T	QTH114	0.00945072	D_vivo_1mM		78	YLR110C	T	QTH118	0.00865936	D_vivo_1mM
79	YLR110C	G	QTH114	0.103958	D_vivo_1mM		79	YLR110C	G	QTH118	0.441627	D_vivo_1mM
80	YLR110C	T	QTH114	0.00945072	D_vivo_1mM		80	YLR110C	T	QTH118	0.00865936	D_vivo_1mM
81	YLR110C	C	QTH114	0.00945072	D_vivo_1mM		81	YLR110C	C	QTH118	0.00865936	D_vivo_1mM
82	YLR110C	A	QTH114	1.61607	D_vivo_1mM		82	YLR110C	A	QTH118	0.00865936	D_vivo_1mM
83	YLR110C	G	QTH114	1.8996	D_vivo_1mM		83	YLR110C	G	QTH118	1.13438	D_vivo_1mM
84	YLR110C	C	QTH114	0.00945072	D_vivo_1mM		84	YLR110C	C	QTH118	0.614814	D_vivo_1mM
85	YLR110C	C	QTH114	0.00945072	D_vivo_1mM		85	YLR110C	C	QTH118	0.788002	D_vivo_1mM
86	YLR110C	A	QTH114	0.860016	D_vivo_1mM		86	YLR110C	A	QTH118	0.00865936	D_vivo_1mM
87	YLR110C	A	QTH114	0.765509	D_vivo_1mM		87	YLR110C	A	QTH118	0.181847	D_vivo_1mM
88	YLR110C	G	QTH114	4.45129	D_vivo_1mM		88	YLR110C	G	QTH118	9.44736	D_vivo_1mM
89	YLR110C	A	QTH114	4.92383	D_vivo_1mM		89	YLR110C	A	QTH118	4.07856	D_vivo_1mM
90	YLR110C	A	QTH114	1.14354	D_vivo_1mM		90	YLR110C	A	QTH118	7.19593	D_vivo_1mM
91	YLR110C	T	QTH114	0.954523	D_vivo_1mM		91	YLR110C	T	QTH118	2.86625	D_vivo_1mM
92	YLR110C	C	QTH114	4.16777	D_vivo_1mM		92	YLR110C	C	QTH118	4.8579	D_vivo_1mM
93	YLR110C	T	QTH114	4.26228	D_vivo_1mM		93	YLR110C	T	QTH118	3.38581	D_vivo_1mM
94	YLR110C	A	QTH114	7.57003	D_vivo_1mM		94	YLR110C	A	QTH118	8.75461	D_vivo_1mM
95	YLR110C	C	QTH114	2.18312	D_vivo_1mM		95	YLR110C	C	QTH118	4.68471	D_vivo_1mM
96	YLR110C	C	QTH114	3.03368	D_vivo_1mM		96	YLR110C	C	QTH118	1.56734	D_vivo_1mM
97	YLR110C	A	QTH114	5.11284	D_vivo_1mM		97	YLR110C	A	QTH118	10.2267	D_vivo_1mM
98	YLR110C	C	QTH114	4.73481	D_vivo_1mM		98	YLR110C	C	QTH118	8.32164	D_vivo_1mM
99	YLR110C	T	QTH114	3.3172	D_vivo_1mM		99	YLR110C	T	QTH118	1.39416	D_vivo_1mM
100	YLR110C	T	QTH114	0.38748	D_vivo_1mM		100	YLR110C	T	QTH118	0.00865936	D_vivo_1mM
101	YLR110C	T	QTH114	1.23804	D_vivo_1mM		101	YLR110C	T	QTH118	0.00865936	D_vivo_1mM
102	YLR110C	G	QTH114	0.954523	D_vivo_1mM		102	YLR110C	G	QTH118	2.69306	D_vivo_1mM
103	YLR110C	G	QTH114	7.38102	D_vivo_1mM		103	YLR110C	G	QTH118	3.99196	D_vivo_1mM
104	YLR110C	T	QTH114	0.103958	D_vivo_1mM		104	YLR110C	T	QTH118	5.98362	D_vivo_1mM
105	YLR110C	C	QTH114	1.04903	D_vivo_1mM		105	YLR110C	C	QTH118	1.56734	D_vivo_1mM
106	YLR110C	A	QTH114	1.33255	D_vivo_1mM		106	YLR110C	A	QTH118	11.006	D_vivo_1mM
107	YLR110C	C	QTH114	3.03368	D_vivo_1mM		107	YLR110C	C	QTH118	1.39416	D_vivo_1mM
108	YLR110C	C	QTH114	3.41171	D_vivo_1mM		108	YLR110C	C	QTH118	1.56734	D_vivo_1mM
109	YLR110C	A	QTH114	5.01833	D_vivo_1mM		109	YLR110C	A	QTH118	1.39416	D_vivo_1mM
110	YLR110C	T	QTH114	0.00945072	D_vivo_1mM		110	YLR110C	T	QTH118	0.614814	D_vivo_1mM
111	YLR110C	C	QTH114	1.8996	D_vivo_1mM		111	YLR110C	C	QTH118	0.00865936	D_vivo_1mM
112	YLR110C	A	QTH114	0.954523	D_vivo_1mM		112	YLR110C	A	QTH118	1.30756	D_vivo_1mM
113	YLR110C	C	QTH114	0.00945072	D_vivo_1mM		113	YLR110C	C	QTH118	0.874595	D_vivo_1mM
114	YLR110C	T	QTH114	0.00945072	D_vivo_1mM		114	YLR110C	T	QTH118	0.00865936	D_vivo_1mM
115	YLR110C	T	QTH114	0.00945072	D_vivo_1mM		115	YLR110C	T	QTH118	0.614814	D_vivo_1mM
116	YLR110C	C	QTH114	0.00945072	D_vivo_1mM		116	YLR110C	C	QTH118	1.22097	D_vivo_1mM
117	YLR110C	T	QTH114	0.00945072	D_vivo_1mM		117	YLR110C	T	QTH118	0.874595	D_vivo_1mM
118	YLR110C	T	QTH114	0.00945072	D_vivo_1mM		118	YLR110C	T	QTH118	0.355034	D_vivo_1mM
119	YLR110C	G	QTH114	3.88425	D_vivo_1mM		119	YLR110C	G	QTH118	1.04778	D_vivo_1mM
120	YLR110C	T	QTH114	0.00945072	D_vivo_1mM		120	YLR110C	T	QTH118	0.00865936	D_vivo_1mM
121	YLR110C	G	QTH114	5.30186	D_vivo_1mM		121	YLR110C	G	QTH118	8.66802	D_vivo_1mM
122	YLR110C	A	QTH114	0.765509	D_vivo_1mM		122	YLR110C	A	QTH118	2.00031	D_vivo_1mM
123	YLR110C	A	QTH114	5.67989	D_vivo_1mM		123	YLR110C	A	QTH118	5.29087	D_vivo_1mM
124	YLR110C	G	QTH114	40.7421	D_vivo_1mM		124	YLR110C	G	QTH118	39.7551	D_vivo_1mM
125	YLR110C	A	QTH114	8.4206	D_vivo_1mM		125	YLR110C	A	QTH118	6.07021	D_vivo_1mM
126	YLR110C	C	QTH114	0.671001	D_vivo_1mM		126	YLR110C	C	QTH118	11.2658	D_vivo_1mM
127	YLR110C	C	QTH114	1.80509	D_vivo_1mM		127	YLR110C	C	QTH118	4.94449	D_vivo_1mM
128	YLR110C	A	QTH114	7.85355	D_vivo_1mM		128	YLR110C	A	QTH118	8.06186	D_vivo_1mM
129	YLR110C	C	QTH114	2.37213	D_vivo_1mM		129	YLR110C	C	QTH118	0.00865936	D_vivo_1mM
130	YLR110C	G	QTH114	51.2324	D_vivo_1mM		130	YLR110C	G	QTH118	30.6628	D_vivo_1mM
131	YLR110C	T	QTH114	0.00945072	D_vivo_1mM		131	YLR110C	T	QTH118	1.56734	D_vivo_1mM
132	YLR110C	C	QTH114	1.33255	D_vivo_1mM		132	YLR110C	C	QTH118	1.39416	D_vivo_1mM
133	YLR110C	T	QTH114	0.38748	D_vivo_1mM		133	YLR110C	T	QTH118	0.00865936	D_vivo_1mM
134	YLR110C	G	QTH114	30.9133	D_vivo_1mM		134	YLR110C	G	QTH118	29.4505	D_vivo_1mM
135	YLR110C	T	QTH114	0.860016	D_vivo_1mM		135	YLR110C	T	QTH118	1.48075	D_vivo_1mM
136	YLR110C	T	QTH114	3.12819	D_vivo_1mM		136	YLR110C	T	QTH118	2.34669	D_vivo_1mM
137	YLR110C	C	QTH114	3.12819	D_vivo_1mM		137	YLR110C	C	QTH118	0.441627	D_vivo_1mM
138	YLR110C	T	QTH114	0.38748	D_vivo_1mM		138	YLR110C	T	QTH118	0.0952529	D_vivo_1mM
139	YLR110C	G	QTH114	6.15242	D_vivo_1mM		139	YLR110C	G	QTH118	6.07021	D_vivo_1mM
140	YLR110C	A	QTH114	4.16777	D_vivo_1mM		140	YLR110C	A	QTH118	3.90537	D_vivo_1mM
141	YLR110C	A	QTH114	0.860016	D_vivo_1mM		141	YLR110C	A	QTH118	0.961189	D_vivo_1mM
142	YLR110C	A	QTH114	0.860016	D_vivo_1mM		142	YLR110C	A	QTH118	0.26844	D_vivo_1mM
143	YLR110C	C	QTH114	1.42706	D_vivo_1mM		143	YLR110C	C	QTH118	0.00865936	D_vivo_1mM
144	YLR110C	T	QTH114	0.00945072	D_vivo_1mM		144	YLR110C	T	QTH118	0.00865936	D_vivo_1mM
145	YLR110C	G	QTH114	3.12819	D_vivo_1mM		145	YLR110C	G	QTH118	2.95284	D_vivo_1mM
146	YLR110C	T	QTH114	0.860016	D_vivo_1mM		146	YLR110C	T	QTH118	0.00865936	D_vivo_1mM
147	YLR110C	C	QTH114	1.23804	D_vivo_1mM		147	YLR110C	C	QTH118	0.00865936	D_vivo_1mM
148	YLR110C	T	QTH114	0.576494	D_vivo_1mM		148	YLR110C	T	QTH118	1.30756	D_vivo_1mM
149	YLR110C	C	QTH114	0.00945072	D_vivo_1mM		149	YLR110C	C	QTH118	0.00865936	D_vivo_1mM
150	YLR110C	C	QTH114	0.38748	D_vivo_1mM		150	YLR110C	C	QTH118	0.00865936	D_vivo_1mM
151	YLR110C	C	QTH114	0.00945072	D_vivo_1mM		151	YLR110C	C	QTH118	0.00865936	D_vivo_1mM
152	YLR110C	C	QTH114	0.00945072	D_vivo_1mM		152	YLR110C	C	QTH118	0.00865936	D_vivo_1mM
153	YLR110C	A	QTH114	0.00945072	D_vivo_1mM		153	YLR110C	A	QTH118	0.00865936	D_vivo_1mM
154	YLR110C	G	QTH114	0.954523	D_vivo_1mM		154	YLR110C	G	QTH118	1.56734	D_vivo_1mM
155	YLR110C	C	QTH114	0.00945072	D_vivo_1mM		155	YLR110C	C	QTH118	0.00865936	D_vivo_1mM
156	YLR110C	T	QTH114	0.00945072	D_vivo_1mM		156	YLR110C	T	QTH118	0.181847	D_vivo_1mM
157	YLR110C	T	QTH114	0.00945072	D_vivo_1mM		157	YLR110C	T	QTH118	0.00865936	D_vivo_1mM
158	YLR110C	T	QTH114	0.00945072	D_vivo_1mM		158	YLR110C	T	QTH118	0.00865936	D_vivo_1mM
159	YLR110C	G	QTH114	0.860016	D_vivo_1mM		159	YLR110C	G	QTH118	0.00865936	D_vivo_1mM
160	YLR110C	G	QTH114	0.00945072	D_vivo_1mM		160	YLR110C	G	QTH118	0.614814	D_vivo_1mM
161	YLR110C	T	QTH114	0.00945072	D_vivo_1mM		161	YLR110C	T	QTH118	0.00865936	D_vivo_1mM
162	YLR110C	T	QTH114	0.00945072	D_vivo_1mM		162	YLR110C	T	QTH118	0.00865936	D_vivo_1mM
163	YLR110C	T	QTH114	0.00945072	D_vivo_1mM		163	YLR110C	T	QTH118	0.00865936	D_vivo_1mM
164	YLR110C	C	QTH114	0.00945072	D_vivo_1mM		164	YLR110C	C	QTH118	0.00865936	D_vivo_1mM
165	YLR110C	C	QTH114	0.38748	D_vivo_1mM		165	YLR110C	C	QTH118	0.00865936	D_vivo_1mM
166	YLR110C	A	QTH114	0.481987	D_vivo_1mM		166	YLR110C	A	QTH118	2.26009	D_vivo_1mM
167	YLR110C	C	QTH114	0.00945072	D_vivo_1mM		167	YLR110C	C	QTH118	0.00865936	D_vivo_1mM
168	YLR110C	C	QTH114	0.00945072	D_vivo_1mM		168	YLR110C	C	QTH118	0.00865936	D_vivo_1mM
169	YLR110C	G	QTH114	9.7437	D_vivo_1mM		169	YLR110C	G	QTH118	7.45571	D_vivo_1mM
170	YLR110C	C	QTH114	0.00945072	D_vivo_1mM		170	YLR110C	C	QTH118	2.34669	D_vivo_1mM
171	YLR110C	T	QTH114	0.00945072	D_vivo_1mM		171	YLR110C	T	QTH118	1.22097	D_vivo_1mM
172	YLR110C	A	QTH114	1.71058	D_vivo_1mM		172	YLR110C	A	QTH118	1.56734	D_vivo_1mM
173	YLR110C	C	QTH114	0.00945072	D_vivo_1mM		173	YLR110C	C	QTH118	0.0952529	D_vivo_1mM
174	YLR110C	C	QTH114	0.00945072	D_vivo_1mM		174	YLR110C	C	QTH118	0.00865936	D_vivo_1mM
175	YLR110C	G	QTH114	10.6888	D_vivo_1mM		175	YLR110C	G	QTH118	3.73218	D_vivo_1mM
176	YLR110C	T	QTH114	0.576494	D_vivo_1mM		176	YLR110C	T	QTH118	2.60647	D_vivo_1mM
177	YLR110C	C	QTH114	0.00945072	D_vivo_1mM		177	YLR110C	C	QTH118	0.181847	D_vivo_1mM
178	YLR110C	A	QTH114	0.576494	D_vivo_1mM		178	YLR110C	A	QTH118	2.26009	D_vivo_1mM
179	YLR110C	C	QTH114	0.00945072	D_vivo_1mM		179	YLR110C	C	QTH118	0.00865936	D_vivo_1mM
180	YLR110C	C	QTH114	0.00945072	D_vivo_1mM		180	YLR110C	C	QTH118	0.00865936	D_vivo_1mM
181	YLR110C	G	QTH114	9.93271	D_vivo_1mM		181	YLR110C	G	QTH118	7.10933	D_vivo_1mM
182	YLR110C	T	QTH114	1.71058	D_vivo_1mM		182	YLR110C	T	QTH118	1.04778	D_vivo_1mM
183	YLR110C	C	QTH114	0.00945072	D_vivo_1mM		183	YLR110C	C	QTH118	0.181847	D_vivo_1mM
184	YLR110C	G	QTH114	4.16777	D_vivo_1mM		184	YLR110C	G	QTH118	4.51153	D_vivo_1mM
185	YLR110C	A	QTH114	0.103958	D_vivo_1mM		185	YLR110C	A	QTH118	0.441627	D_vivo_1mM
186	YLR110C	T	QTH114	0.00945072	D_vivo_1mM		186	YLR110C	T	QTH118	0.614814	D_vivo_1mM
187	YLR110C	G	QTH114	0.00945072	D_vivo_1mM		187	YLR110C	G	QTH118	0.528221	D_vivo_1mM
188	YLR110C	A	QTH114	0.292972	D_vivo_1mM		188	YLR110C	A	QTH118	0.00865936	D_vivo_1mM
189	YLR110C	C	QTH114	0.00945072	D_vivo_1mM		189	YLR110C	C	QTH118	0.00865936	D_vivo_1mM
190	YLR110C	G	QTH114	1.61607	D_vivo_1mM		190	YLR110C	G	QTH118	1.04778	D_vivo_1mM
191	YLR110C	T	QTH114	0.00945072	D_vivo_1mM		191	YLR110C	T	QTH118	0.00865936	D_vivo_1mM
192	YLR110C	T	QTH114	0.00945072	D_vivo_1mM		192	YLR110C	T	QTH118	0.00865936	D_vivo_1mM
193	YLR110C	A	QTH114	0.00945072	D_vivo_1mM		193	YLR110C	A	QTH118	0.00865936	D_vivo_1mM
194	YLR110C	T	QTH114	0.00945072	D_vivo_1mM		194	YLR110C	T	QTH118	0.961189	D_vivo_1mM
195	YLR110C	C	QTH114	0.198465	D_vivo_1mM		195	YLR110C	C	QTH118	0.00865936	D_vivo_1mM
196	YLR110C	A	QTH114	0.00945072	D_vivo_1mM		196	YLR110C	A	QTH118	0.355034	D_vivo_1mM
197	YLR110C	C	QTH114	0.00945072	D_vivo_1mM		197	YLR110C	C	QTH118	0.00865936	D_vivo_1mM
198	YLR110C	T	QTH114	0.00945072	D_vivo_1mM		198	YLR110C	T	QTH118	0.00865936	D_vivo_1mM
199	YLR110C	C	QTH114	0.00945072	D_vivo_1mM		199	YLR110C	C	QTH118	0.00865936	D_vivo_1mM
200	YLR110C	A	QTH114	1.14354	D_vivo_1mM		200	YLR110C	A	QTH118	0.528221	D_vivo_1mM
201	YLR110C	A	QTH114	0.38748	D_vivo_1mM		201	YLR110C	A	QTH118	0.00865936	D_vivo_1mM
202	YLR110C	T	QTH114	0.00945072	D_vivo_1mM		202	YLR110C	T	QTH118	0.00865936	D_vivo_1mM
203	YLR110C	A	QTH114	0.00945072	D_vivo_1mM		203	YLR110C	A	QTH118	0.00865936	D_vivo_1mM
204	YLR110C	C	QTH114	0.00945072	D_vivo_1mM		204	YLR110C	C	QTH118	0.528221	D_vivo_1mM
205	YLR110C	A	QTH114	0.00945072	D_vivo_1mM		205	YLR110C	A	QTH118	0.00865936	D_vivo_1mM
206	YLR110C	C	QTH114	0.00945072	D_vivo_1mM		206	YLR110C	C	QTH118	0.00865936	D_vivo_1mM
207	YLR110C	C	QTH114	0.00945072	D_vivo_1mM		207	YLR110C	C	QTH118	0.00865936	D_vivo_1mM
208	YLR110C	A	QTH114	0.576494	D_vivo_1mM		208	YLR110C	A	QTH118	0.614814	D_vivo_1mM
209	YLR110C	C	QTH114	0.576494	D_vivo_1mM		209	YLR110C	C	QTH118	1.30756	D_vivo_1mM
210	YLR110C	C	QTH114	0.00945072	D_vivo_1mM		210	YLR110C	C	QTH118	0.00865936	D_vivo_1mM
211	YLR110C	T	QTH114	0.00945072	D_vivo_1mM		211	YLR110C	T	QTH118	0.00865936	D_vivo_1mM
212	YLR110C	G	QTH114	0.103958	D_vivo_1mM		212	YLR110C	G	QTH118	0.0952529	D_vivo_1mM
213	YLR110C	G	QTH114	0.954523	D_vivo_1mM		213	YLR110C	G	QTH118	0.441627	D_vivo_1mM
214	YLR110C	T	QTH114	0.00945072	D_vivo_1mM		214	YLR110C	T	QTH118	0.00865936	D_vivo_1mM
215	YLR110C	G	QTH114	1.71058	D_vivo_1mM		215	YLR110C	G	QTH118	4.68471	D_vivo_1mM
216	YLR110C	C	QTH114	0.00945072	D_vivo_1mM		216	YLR110C	C	QTH118	1.04778	D_vivo_1mM
217	YLR110C	C	QTH114	0.292972	D_vivo_1mM		217	YLR110C	C	QTH118	0.788002	D_vivo_1mM
218	YLR110C	C	QTH114	2.56115	D_vivo_1mM		218	YLR110C	C	QTH118	2.69306	D_vivo_1mM
219	YLR110C	A	QTH114	2.37213	D_vivo_1mM		219	YLR110C	A	QTH118	1.22097	D_vivo_1mM
220	YLR110C	T	QTH114	0.198465	D_vivo_1mM		220	YLR110C	T	QTH118	0.00865936	D_vivo_1mM
221	YLR110C	T	QTH114	0.00945072	D_vivo_1mM		221	YLR110C	T	QTH118	0.00865936	D_vivo_1mM
222	YLR110C	G	QTH114	1.61607	D_vivo_1mM		222	YLR110C	G	QTH118	2.00031	D_vivo_1mM
223	YLR110C	A	QTH114	1.42706	D_vivo_1mM		223	YLR110C	A	QTH118	1.30756	D_vivo_1mM
224	YLR110C	C	QTH114	0.00945072	D_vivo_1mM		224	YLR110C	C	QTH118	0.614814	D_vivo_1mM
225	YLR110C	C	QTH114	0.860016	D_vivo_1mM		225	YLR110C	C	QTH118	1.22097	D_vivo_1mM
226	YLR110C	A	QTH114	0.00945072	D_vivo_1mM		226	YLR110C	A	QTH118	1.91372	D_vivo_1mM
227	YLR110C	C	QTH114	0.00945072	D_vivo_1mM		227	YLR110C	C	QTH118	0.00865936	D_vivo_1mM
228	YLR110C	T	QTH114	0.103958	D_vivo_1mM		228	YLR110C	T	QTH118	0.00865936	D_vivo_1mM
229	YLR110C	G	QTH114	0.765509	D_vivo_1mM		229	YLR110C	G	QTH118	0.788002	D_vivo_1mM
230	YLR110C	A	QTH114	1.33255	D_vivo_1mM		230	YLR110C	A	QTH118	0.00865936	D_vivo_1mM
231	YLR110C	A	QTH114	0.954523	D_vivo_1mM		231	YLR110C	A	QTH118	0.00865936	D_vivo_1mM
232	YLR110C	G	QTH114	2.56115	D_vivo_1mM		232	YLR110C	G	QTH118	1.39416	D_vivo_1mM
233	YLR110C	C	QTH114	0.00945072	D_vivo_1mM		233	YLR110C	C	QTH118	0.701408	D_vivo_1mM
234	YLR110C	C	QTH114	1.61607	D_vivo_1mM		234	YLR110C	C	QTH118	2.1735	D_vivo_1mM
235	YLR110C	C	QTH114	0.765509	D_vivo_1mM		235	YLR110C	C	QTH118	0.355034	D_vivo_1mM
236	YLR110C	C	QTH114	0.38748	D_vivo_1mM		236	YLR110C	C	QTH118	0.26844	D_vivo_1mM
237	YLR110C	A	QTH114	5.67989	D_vivo_1mM		237	YLR110C	A	QTH118	2.1735	D_vivo_1mM
238	YLR110C	A	QTH114	0.576494	D_vivo_1mM		238	YLR110C	A	QTH118	1.39416	D_vivo_1mM
239	YLR110C	A	QTH114	2.37213	D_vivo_1mM		239	YLR110C	A	QTH118	0.701408	D_vivo_1mM
240	YLR110C	G	QTH114	36.1112	D_vivo_1mM		240	YLR110C	G	QTH118	34.5595	D_vivo_1mM
241	YLR110C	A	QTH114	2.65565	D_vivo_1mM		241	YLR110C	A	QTH118	3.12603	D_vivo_1mM
242	YLR110C	A	QTH114	2.46664	D_vivo_1mM		242	YLR110C	A	QTH118	4.25174	D_vivo_1mM
243	YLR110C	C	QTH114	0.00945072	D_vivo_1mM		243	YLR110C	C	QTH118	0.00865936	D_vivo_1mM
244	YLR110C	G	QTH114	2.75016	D_vivo_1mM		244	YLR110C	G	QTH118	4.42493	D_vivo_1mM
245	YLR110C	G	QTH114	1.80509	D_vivo_1mM		245	YLR110C	G	QTH118	2.43328	D_vivo_1mM
246	YLR110C	T	QTH114	1.23804	D_vivo_1mM		246	YLR110C	T	QTH118	0.00865936	D_vivo_1mM
247	YLR110C	A	QTH114	3.12819	D_vivo_1mM		247	YLR110C	A	QTH118	0.701408	D_vivo_1mM
248	YLR110C	C	QTH114	0.198465	D_vivo_1mM		248	YLR110C	C	QTH118	0.00865936	D_vivo_1mM
249	YLR110C	T	QTH114	0.00945072	D_vivo_1mM		249	YLR110C	T	QTH118	0.00865936	D_vivo_1mM
250	YLR110C	T	QTH114	2.46664	D_vivo_1mM		250	YLR110C	T	QTH118	2.08691	D_vivo_1mM
251	YLR110C	C	QTH114	0.00945072	D_vivo_1mM		251	YLR110C	C	QTH118	0.701408	D_vivo_1mM
252	YLR110C	T	QTH114	1.14354	D_vivo_1mM		252	YLR110C	T	QTH118	0.00865936	D_vivo_1mM
253	YLR110C	A	QTH114	1.33255	D_vivo_1mM		253	YLR110C	A	QTH118	0.441627	D_vivo_1mM
254	YLR110C	C	QTH114	0.576494	D_vivo_1mM		254	YLR110C	C	QTH118	1.48075	D_vivo_1mM
255	YLR110C	T	QTH114	0.00945072	D_vivo_1mM		255	YLR110C	T	QTH118	0.0952529	D_vivo_1mM
256	YLR110C	G	QTH114	1.14354	D_vivo_1mM		256	YLR110C	G	QTH118	2.1735	D_vivo_1mM
257	YLR110C	C	QTH114	0.00945072	D_vivo_1mM		257	YLR110C	C	QTH118	0.00865936	D_vivo_1mM
258	YLR110C	T	QTH114	0.00945072	D_vivo_1mM		258	YLR110C	T	QTH118	0.00865936	D_vivo_1mM
259	YLR110C	G	QTH114	1.23804	D_vivo_1mM		259	YLR110C	G	QTH118	0.874595	D_vivo_1mM
260	YLR110C	C	QTH114	0.00945072	D_vivo_1mM		260	YLR110C	C	QTH118	0.00865936	D_vivo_1mM
261	YLR110C	T	QTH114	1.33255	D_vivo_1mM		261	YLR110C	T	QTH118	1.39416	D_vivo_1mM
262	YLR110C	C	QTH114	0.292972	D_vivo_1mM		262	YLR110C	C	QTH118	0.00865936	D_vivo_1mM
263	YLR110C	C	QTH114	0.00945072	D_vivo_1mM		263	YLR110C	C	QTH118	1.22097	D_vivo_1mM
264	YLR110C	A	QTH114	0.765509	D_vivo_1mM		264	YLR110C	A	QTH118	2.08691	D_vivo_1mM
265	YLR110C	G	QTH114	2.46664	D_vivo_1mM		265	YLR110C	G	QTH118	3.38581	D_vivo_1mM
266	YLR110C	T	QTH114	1.23804	D_vivo_1mM		266	YLR110C	T	QTH118	0.528221	D_vivo_1mM
267	YLR110C	T	QTH114	2.93918	D_vivo_1mM		267	YLR110C	T	QTH118	2.1735	D_vivo_1mM
268	YLR110C	A	QTH114	9.17665	D_vivo_1mM		268	YLR110C	A	QTH118	5.11768	D_vivo_1mM
269	YLR110C	C	QTH114	1.71058	D_vivo_1mM		269	YLR110C	C	QTH118	0.528221	D_vivo_1mM
270	YLR110C	C	QTH114	1.33255	D_vivo_1mM		270	YLR110C	C	QTH118	2.43328	D_vivo_1mM
271	YLR110C	T	QTH114	1.14354	D_vivo_1mM		271	YLR110C	T	QTH118	1.22097	D_vivo_1mM
272	YLR110C	C	QTH114	3.69523	D_vivo_1mM		272	YLR110C	C	QTH118	4.42493	D_vivo_1mM
273	YLR110C	T	QTH114	1.04903	D_vivo_1mM		273	YLR110C	T	QTH118	0.00865936	D_vivo_1mM
274	YLR110C	A	QTH114	0.00945072	D_vivo_1mM		274	YLR110C	A	QTH118	4.33834	D_vivo_1mM
275	YLR110C	C	QTH114	0.00945072	D_vivo_1mM		275	YLR110C	C	QTH118	0.441627	D_vivo_1mM
276	YLR110C	T	QTH114	0.00945072	D_vivo_1mM		276	YLR110C	T	QTH118	0.26844	D_vivo_1mM
277	YLR110C	G	QTH114	3.69523	D_vivo_1mM		277	YLR110C	G	QTH118	1.82712	D_vivo_1mM
278	YLR110C	A	QTH114	0.00945072	D_vivo_1mM		278	YLR110C	A	QTH118	0.00865936	D_vivo_1mM
279	YLR110C	A	QTH114	0.00945072	D_vivo_1mM		279	YLR110C	A	QTH118	0.701408	D_vivo_1mM
280	YLR110C	G	QTH114	1.8996	D_vivo_1mM		280	YLR110C	G	QTH118	1.82712	D_vivo_1mM
281	YLR110C	C	QTH114	0.00945072	D_vivo_1mM		281	YLR110C	C	QTH118	0.00865936	D_vivo_1mM
282	YLR110C	T	QTH114	0.765509	D_vivo_1mM		282	YLR110C	T	QTH118	0.26844	D_vivo_1mM
283	YLR110C	C	QTH114	1.23804	D_vivo_1mM		283	YLR110C	C	QTH118	0.355034	D_vivo_1mM
284	YLR110C	C	QTH114	1.71058	D_vivo_1mM		284	YLR110C	C	QTH118	0.0952529	D_vivo_1mM
285	YLR110C	A	QTH114	0.765509	D_vivo_1mM		285	YLR110C	A	QTH118	2.00031	D_vivo_1mM
286	YLR110C	A	QTH114	0.00945072	D_vivo_1mM		286	YLR110C	A	QTH118	0.355034	D_vivo_1mM
287	YLR110C	A	QTH114	1.80509	D_vivo_1mM		287	YLR110C	A	QTH118	0.528221	D_vivo_1mM
288	YLR110C	G	QTH114	2.84467	D_vivo_1mM		288	YLR110C	G	QTH118	2.60647	D_vivo_1mM
289	YLR110C	A	QTH114	2.93918	D_vivo_1mM		289	YLR110C	A	QTH118	2.51987	D_vivo_1mM
290	YLR110C	A	QTH114	1.23804	D_vivo_1mM		290	YLR110C	A	QTH118	1.91372	D_vivo_1mM
291	YLR110C	C	QTH114	0.671001	D_vivo_1mM		291	YLR110C	C	QTH118	1.13438	D_vivo_1mM
292	YLR110C	A	QTH114	0.103958	D_vivo_1mM		292	YLR110C	A	QTH118	2.43328	D_vivo_1mM
293	YLR110C	C	QTH114	0.103958	D_vivo_1mM		293	YLR110C	C	QTH118	1.22097	D_vivo_1mM
294	YLR110C	C	QTH114	1.23804	D_vivo_1mM		294	YLR110C	C	QTH118	3.12603	D_vivo_1mM
295	YLR110C	A	QTH114	1.04903	D_vivo_1mM		295	YLR110C	A	QTH118	3.4724	D_vivo_1mM
296	YLR110C	C	QTH114	1.9941	D_vivo_1mM		296	YLR110C	C	QTH118	3.29922	D_vivo_1mM
297	YLR110C	C	QTH114	5.58538	D_vivo_1mM		297	YLR110C	C	QTH118	6.2434	D_vivo_1mM
298	YLR110C	T	QTH114	1.33255	D_vivo_1mM		298	YLR110C	T	QTH118	2.77965	D_vivo_1mM
299	YLR110C	C	QTH114	1.9941	D_vivo_1mM		299	YLR110C	C	QTH118	0.00865936	D_vivo_1mM
300	YLR110C	T	QTH114	0.00945072	D_vivo_1mM		300	YLR110C	T	QTH118	0.00865936	D_vivo_1mM
301	YLR110C	G	QTH114	8.70412	D_vivo_1mM		301	YLR110C	G	QTH118	7.71549	D_vivo_1mM
302	YLR110C	C	QTH114	0.860016	D_vivo_1mM		302	YLR110C	C	QTH118	0.528221	D_vivo_1mM
303	YLR110C	T	QTH114	1.80509	D_vivo_1mM		303	YLR110C	T	QTH118	0.00865936	D_vivo_1mM
304	YLR110C	G	QTH114	7.09749	D_vivo_1mM		304	YLR110C	G	QTH118	2.08691	D_vivo_1mM
305	YLR110C	C	QTH114	1.52157	D_vivo_1mM		305	YLR110C	C	QTH118	0.701408	D_vivo_1mM
306	YLR110C	T	QTH114	0.00945072	D_vivo_1mM		306	YLR110C	T	QTH118	0.181847	D_vivo_1mM
307	YLR110C	C	QTH114	0.00945072	D_vivo_1mM		307	YLR110C	C	QTH118	0.00865936	D_vivo_1mM
308	YLR110C	C	QTH114	0.38748	D_vivo_1mM		308	YLR110C	C	QTH118	0.788002	D_vivo_1mM
309	YLR110C	A	QTH114	2.18312	D_vivo_1mM		309	YLR110C	A	QTH118	0.355034	D_vivo_1mM
310	YLR110C	A	QTH114	1.80509	D_vivo_1mM		310	YLR110C	A	QTH118	2.08691	D_vivo_1mM
311	YLR110C	C	QTH114	0.481987	D_vivo_1mM		311	YLR110C	C	QTH118	3.4724	D_vivo_1mM
312	YLR110C	T	QTH114	0.765509	D_vivo_1mM		312	YLR110C	T	QTH118	1.04778	D_vivo_1mM
313	YLR110C	C	QTH114	1.71058	D_vivo_1mM		313	YLR110C	C	QTH118	1.48075	D_vivo_1mM
314	YLR110C	A	QTH114	7.28651	D_vivo_1mM		314	YLR110C	A	QTH118	2.77965	D_vivo_1mM
315	YLR110C	C	QTH114	0.00945072	D_vivo_1mM		315	YLR110C	C	QTH118	1.56734	D_vivo_1mM
316	YLR110C	T	QTH114	1.14354	D_vivo_1mM		316	YLR110C	T	QTH118	1.56734	D_vivo_1mM
317	YLR110C	C	QTH114	0.481987	D_vivo_1mM		317	YLR110C	C	QTH118	0.355034	D_vivo_1mM
318	YLR110C	T	QTH114	0.00945072	D_vivo_1mM		318	YLR110C	T	QTH118	0.00865936	D_vivo_1mM
319	YLR110C	G	QTH114	4.82932	D_vivo_1mM		319	YLR110C	G	QTH118	3.559	D_vivo_1mM
320	YLR110C	T	QTH114	0.00945072	D_vivo_1mM		320	YLR110C	T	QTH118	0.0952529	D_vivo_1mM
321	YLR110C	C	QTH114	0.292972	D_vivo_1mM		321	YLR110C	C	QTH118	0.00865936	D_vivo_1mM
322	YLR110C	A	QTH114	0.00945072	D_vivo_1mM		322	YLR110C	A	QTH118	5.03109	D_vivo_1mM
323	YLR110C	C	QTH114	1.71058	D_vivo_1mM		323	YLR110C	C	QTH118	2.77965	D_vivo_1mM
324	YLR110C	C	QTH114	0.954523	D_vivo_1mM		324	YLR110C	C	QTH118	2.77965	D_vivo_1mM
325	YLR110C	T	QTH114	0.292972	D_vivo_1mM		325	YLR110C	T	QTH118	3.73218	D_vivo_1mM
326	YLR110C	C	QTH114	3.97875	D_vivo_1mM		326	YLR110C	C	QTH118	2.51987	D_vivo_1mM
327	YLR110C	T	QTH114	0.198465	D_vivo_1mM		327	YLR110C	T	QTH118	1.04778	D_vivo_1mM
328	YLR110C	T	QTH114	0.481987	D_vivo_1mM		328	YLR110C	T	QTH118	1.48075	D_vivo_1mM
329	YLR110C	A	QTH114	10.5943	D_vivo_1mM		329	YLR110C	A	QTH118	3.99196	D_vivo_1mM
330	YLR110C	C	QTH114	1.52157	D_vivo_1mM		330	YLR110C	C	QTH118	0.874595	D_vivo_1mM
331	YLR110C	A	QTH114	2.46664	D_vivo_1mM		331	YLR110C	A	QTH118	1.13438	D_vivo_1mM
332	YLR110C	C	QTH114	0.765509	D_vivo_1mM		332	YLR110C	C	QTH118	0.0952529	D_vivo_1mM
333	YLR110C	T	QTH114	0.00945072	D_vivo_1mM		333	YLR110C	T	QTH118	0.00865936	D_vivo_1mM
334	YLR110C	G	QTH114	3.03368	D_vivo_1mM		334	YLR110C	G	QTH118	5.98362	D_vivo_1mM
335	YLR110C	G	QTH114	4.16777	D_vivo_1mM		335	YLR110C	G	QTH118	6.32999	D_vivo_1mM
336	YLR110C	T	QTH114	0.860016	D_vivo_1mM		336	YLR110C	T	QTH118	0.441627	D_vivo_1mM
337	YLR110C	G	QTH114	11.9174	D_vivo_1mM		337	YLR110C	G	QTH118	7.80208	D_vivo_1mM
338	YLR110C	C	QTH114	0.765509	D_vivo_1mM		338	YLR110C	C	QTH118	1.39416	D_vivo_1mM
339	YLR110C	T	QTH114	0.198465	D_vivo_1mM		339	YLR110C	T	QTH118	1.48075	D_vivo_1mM
340	YLR110C	G	QTH114	3.97875	D_vivo_1mM		340	YLR110C	G	QTH118	5.89702	D_vivo_1mM
341	YLR110C	C	QTH114	0.292972	D_vivo_1mM		341	YLR110C	C	QTH118	1.22097	D_vivo_1mM
342	YLR110C	T	QTH114	0.00945072	D_vivo_1mM		342	YLR110C	T	QTH118	0.614814	D_vivo_1mM
343	YLR110C	G	QTH114	14.28	D_vivo_1mM		343	YLR110C	G	QTH118	12.8245	D_vivo_1mM
344	YLR110C	C	QTH114	1.80509	D_vivo_1mM		344	YLR110C	C	QTH118	1.82712	D_vivo_1mM
345	YLR110C	T	QTH114	0.671001	D_vivo_1mM		345	YLR110C	T	QTH118	2.26009	D_vivo_1mM
346	YLR110C	A	QTH114	2.37213	D_vivo_1mM		346	YLR110C	A	QTH118	2.60647	D_vivo_1mM
347	YLR110C	A	QTH114	0.00945072	D_vivo_1mM		347	YLR110C	A	QTH118	0.00865936	D_vivo_1mM
348	YLR110C	G	QTH114	3.69523	D_vivo_1mM		348	YLR110C	G	QTH118	1.65394	D_vivo_1mM
349	YLR110C	G	QTH114	4.64031	D_vivo_1mM		349	YLR110C	G	QTH118	5.20427	D_vivo_1mM
350	YLR110C	C	QTH114	5.49087	D_vivo_1mM		350	YLR110C	C	QTH118	1.74053	D_vivo_1mM
351	YLR110C	T	QTH114	0.103958	D_vivo_1mM		351	YLR110C	T	QTH118	2.34669	D_vivo_1mM
352	YLR110C	T	QTH114	2.46664	D_vivo_1mM		352	YLR110C	T	QTH118	0.788002	D_vivo_1mM
353	YLR110C	T	QTH114	0.00945072	D_vivo_1mM		353	YLR110C	T	QTH118	0.874595	D_vivo_1mM
354	YLR110C	G	QTH114	7.85355	D_vivo_1mM		354	YLR110C	G	QTH118	6.93615	D_vivo_1mM
355	YLR110C	C	QTH114	0.00945072	D_vivo_1mM		355	YLR110C	C	QTH118	0.0952529	D_vivo_1mM
356	YLR110C	C	QTH114	0.198465	D_vivo_1mM		356	YLR110C	C	QTH118	0.00865936	D_vivo_1mM
357	YLR110C	A	QTH114	0.00945072	D_vivo_1mM		357	YLR110C	A	QTH118	0.00865936	D_vivo_1mM
358	YLR110C	G	QTH114	0.103958	D_vivo_1mM		358	YLR110C	G	QTH118	0.00865936	D_vivo_1mM
359	YLR110C	C	QTH114	0.00945072	D_vivo_1mM		359	YLR110C	C	QTH118	0.00865936	D_vivo_1mM
360	YLR110C	T	QTH114	0.00945072	D_vivo_1mM		360	YLR110C	T	QTH118	0.00865936	D_vivo_1mM
361	YLR110C	G	QTH114	6.05791	D_vivo_1mM		361	YLR110C	G	QTH118	1.30756	D_vivo_1mM
362	YLR110C	C	QTH114	0.671001	D_vivo_1mM		362	YLR110C	C	QTH118	0.00865936	D_vivo_1mM
363	YLR110C	T	QTH114	0.00945072	D_vivo_1mM		363	YLR110C	T	QTH118	0.00865936	D_vivo_1mM
364	YLR110C	G	QTH114	0.00945072	D_vivo_1mM		364	YLR110C	G	QTH118	0.00865936	D_vivo_1mM
365	YLR110C	G	QTH114	0.00945072	D_vivo_1mM		365	YLR110C	G	QTH118	0.181847	D_vivo_1mM
366	YLR110C	T	QTH114	0.00945072	D_vivo_1mM		366	YLR110C	T	QTH118	0.00865936	D_vivo_1mM
367	YLR110C	G	QTH114	0.00945072	D_vivo_1mM		367	YLR110C	G	QTH118	0.00865936	D_vivo_1mM
368	YLR110C	C	QTH114	0.00945072	D_vivo_1mM		368	YLR110C	C	QTH118	0.00865936	D_vivo_1mM
369	YLR110C	T	QTH114	0.00945072	D_vivo_1mM		369	YLR110C	T	QTH118	1.82712	D_vivo_1mM
370	YLR110C	T	QTH114	0.00945072	D_vivo_1mM		370	YLR110C	T	QTH118	0.00865936	D_vivo_1mM
371	YLR110C	T	QTH114	0.00945072	D_vivo_1mM		371	YLR110C	T	QTH118	0.00865936	D_vivo_1mM
372	YLR110C	G	QTH114	0.00945072	D_vivo_1mM		372	YLR110C	G	QTH118	0.961189	D_vivo_1mM
373	YLR110C	T	QTH114	0.00945072	D_vivo_1mM		373	YLR110C	T	QTH118	0.00865936	D_vivo_1mM
374	YLR110C	T	QTH114	0.00945072	D_vivo_1mM		374	YLR110C	T	QTH118	0.00865936	D_vivo_1mM
375	YLR110C	G	QTH114	0.00945072	D_vivo_1mM		375	YLR110C	G	QTH118	0.00865936	D_vivo_1mM
376	YLR110C	G	QTH114	0.00945072	D_vivo_1mM		376	YLR110C	G	QTH118	0.00865936	D_vivo_1mM
377	YLR110C	C	QTH114	0.00945072	D_vivo_1mM		377	YLR110C	C	QTH118	0.00865936	D_vivo_1mM
378	YLR110C	T	QTH114	0.00945072	D_vivo_1mM		378	YLR110C	T	QTH118	0.00865936	D_vivo_1mM
379	YLR110C	G	QTH114	0.00945072	D_vivo_1mM		379	YLR110C	G	QTH118	0.00865936	D_vivo_1mM
380	YLR110C	G	QTH114	0.00945072	D_vivo_1mM		380	YLR110C	G	QTH118	0.00865936	D_vivo_1mM
381	YLR110C	T	QTH114	0.00945072	D_vivo_1mM		381	YLR110C	T	QTH118	0.00865936	D_vivo_1mM
382	YLR110C	G	QTH114	0.00945072	D_vivo_1mM		382	YLR110C	G	QTH118	0.00865936	D_vivo_1mM
383	YLR110C	C	QTH114	0.00945072	D_vivo_1mM		383	YLR110C	C	QTH118	0.00865936	D_vivo_1mM
384	YLR110C	C	QTH114	0.00945072	D_vivo_1mM		384	YLR110C	C	QTH118	0.00865936	D_vivo_1mM
385	YLR110C	G	QTH114	0.00945072	D_vivo_1mM		385	YLR110C	G	QTH118	0.00865936	D_vivo_1mM
386	YLR110C	C	QTH114	0.00945072	D_vivo_1mM		386	YLR110C	C	QTH118	0.00865936	D_vivo_1mM
387	YLR110C	T	QTH114	0.00945072	D_vivo_1mM		387	YLR110C	T	QTH118	0.00865936	D_vivo_1mM
388	YLR110C	G	QTH114	0.00945072	D_vivo_1mM		388	YLR110C	G	QTH118	0.00865936	D_vivo_1mM
389	YLR110C	C	QTH114	0.00945072	D_vivo_1mM		389	YLR110C	C	QTH118	0.00865936	D_vivo_1mM
390	YLR110C	T	QTH114	0.00945072	D_vivo_1mM		390	YLR110C	T	QTH118	0.00865936	D_vivo_1mM
391	YLR110C	T	QTH114	0.00945072	D_vivo_1mM		391	YLR110C	T	QTH118	0.00865936	D_vivo_1mM
392	YLR110C	T	QTH114	0.00945072	D_vivo_1mM		392	YLR110C	T	QTH118	0.00865936	D_vivo_1mM
393	YLR110C	G	QTH114	0.00945072	D_vivo_1mM		393	YLR110C	G	QTH118	0.00865936	D_vivo_1mM
394	YLR110C	T	QTH114	0.00945072	D_vivo_1mM		394	YLR110C	T	QTH118	0.00865936	D_vivo_1mM
395	YLR110C	T	QTH114	0.00945072	D_vivo_1mM		395	YLR110C	T	QTH118	0.00865936	D_vivo_1mM
396	YLR110C	G	QTH114	0.00945072	D_vivo_1mM		396	YLR110C	G	QTH118	0.00865936	D_vivo_1mM
397	YLR110C	T	QTH114	0.00945072	D_vivo_1mM		397	YLR110C	T	QTH118	0.00865936	D_vivo_1mM
398	YLR110C	T	QTH114	0.00945072	D_vivo_1mM		398	YLR110C	T	QTH118	0.00865936	D_vivo_1mM
399	YLR110C	G	QTH114	0.00945072	D_vivo_1mM		399	YLR110C	G	QTH118	0.00865936	D_vivo_1mM
400	YLR110C	T	QTH114	0.00945072	D_vivo_1mM		400	YLR110C	T	QTH118	0.00865936	D_vivo_1mM
401	YLR110C	A	QTH114	0.00945072	D_vivo_1mM		401	YLR110C	A	QTH118	0.00865936	D_vivo_1mM
402	YLR110C	A	QTH114	0.00945072	D_vivo_1mM		402	YLR110C	A	QTH118	0.00865936	D_vivo_1mM
Figure 7E
Replicate A						Replicate B						Replicate C
Position	RNA	base	Sample	Ncleavage		Position	RNA	base	Sample	Ncleavage		Position	RNA	base	Sample	Ncleavage
1	mmu-miR-676-3p	C	KRO486	0.537346		1	mmu-miR-676-3p	C	KRO496	0.774593		1	mmu-miR-676-3p	C	KRO506	0.724113
2	mmu-miR-676-3p	C	KRO486	0.537346		2	mmu-miR-676-3p	C	KRO496	0.774593		2	mmu-miR-676-3p	C	KRO506	0.724113
3	mmu-miR-676-3p	G	KRO486	897.904		3	mmu-miR-676-3p	G	KRO496	976.762		3	mmu-miR-676-3p	G	KRO506	971.035
4	mmu-miR-676-3p	T	KRO486	0.537346		4	mmu-miR-676-3p	T	KRO496	0.774593		4	mmu-miR-676-3p	T	KRO506	0.724113
5	mmu-miR-676-3p	C	KRO486	27.4046		5	mmu-miR-676-3p	C	KRO496	0.774593		5	mmu-miR-676-3p	C	KRO506	0.724113
6	mmu-miR-676-3p	C	KRO486	0.537346		6	mmu-miR-676-3p	C	KRO496	0.774593		6	mmu-miR-676-3p	C	KRO506	0.724113
7	mmu-miR-676-3p	T	KRO486	32.7781		7	mmu-miR-676-3p	T	KRO496	0.774593		7	mmu-miR-676-3p	T	KRO506	0.724113
8	mmu-miR-676-3p	G	KRO486	32.7781		8	mmu-miR-676-3p	G	KRO496	8.52053		8	mmu-miR-676-3p	G	KRO506	15.2064
9	mmu-miR-676-3p	A	KRO486	0.537346		9	mmu-miR-676-3p	A	KRO496	0.774593		9	mmu-miR-676-3p	A	KRO506	0.724113
10	mmu-miR-676-3p	G	KRO486	0.537346		10	mmu-miR-676-3p	G	KRO496	0.774593		10	mmu-miR-676-3p	G	KRO506	0.724113
11	mmu-miR-676-3p	G	KRO486	0.537346		11	mmu-miR-676-3p	G	KRO496	0.774593		11	mmu-miR-676-3p	G	KRO506	0.724113
12	mmu-miR-676-3p	T	KRO486	0.537346		12	mmu-miR-676-3p	T	KRO496	0.774593		12	mmu-miR-676-3p	T	KRO506	0.724113
13	mmu-miR-676-3p	T	KRO486	0.537346		13	mmu-miR-676-3p	T	KRO496	0.774593		13	mmu-miR-676-3p	T	KRO506	0.724113
14	mmu-miR-676-3p	G	KRO486	0.537346		14	mmu-miR-676-3p	G	KRO496	0.774593		14	mmu-miR-676-3p	G	KRO506	0.724113
15	mmu-miR-676-3p	T	KRO486	0.537346		15	mmu-miR-676-3p	T	KRO496	0.774593		15	mmu-miR-676-3p	T	KRO506	0.724113
16	mmu-miR-676-3p	T	KRO486	0.537346		16	mmu-miR-676-3p	T	KRO496	0.774593		16	mmu-miR-676-3p	T	KRO506	0.724113
17	mmu-miR-676-3p	G	KRO486	0.537346		17	mmu-miR-676-3p	G	KRO496	0.774593		17	mmu-miR-676-3p	G	KRO506	0.724113
18	mmu-miR-676-3p	A	KRO486	0.537346		18	mmu-miR-676-3p	A	KRO496	0.774593		18	mmu-miR-676-3p	A	KRO506	0.724113
19	mmu-miR-676-3p	G	KRO486	0.537346		19	mmu-miR-676-3p	G	KRO496	0.774593		19	mmu-miR-676-3p	G	KRO506	0.724113
20	mmu-miR-676-3p	C	KRO486	0.537346		20	mmu-miR-676-3p	C	KRO496	0.774593		20	mmu-miR-676-3p	C	KRO506	0.724113
21	mmu-miR-676-3p	T	KRO486	0.537346		21	mmu-miR-676-3p	T	KRO496	0.774593		21	mmu-miR-676-3p	T	KRO506	0.724113
Figure 7F
Replicate A						Replicate B						Replicate C
Position	RNA	base	Sample	Ncleavage		Position	RNA	base	Sample	Ncleavage		Position	RNA	base	Sample	Ncleavage
1	mmu-miR-25-5p	A	KRO486	0.190042		1	mmu-miR-25-5p	A	KRO496	0.374251		1	mmu-miR-25-5p	A	KRO506	0.327654
2	mmu-miR-25-5p	G	KRO486	2.09046		2	mmu-miR-25-5p	G	KRO496	4.11677		2	mmu-miR-25-5p	G	KRO506	10.1573
3	mmu-miR-25-5p	G	KRO486	954.2		3	mmu-miR-25-5p	G	KRO496	988.398		3	mmu-miR-25-5p	G	KRO506	973.46
4	mmu-miR-25-5p	C	KRO486	32.4971		4	mmu-miR-25-5p	C	KRO496	0.374251		4	mmu-miR-25-5p	C	KRO506	0.327654
5	mmu-miR-25-5p	G	KRO486	3.99088		5	mmu-miR-25-5p	G	KRO496	0.374251		5	mmu-miR-25-5p	G	KRO506	0.327654
6	mmu-miR-25-5p	G	KRO486	0.190042		6	mmu-miR-25-5p	G	KRO496	0.374251		6	mmu-miR-25-5p	G	KRO506	6.88073
7	mmu-miR-25-5p	A	KRO486	0.190042		7	mmu-miR-25-5p	A	KRO496	0.374251		7	mmu-miR-25-5p	A	KRO506	0.327654
8	mmu-miR-25-5p	G	KRO486	0.190042		8	mmu-miR-25-5p	G	KRO496	0.374251		8	mmu-miR-25-5p	G	KRO506	0.327654
9	mmu-miR-25-5p	A	KRO486	0.190042		9	mmu-miR-25-5p	A	KRO496	0.374251		9	mmu-miR-25-5p	A	KRO506	0.327654
10	mmu-miR-25-5p	C	KRO486	3.99088		10	mmu-miR-25-5p	C	KRO496	0.374251		10	mmu-miR-25-5p	C	KRO506	3.60419
11	mmu-miR-25-5p	T	KRO486	0.190042		11	mmu-miR-25-5p	T	KRO496	0.374251		11	mmu-miR-25-5p	T	KRO506	0.327654
12	mmu-miR-25-5p	T	KRO486	0.190042		12	mmu-miR-25-5p	T	KRO496	0.374251		12	mmu-miR-25-5p	T	KRO506	0.327654
13	mmu-miR-25-5p	G	KRO486	0.190042		13	mmu-miR-25-5p	G	KRO496	0.374251		13	mmu-miR-25-5p	G	KRO506	0.327654
14	mmu-miR-25-5p	G	KRO486	0.190042		14	mmu-miR-25-5p	G	KRO496	0.374251		14	mmu-miR-25-5p	G	KRO506	0.327654
15	mmu-miR-25-5p	G	KRO486	0.190042		15	mmu-miR-25-5p	G	KRO496	0.374251		15	mmu-miR-25-5p	G	KRO506	0.327654
16	mmu-miR-25-5p	C	KRO486	0.190042		16	mmu-miR-25-5p	C	KRO496	0.374251		16	mmu-miR-25-5p	C	KRO506	0.327654
17	mmu-miR-25-5p	A	KRO486	0.190042		17	mmu-miR-25-5p	A	KRO496	0.374251		17	mmu-miR-25-5p	A	KRO506	0.327654
18	mmu-miR-25-5p	A	KRO486	0.190042		18	mmu-miR-25-5p	A	KRO496	0.374251		18	mmu-miR-25-5p	A	KRO506	0.327654
19	mmu-miR-25-5p	T	KRO486	0.190042		19	mmu-miR-25-5p	T	KRO496	0.374251		19	mmu-miR-25-5p	T	KRO506	0.327654
20	mmu-miR-25-5p	T	KRO486	0.190042		20	mmu-miR-25-5p	T	KRO496	0.374251		20	mmu-miR-25-5p	T	KRO506	0.327654
21	mmu-miR-25-5p	G	KRO486	0.190042		21	mmu-miR-25-5p	G	KRO496	0.374251		21	mmu-miR-25-5p	G	KRO506	0.327654
22	mmu-miR-25-5p	C	KRO486	0.190042		22	mmu-miR-25-5p	C	KRO496	0.374251		22	mmu-miR-25-5p	C	KRO506	0.327654
