# Supplementary material for: Mapping of HOCl-oxidized RNA identifies abasic sites as major damage and oxidation product of oxo8G
Source: Nat Commun. 2025 Nov 21;16:10251. doi: 10.1038/s41467-025-65108-0 (PMC12639000; doi:10.1038/s41467-025-65108-0)
Supplement: Supplementary file 4 — Source Data [file 41467_2025_65108_MOESM4_ESM.zip › Source_data/Source_data_Supplementary_Information.xlsx]

## Sheet: Figure S1
Figure S1
Raw sequencing data are available at the European Nucleotide Archive (https://www.ebi.ac.uk/ena/browser/home) under the accession numbers PRJEB73991, PRJEB84071 and PRJEB92107.
Figure S1a															Figure S1b
Position	RNA	base	Sample	Ncleavage	Fragmentation		Position	RNA	base	Sample	Ncleavage	Fragmentation			Experiment	Min	Q1	Median	Q3	Max
1	sc_rRNA_18S	T	Sample_KRO366	0.0751325	Alkaline		1	sc_rRNA_18S	T	Sample_KRO381	0.0964798	Mg2+			IVT RNA	-10.3056	-6.72101	-5.36789	-4.31642	-1.38118
2	sc_rRNA_18S	A	Sample_KRO366	0.159169	Alkaline		2	sc_rRNA_18S	A	Sample_KRO381	0.374301	Mg2+			IVT + acid phenol	-9.80125	-6.41694	-5.14351	-4.13903	-1.24196
3	sc_rRNA_18S	T	Sample_KRO366	0.0881382	Alkaline		3	sc_rRNA_18S	T	Sample_KRO381	0.121736	Mg2+			IVT RNA + Ph-CHCl3	-9.75948	-6.34166	-5.03409	-4.03172	-1.19796
4	sc_rRNA_18S	C	Sample_KRO366	0.0421182	Alkaline		4	sc_rRNA_18S	C	Sample_KRO381	0.126788	Mg2+
5	sc_rRNA_18S	T	Sample_KRO366	0.117151	Alkaline		5	sc_rRNA_18S	T	Sample_KRO381	0.333891	Mg2+
6	sc_rRNA_18S	G	Sample_KRO366	0.181178	Alkaline		6	sc_rRNA_18S	G	Sample_KRO381	0.429865	Mg2+
7	sc_rRNA_18S	G	Sample_KRO366	0.160169	Alkaline		7	sc_rRNA_18S	G	Sample_KRO381	0.308634	Mg2+
8	sc_rRNA_18S	T	Sample_KRO366	0.0541234	Alkaline		8	sc_rRNA_18S	T	Sample_KRO381	0.0863772	Mg2+
9	sc_rRNA_18S	T	Sample_KRO366	0.0751325	Alkaline		9	sc_rRNA_18S	T	Sample_KRO381	0.172249	Mg2+
10	sc_rRNA_18S	G	Sample_KRO366	0.236202	Alkaline		10	sc_rRNA_18S	G	Sample_KRO381	0.601609	Mg2+
11	sc_rRNA_18S	A	Sample_KRO366	0.120152	Alkaline		11	sc_rRNA_18S	A	Sample_KRO381	0.333891	Mg2+
12	sc_rRNA_18S	T	Sample_KRO366	0.0371161	Alkaline		12	sc_rRNA_18S	T	Sample_KRO381	0.152044	Mg2+
13	sc_rRNA_18S	C	Sample_KRO366	0.0671291	Alkaline		13	sc_rRNA_18S	C	Sample_KRO381	0.187403	Mg2+
14	sc_rRNA_18S	C	Sample_KRO366	0.02311	Alkaline		14	sc_rRNA_18S	C	Sample_KRO381	0.0611207	Mg2+
15	sc_rRNA_18S	T	Sample_KRO366	0.0121052	Alkaline		15	sc_rRNA_18S	T	Sample_KRO381	0.0257616	Mg2+
16	sc_rRNA_18S	G	Sample_KRO366	0.0861373	Alkaline		16	sc_rRNA_18S	G	Sample_KRO381	0.232865	Mg2+
17	sc_rRNA_18S	C	Sample_KRO366	0.00810351	Alkaline		17	sc_rRNA_18S	C	Sample_KRO381	0.0409155	Mg2+
18	sc_rRNA_18S	C	Sample_KRO366	0.0211091	Alkaline		18	sc_rRNA_18S	C	Sample_KRO381	0.0510181	Mg2+
19	sc_rRNA_18S	A	Sample_KRO366	0.0261113	Alkaline		19	sc_rRNA_18S	A	Sample_KRO381	0.116685	Mg2+
20	sc_rRNA_18S	G	Sample_KRO366	0.04612	Alkaline		20	sc_rRNA_18S	G	Sample_KRO381	0.29348	Mg2+
21	sc_rRNA_18S	T	Sample_KRO366	0.0291126	Alkaline		21	sc_rRNA_18S	T	Sample_KRO381	0.187403	Mg2+
22	sc_rRNA_18S	A	Sample_KRO366	0.0431187	Alkaline		22	sc_rRNA_18S	A	Sample_KRO381	0.333891	Mg2+
23	sc_rRNA_18S	G	Sample_KRO366	0.105146	Alkaline		23	sc_rRNA_18S	G	Sample_KRO381	0.278326	Mg2+
24	sc_rRNA_18S	T	Sample_KRO366	0.0541234	Alkaline		24	sc_rRNA_18S	T	Sample_KRO381	0.13689	Mg2+
25	sc_rRNA_18S	C	Sample_KRO366	0.0391169	Alkaline		25	sc_rRNA_18S	C	Sample_KRO381	0.126788	Mg2+
26	sc_rRNA_18S	A	Sample_KRO366	0.0671291	Alkaline		26	sc_rRNA_18S	A	Sample_KRO381	0.308634	Mg2+
27	sc_rRNA_18S	T	Sample_KRO366	0.0481208	Alkaline		27	sc_rRNA_18S	T	Sample_KRO381	0.0510181	Mg2+
28	sc_rRNA_18S	A	Sample_KRO366	0.0131057	Alkaline		28	sc_rRNA_18S	A	Sample_KRO381	0.121736	Mg2+
29	sc_rRNA_18S	T	Sample_KRO366	0.0241104	Alkaline		29	sc_rRNA_18S	T	Sample_KRO381	0.106582	Mg2+
30	sc_rRNA_18S	G	Sample_KRO366	0.16117	Alkaline		30	sc_rRNA_18S	G	Sample_KRO381	0.606661	Mg2+
31	sc_rRNA_18S	C	Sample_KRO366	0.0381165	Alkaline		31	sc_rRNA_18S	C	Sample_KRO381	0.0863772	Mg2+
32	sc_rRNA_18S	T	Sample_KRO366	0.0311135	Alkaline		32	sc_rRNA_18S	T	Sample_KRO381	0.162147	Mg2+
33	sc_rRNA_18S	T	Sample_KRO366	0.0111048	Alkaline		33	sc_rRNA_18S	T	Sample_KRO381	0.0358642	Mg2+
34	sc_rRNA_18S	G	Sample_KRO366	0.198186	Alkaline		34	sc_rRNA_18S	G	Sample_KRO381	0.823866	Mg2+
35	sc_rRNA_18S	T	Sample_KRO366	0.0541234	Alkaline		35	sc_rRNA_18S	T	Sample_KRO381	0.0712233	Mg2+
36	sc_rRNA_18S	C	Sample_KRO366	0.0251109	Alkaline		36	sc_rRNA_18S	C	Sample_KRO381	0.116685	Mg2+
37	sc_rRNA_18S	T	Sample_KRO366	0.0371161	Alkaline		37	sc_rRNA_18S	T	Sample_KRO381	0.222762	Mg2+
38	sc_rRNA_18S	C	Sample_KRO366	0.0141061	Alkaline		38	sc_rRNA_18S	C	Sample_KRO381	0.197506	Mg2+
39	sc_rRNA_18S	A	Sample_KRO366	0.0791343	Alkaline		39	sc_rRNA_18S	A	Sample_KRO381	0.571302	Mg2+
40	sc_rRNA_18S	A	Sample_KRO366	0.0321139	Alkaline		40	sc_rRNA_18S	A	Sample_KRO381	0.455122	Mg2+
41	sc_rRNA_18S	A	Sample_KRO366	0.0481208	Alkaline		41	sc_rRNA_18S	A	Sample_KRO381	0.328839	Mg2+
42	sc_rRNA_18S	G	Sample_KRO366	0.142162	Alkaline		42	sc_rRNA_18S	G	Sample_KRO381	0.874379	Mg2+
43	sc_rRNA_18S	A	Sample_KRO366	0.0731317	Alkaline		43	sc_rRNA_18S	A	Sample_KRO381	0.480378	Mg2+
44	sc_rRNA_18S	T	Sample_KRO366	0.0331143	Alkaline		44	sc_rRNA_18S	T	Sample_KRO381	0.0762746	Mg2+
45	sc_rRNA_18S	T	Sample_KRO366	0.0221096	Alkaline		45	sc_rRNA_18S	T	Sample_KRO381	0.0813259	Mg2+
46	sc_rRNA_18S	A	Sample_KRO366	0.0421182	Alkaline		46	sc_rRNA_18S	A	Sample_KRO381	0.066172	Mg2+
47	sc_rRNA_18S	A	Sample_KRO366	0.0151065	Alkaline		47	sc_rRNA_18S	A	Sample_KRO381	0.015659	Mg2+
48	sc_rRNA_18S	G	Sample_KRO366	0.0881382	Alkaline		48	sc_rRNA_18S	G	Sample_KRO381	0.13689	Mg2+
49	sc_rRNA_18S	C	Sample_KRO366	0.0141061	Alkaline		49	sc_rRNA_18S	C	Sample_KRO381	0.0308129	Mg2+
50	sc_rRNA_18S	C	Sample_KRO366	0.0341148	Alkaline		50	sc_rRNA_18S	C	Sample_KRO381	0.015659	Mg2+
51	sc_rRNA_18S	A	Sample_KRO366	0.0371161	Alkaline		51	sc_rRNA_18S	A	Sample_KRO381	0.0712233	Mg2+
52	sc_rRNA_18S	T	Sample_KRO366	0.0121052	Alkaline		52	sc_rRNA_18S	T	Sample_KRO381	0.015659	Mg2+
53	sc_rRNA_18S	G	Sample_KRO366	0.233201	Alkaline		53	sc_rRNA_18S	G	Sample_KRO381	0.793559	Mg2+
54	sc_rRNA_18S	C	Sample_KRO366	0.0351152	Alkaline		54	sc_rRNA_18S	C	Sample_KRO381	0.162147	Mg2+
55	sc_rRNA_18S	A	Sample_KRO366	0.0661286	Alkaline		55	sc_rRNA_18S	A	Sample_KRO381	0.232865	Mg2+
56	sc_rRNA_18S	T	Sample_KRO366	0.00310134	Alkaline		56	sc_rRNA_18S	T	Sample_KRO381	0.015659	Mg2+
57	sc_rRNA_18S	G	Sample_KRO366	0.0911395	Alkaline		57	sc_rRNA_18S	G	Sample_KRO381	0.384404	Mg2+
58	sc_rRNA_18S	T	Sample_KRO366	0.0261113	Alkaline		58	sc_rRNA_18S	T	Sample_KRO381	0.0459668	Mg2+
59	sc_rRNA_18S	C	Sample_KRO366	0.016107	Alkaline		59	sc_rRNA_18S	C	Sample_KRO381	0.0560694	Mg2+
60	sc_rRNA_18S	T	Sample_KRO366	0.016107	Alkaline		60	sc_rRNA_18S	T	Sample_KRO381	0.0611207	Mg2+
61	sc_rRNA_18S	A	Sample_KRO366	0.0211091	Alkaline		61	sc_rRNA_18S	A	Sample_KRO381	0.0863772	Mg2+
62	sc_rRNA_18S	A	Sample_KRO366	0.000100043	Alkaline		62	sc_rRNA_18S	A	Sample_KRO381	0.0207103	Mg2+
63	sc_rRNA_18S	G	Sample_KRO366	0.0331143	Alkaline		63	sc_rRNA_18S	G	Sample_KRO381	0.268224	Mg2+
64	sc_rRNA_18S	T	Sample_KRO366	0.0241104	Alkaline		64	sc_rRNA_18S	T	Sample_KRO381	0.101531	Mg2+
65	sc_rRNA_18S	A	Sample_KRO366	0.0381165	Alkaline		65	sc_rRNA_18S	A	Sample_KRO381	0.0611207	Mg2+
66	sc_rRNA_18S	T	Sample_KRO366	0.0131057	Alkaline		66	sc_rRNA_18S	T	Sample_KRO381	0.015659	Mg2+
67	sc_rRNA_18S	A	Sample_KRO366	0.0201087	Alkaline		67	sc_rRNA_18S	A	Sample_KRO381	0.101531	Mg2+
68	sc_rRNA_18S	A	Sample_KRO366	0.0181078	Alkaline		68	sc_rRNA_18S	A	Sample_KRO381	0.0762746	Mg2+
69	sc_rRNA_18S	G	Sample_KRO366	0.192183	Alkaline		69	sc_rRNA_18S	G	Sample_KRO381	0.687481	Mg2+
70	sc_rRNA_18S	C	Sample_KRO366	0.0581252	Alkaline		70	sc_rRNA_18S	C	Sample_KRO381	0.21266	Mg2+
71	sc_rRNA_18S	A	Sample_KRO366	0.233201	Alkaline		71	sc_rRNA_18S	A	Sample_KRO381	0.667276	Mg2+
72	sc_rRNA_18S	A	Sample_KRO366	0.168173	Alkaline		72	sc_rRNA_18S	A	Sample_KRO381	0.434917	Mg2+
73	sc_rRNA_18S	T	Sample_KRO366	0.114149	Alkaline		73	sc_rRNA_18S	T	Sample_KRO381	0.202557	Mg2+
74	sc_rRNA_18S	T	Sample_KRO366	0.164171	Alkaline		74	sc_rRNA_18S	T	Sample_KRO381	0.263173	Mg2+
75	sc_rRNA_18S	T	Sample_KRO366	0.0691299	Alkaline		75	sc_rRNA_18S	T	Sample_KRO381	0.131839	Mg2+
76	sc_rRNA_18S	A	Sample_KRO366	0.192183	Alkaline		76	sc_rRNA_18S	A	Sample_KRO381	0.429865	Mg2+
77	sc_rRNA_18S	T	Sample_KRO366	0.090139	Alkaline		77	sc_rRNA_18S	T	Sample_KRO381	0.197506	Mg2+
78	sc_rRNA_18S	A	Sample_KRO366	0.293227	Alkaline		78	sc_rRNA_18S	A	Sample_KRO381	0.56625	Mg2+
79	sc_rRNA_18S	C	Sample_KRO366	0.0931403	Alkaline		79	sc_rRNA_18S	C	Sample_KRO381	0.29348	Mg2+
80	sc_rRNA_18S	A	Sample_KRO366	0.298229	Alkaline		80	sc_rRNA_18S	A	Sample_KRO381	0.616763	Mg2+
81	sc_rRNA_18S	G	Sample_KRO366	0.55534	Alkaline		81	sc_rRNA_18S	G	Sample_KRO381	1.23807	Mg2+
82	sc_rRNA_18S	T	Sample_KRO366	0.0881382	Alkaline		82	sc_rRNA_18S	T	Sample_KRO381	0.192454	Mg2+
83	sc_rRNA_18S	G	Sample_KRO366	0.380265	Alkaline		83	sc_rRNA_18S	G	Sample_KRO381	1.11179	Mg2+
84	sc_rRNA_18S	A	Sample_KRO366	0.216194	Alkaline		84	sc_rRNA_18S	A	Sample_KRO381	0.48543	Mg2+
85	sc_rRNA_18S	A	Sample_KRO366	0.113149	Alkaline		85	sc_rRNA_18S	A	Sample_KRO381	0.268224	Mg2+
86	sc_rRNA_18S	A	Sample_KRO366	0.143162	Alkaline		86	sc_rRNA_18S	A	Sample_KRO381	0.298532	Mg2+
87	sc_rRNA_18S	C	Sample_KRO366	0.0291126	Alkaline		87	sc_rRNA_18S	C	Sample_KRO381	0.0914285	Mg2+
88	sc_rRNA_18S	T	Sample_KRO366	0.030113	Alkaline		88	sc_rRNA_18S	T	Sample_KRO381	0.116685	Mg2+
89	sc_rRNA_18S	G	Sample_KRO366	0.119152	Alkaline		89	sc_rRNA_18S	G	Sample_KRO381	0.359147	Mg2+
90	sc_rRNA_18S	C	Sample_KRO366	0.0201087	Alkaline		90	sc_rRNA_18S	C	Sample_KRO381	0.0914285	Mg2+
91	sc_rRNA_18S	G	Sample_KRO366	0.204188	Alkaline		91	sc_rRNA_18S	G	Sample_KRO381	0.763251	Mg2+
92	sc_rRNA_18S	A	Sample_KRO366	0.157168	Alkaline		92	sc_rRNA_18S	A	Sample_KRO381	0.389455	Mg2+
93	sc_rRNA_18S	A	Sample_KRO366	0.112149	Alkaline		93	sc_rRNA_18S	A	Sample_KRO381	0.207608	Mg2+
94	sc_rRNA_18S	T	Sample_KRO366	0.0281122	Alkaline		94	sc_rRNA_18S	T	Sample_KRO381	0.0611207	Mg2+
95	sc_rRNA_18S	G	Sample_KRO366	0.170174	Alkaline		95	sc_rRNA_18S	G	Sample_KRO381	0.515737	Mg2+
96	sc_rRNA_18S	G	Sample_KRO366	0.227198	Alkaline		96	sc_rRNA_18S	G	Sample_KRO381	0.36925	Mg2+
97	sc_rRNA_18S	C	Sample_KRO366	0.0751325	Alkaline		97	sc_rRNA_18S	C	Sample_KRO381	0.21266	Mg2+
98	sc_rRNA_18S	T	Sample_KRO366	0.201187	Alkaline		98	sc_rRNA_18S	T	Sample_KRO381	1.06633	Mg2+
99	sc_rRNA_18S	C	Sample_KRO366	0.110148	Alkaline		99	sc_rRNA_18S	C	Sample_KRO381	0.571302	Mg2+
100	sc_rRNA_18S	A	Sample_KRO366	0.172175	Alkaline		100	sc_rRNA_18S	A	Sample_KRO381	0.712738	Mg2+
101	sc_rRNA_18S	T	Sample_KRO366	0.0991429	Alkaline		101	sc_rRNA_18S	T	Sample_KRO381	0.500583	Mg2+
102	sc_rRNA_18S	T	Sample_KRO366	0.0841364	Alkaline		102	sc_rRNA_18S	T	Sample_KRO381	0.399558	Mg2+
103	sc_rRNA_18S	A	Sample_KRO366	0.338246	Alkaline		103	sc_rRNA_18S	A	Sample_KRO381	1.33405	Mg2+
104	sc_rRNA_18S	A	Sample_KRO366	0.273218	Alkaline		104	sc_rRNA_18S	A	Sample_KRO381	0.985508	Mg2+
105	sc_rRNA_18S	A	Sample_KRO366	0.428285	Alkaline		105	sc_rRNA_18S	A	Sample_KRO381	1.24818	Mg2+
106	sc_rRNA_18S	T	Sample_KRO366	0.129156	Alkaline		106	sc_rRNA_18S	T	Sample_KRO381	0.793559	Mg2+
107	sc_rRNA_18S	C	Sample_KRO366	0.327242	Alkaline		107	sc_rRNA_18S	C	Sample_KRO381	2.17256	Mg2+
108	sc_rRNA_18S	A	Sample_KRO366	0.112149	Alkaline		108	sc_rRNA_18S	A	Sample_KRO381	0.490481	Mg2+
109	sc_rRNA_18S	G	Sample_KRO366	0.234201	Alkaline		109	sc_rRNA_18S	G	Sample_KRO381	0.849123	Mg2+
110	sc_rRNA_18S	T	Sample_KRO366	0.0721312	Alkaline		110	sc_rRNA_18S	T	Sample_KRO381	0.263173	Mg2+
111	sc_rRNA_18S	T	Sample_KRO366	0.0441191	Alkaline		111	sc_rRNA_18S	T	Sample_KRO381	0.1773	Mg2+
112	sc_rRNA_18S	A	Sample_KRO366	0.201187	Alkaline		112	sc_rRNA_18S	A	Sample_KRO381	0.596558	Mg2+
113	sc_rRNA_18S	T	Sample_KRO366	0.0661286	Alkaline		113	sc_rRNA_18S	T	Sample_KRO381	0.116685	Mg2+
114	sc_rRNA_18S	C	Sample_KRO366	0.0811351	Alkaline		114	sc_rRNA_18S	C	Sample_KRO381	0.455122	Mg2+
115	sc_rRNA_18S	G	Sample_KRO366	0.275219	Alkaline		115	sc_rRNA_18S	G	Sample_KRO381	0.879431	Mg2+
116	sc_rRNA_18S	T	Sample_KRO366	0.0751325	Alkaline		116	sc_rRNA_18S	T	Sample_KRO381	0.152044	Mg2+
117	sc_rRNA_18S	T	Sample_KRO366	0.13816	Alkaline		117	sc_rRNA_18S	T	Sample_KRO381	0.217711	Mg2+
118	sc_rRNA_18S	T	Sample_KRO366	0.0731317	Alkaline		118	sc_rRNA_18S	T	Sample_KRO381	0.182352	Mg2+
119	sc_rRNA_18S	A	Sample_KRO366	0.249208	Alkaline		119	sc_rRNA_18S	A	Sample_KRO381	0.515737	Mg2+
120	sc_rRNA_18S	T	Sample_KRO366	0.0241104	Alkaline		120	sc_rRNA_18S	T	Sample_KRO381	0.13689	Mg2+
121	sc_rRNA_18S	T	Sample_KRO366	0.164171	Alkaline		121	sc_rRNA_18S	T	Sample_KRO381	0.384404	Mg2+
122	sc_rRNA_18S	T	Sample_KRO366	0.0711308	Alkaline		122	sc_rRNA_18S	T	Sample_KRO381	0.116685	Mg2+
123	sc_rRNA_18S	G	Sample_KRO366	0.252209	Alkaline		123	sc_rRNA_18S	G	Sample_KRO381	0.455122	Mg2+
124	sc_rRNA_18S	A	Sample_KRO366	0.166172	Alkaline		124	sc_rRNA_18S	A	Sample_KRO381	0.419763	Mg2+
125	sc_rRNA_18S	T	Sample_KRO366	0.0611265	Alkaline		125	sc_rRNA_18S	T	Sample_KRO381	0.131839	Mg2+
126	sc_rRNA_18S	A	Sample_KRO366	0.2312	Alkaline		126	sc_rRNA_18S	A	Sample_KRO381	0.495532	Mg2+
127	sc_rRNA_18S	G	Sample_KRO366	0.503318	Alkaline		127	sc_rRNA_18S	G	Sample_KRO381	0.788507	Mg2+
128	sc_rRNA_18S	T	Sample_KRO366	0.0591256	Alkaline		128	sc_rRNA_18S	T	Sample_KRO381	0.106582	Mg2+
129	sc_rRNA_18S	T	Sample_KRO366	0.0401174	Alkaline		129	sc_rRNA_18S	T	Sample_KRO381	0.0964798	Mg2+
130	sc_rRNA_18S	C	Sample_KRO366	0.0321139	Alkaline		130	sc_rRNA_18S	C	Sample_KRO381	0.126788	Mg2+
131	sc_rRNA_18S	C	Sample_KRO366	0.0551239	Alkaline		131	sc_rRNA_18S	C	Sample_KRO381	0.152044	Mg2+
132	sc_rRNA_18S	T	Sample_KRO366	0.0611265	Alkaline		132	sc_rRNA_18S	T	Sample_KRO381	0.222762	Mg2+
133	sc_rRNA_18S	T	Sample_KRO366	0.120152	Alkaline		133	sc_rRNA_18S	T	Sample_KRO381	0.495532	Mg2+
134	sc_rRNA_18S	T	Sample_KRO366	0.218194	Alkaline		134	sc_rRNA_18S	T	Sample_KRO381	0.788507	Mg2+
135	sc_rRNA_18S	A	Sample_KRO366	0.828459	Alkaline		135	sc_rRNA_18S	A	Sample_KRO381	1.51589	Mg2+
136	sc_rRNA_18S	C	Sample_KRO366	0.142162	Alkaline		136	sc_rRNA_18S	C	Sample_KRO381	0.561199	Mg2+
137	sc_rRNA_18S	T	Sample_KRO366	0.394271	Alkaline		137	sc_rRNA_18S	T	Sample_KRO381	0.889533	Mg2+
138	sc_rRNA_18S	A	Sample_KRO366	0.945509	Alkaline		138	sc_rRNA_18S	A	Sample_KRO381	2.03618	Mg2+
139	sc_rRNA_18S	C	Sample_KRO366	0.55434	Alkaline		139	sc_rRNA_18S	C	Sample_KRO381	1.60177	Mg2+
140	sc_rRNA_18S	A	Sample_KRO366	2.47317	Alkaline		140	sc_rRNA_18S	A	Sample_KRO381	5.30437	Mg2+
141	sc_rRNA_18S	T	Sample_KRO366	0.688398	Alkaline		141	sc_rRNA_18S	T	Sample_KRO381	1.45528	Mg2+
142	sc_rRNA_18S	G	Sample_KRO366	3.59366	Alkaline		142	sc_rRNA_18S	G	Sample_KRO381	6.18834	Mg2+
143	sc_rRNA_18S	G	Sample_KRO366	4.12289	Alkaline		143	sc_rRNA_18S	G	Sample_KRO381	7.00665	Mg2+
144	sc_rRNA_18S	T	Sample_KRO366	1.57678	Alkaline		144	sc_rRNA_18S	T	Sample_KRO381	2.18266	Mg2+
145	sc_rRNA_18S	A	Sample_KRO366	3.05442	Alkaline		145	sc_rRNA_18S	A	Sample_KRO381	5.37508	Mg2+
146	sc_rRNA_18S	T	Sample_KRO366	0.980525	Alkaline		146	sc_rRNA_18S	T	Sample_KRO381	1.64723	Mg2+
147	sc_rRNA_18S	A	Sample_KRO366	1.42972	Alkaline		147	sc_rRNA_18S	A	Sample_KRO381	3.12726	Mg2+
148	sc_rRNA_18S	A	Sample_KRO366	1.43772	Alkaline		148	sc_rRNA_18S	A	Sample_KRO381	2.1372	Mg2+
149	sc_rRNA_18S	C	Sample_KRO366	0.527328	Alkaline		149	sc_rRNA_18S	C	Sample_KRO381	1.25323	Mg2+
150	sc_rRNA_18S	T	Sample_KRO366	0.267216	Alkaline		150	sc_rRNA_18S	T	Sample_KRO381	0.510686	Mg2+
151	sc_rRNA_18S	G	Sample_KRO366	0.801447	Alkaline		151	sc_rRNA_18S	G	Sample_KRO381	1.21282	Mg2+
152	sc_rRNA_18S	T	Sample_KRO366	0.0841364	Alkaline		152	sc_rRNA_18S	T	Sample_KRO381	0.217711	Mg2+
153	sc_rRNA_18S	G	Sample_KRO366	0.385267	Alkaline		153	sc_rRNA_18S	G	Sample_KRO381	0.950149	Mg2+
154	sc_rRNA_18S	G	Sample_KRO366	0.448294	Alkaline		154	sc_rRNA_18S	G	Sample_KRO381	0.879431	Mg2+
155	sc_rRNA_18S	T	Sample_KRO366	0.150165	Alkaline		155	sc_rRNA_18S	T	Sample_KRO381	0.439968	Mg2+
156	sc_rRNA_18S	A	Sample_KRO366	0.399273	Alkaline		156	sc_rRNA_18S	A	Sample_KRO381	1.16735	Mg2+
157	sc_rRNA_18S	A	Sample_KRO366	0.32324	Alkaline		157	sc_rRNA_18S	A	Sample_KRO381	0.9552	Mg2+
158	sc_rRNA_18S	T	Sample_KRO366	0.160169	Alkaline		158	sc_rRNA_18S	T	Sample_KRO381	0.283378	Mg2+
159	sc_rRNA_18S	T	Sample_KRO366	0.288225	Alkaline		159	sc_rRNA_18S	T	Sample_KRO381	1.24818	Mg2+
160	sc_rRNA_18S	C	Sample_KRO366	0.0441191	Alkaline		160	sc_rRNA_18S	C	Sample_KRO381	0.202557	Mg2+
161	sc_rRNA_18S	T	Sample_KRO366	0.0331143	Alkaline		161	sc_rRNA_18S	T	Sample_KRO381	0.167198	Mg2+
162	sc_rRNA_18S	A	Sample_KRO366	0.0221096	Alkaline		162	sc_rRNA_18S	A	Sample_KRO381	0.126788	Mg2+
163	sc_rRNA_18S	G	Sample_KRO366	0.0321139	Alkaline		163	sc_rRNA_18S	G	Sample_KRO381	0.227813	Mg2+
164	sc_rRNA_18S	A	Sample_KRO366	0.0121052	Alkaline		164	sc_rRNA_18S	A	Sample_KRO381	0.066172	Mg2+
165	sc_rRNA_18S	G	Sample_KRO366	0.11515	Alkaline		165	sc_rRNA_18S	G	Sample_KRO381	0.172249	Mg2+
166	sc_rRNA_18S	C	Sample_KRO366	0.0371161	Alkaline		166	sc_rRNA_18S	C	Sample_KRO381	0.0813259	Mg2+
167	sc_rRNA_18S	T	Sample_KRO366	0.0481208	Alkaline		167	sc_rRNA_18S	T	Sample_KRO381	0.066172	Mg2+
168	sc_rRNA_18S	A	Sample_KRO366	0.165172	Alkaline		168	sc_rRNA_18S	A	Sample_KRO381	0.278326	Mg2+
169	sc_rRNA_18S	A	Sample_KRO366	0.13916	Alkaline		169	sc_rRNA_18S	A	Sample_KRO381	0.227813	Mg2+
170	sc_rRNA_18S	T	Sample_KRO366	0.0491213	Alkaline		170	sc_rRNA_18S	T	Sample_KRO381	0.0712233	Mg2+
171	sc_rRNA_18S	A	Sample_KRO366	0.153166	Alkaline		171	sc_rRNA_18S	A	Sample_KRO381	0.354096	Mg2+
172	sc_rRNA_18S	C	Sample_KRO366	0.0701304	Alkaline		172	sc_rRNA_18S	C	Sample_KRO381	0.152044	Mg2+
173	sc_rRNA_18S	A	Sample_KRO366	0.182179	Alkaline		173	sc_rRNA_18S	A	Sample_KRO381	0.465224	Mg2+
174	sc_rRNA_18S	T	Sample_KRO366	0.0481208	Alkaline		174	sc_rRNA_18S	T	Sample_KRO381	0.207608	Mg2+
175	sc_rRNA_18S	G	Sample_KRO366	0.286224	Alkaline		175	sc_rRNA_18S	G	Sample_KRO381	0.611712	Mg2+
176	sc_rRNA_18S	C	Sample_KRO366	0.0681295	Alkaline		176	sc_rRNA_18S	C	Sample_KRO381	0.172249	Mg2+
177	sc_rRNA_18S	T	Sample_KRO366	0.0661286	Alkaline		177	sc_rRNA_18S	T	Sample_KRO381	0.13689	Mg2+
178	sc_rRNA_18S	T	Sample_KRO366	0.0321139	Alkaline		178	sc_rRNA_18S	T	Sample_KRO381	0.0459668	Mg2+
179	sc_rRNA_18S	A	Sample_KRO366	0.0651282	Alkaline		179	sc_rRNA_18S	A	Sample_KRO381	0.157095	Mg2+
180	sc_rRNA_18S	A	Sample_KRO366	0.0651282	Alkaline		180	sc_rRNA_18S	A	Sample_KRO381	0.182352	Mg2+
181	sc_rRNA_18S	A	Sample_KRO366	0.0741321	Alkaline		181	sc_rRNA_18S	A	Sample_KRO381	0.197506	Mg2+
182	sc_rRNA_18S	A	Sample_KRO366	0.0401174	Alkaline		182	sc_rRNA_18S	A	Sample_KRO381	0.121736	Mg2+
183	sc_rRNA_18S	T	Sample_KRO366	0.0411178	Alkaline		183	sc_rRNA_18S	T	Sample_KRO381	0.0813259	Mg2+
184	sc_rRNA_18S	C	Sample_KRO366	0.0191083	Alkaline		184	sc_rRNA_18S	C	Sample_KRO381	0.0762746	Mg2+
185	sc_rRNA_18S	T	Sample_KRO366	0.0451195	Alkaline		185	sc_rRNA_18S	T	Sample_KRO381	0.1773	Mg2+
186	sc_rRNA_18S	C	Sample_KRO366	0.016107	Alkaline		186	sc_rRNA_18S	C	Sample_KRO381	0.066172	Mg2+
187	sc_rRNA_18S	G	Sample_KRO366	0.101144	Alkaline		187	sc_rRNA_18S	G	Sample_KRO381	0.182352	Mg2+
188	sc_rRNA_18S	A	Sample_KRO366	0.0921399	Alkaline		188	sc_rRNA_18S	A	Sample_KRO381	0.197506	Mg2+
189	sc_rRNA_18S	C	Sample_KRO366	0.0701304	Alkaline		189	sc_rRNA_18S	C	Sample_KRO381	0.182352	Mg2+
190	sc_rRNA_18S	C	Sample_KRO366	0.169173	Alkaline		190	sc_rRNA_18S	C	Sample_KRO381	1.28353	Mg2+
191	sc_rRNA_18S	C	Sample_KRO366	0.126155	Alkaline		191	sc_rRNA_18S	C	Sample_KRO381	0.384404	Mg2+
192	sc_rRNA_18S	T	Sample_KRO366	0.247207	Alkaline		192	sc_rRNA_18S	T	Sample_KRO381	0.323788	Mg2+
193	sc_rRNA_18S	T	Sample_KRO366	0.151165	Alkaline		193	sc_rRNA_18S	T	Sample_KRO381	0.419763	Mg2+
194	sc_rRNA_18S	T	Sample_KRO366	0.0911395	Alkaline		194	sc_rRNA_18S	T	Sample_KRO381	0.242967	Mg2+
195	sc_rRNA_18S	G	Sample_KRO366	0.614366	Alkaline		195	sc_rRNA_18S	G	Sample_KRO381	2.3342	Mg2+
196	sc_rRNA_18S	G	Sample_KRO366	0.273218	Alkaline		196	sc_rRNA_18S	G	Sample_KRO381	0.45007	Mg2+
197	sc_rRNA_18S	A	Sample_KRO366	0.215193	Alkaline		197	sc_rRNA_18S	A	Sample_KRO381	0.626866	Mg2+
198	sc_rRNA_18S	A	Sample_KRO366	0.163171	Alkaline		198	sc_rRNA_18S	A	Sample_KRO381	0.419763	Mg2+
199	sc_rRNA_18S	G	Sample_KRO366	0.145163	Alkaline		199	sc_rRNA_18S	G	Sample_KRO381	0.510686	Mg2+
200	sc_rRNA_18S	A	Sample_KRO366	0.123153	Alkaline		200	sc_rRNA_18S	A	Sample_KRO381	0.48543	Mg2+
201	sc_rRNA_18S	G	Sample_KRO366	0.221196	Alkaline		201	sc_rRNA_18S	G	Sample_KRO381	0.551096	Mg2+
202	sc_rRNA_18S	A	Sample_KRO366	0.166172	Alkaline		202	sc_rRNA_18S	A	Sample_KRO381	0.606661	Mg2+
203	sc_rRNA_18S	T	Sample_KRO366	0.0441191	Alkaline		203	sc_rRNA_18S	T	Sample_KRO381	0.273275	Mg2+
204	sc_rRNA_18S	G	Sample_KRO366	0.178177	Alkaline		204	sc_rRNA_18S	G	Sample_KRO381	0.965303	Mg2+
205	sc_rRNA_18S	T	Sample_KRO366	0.0711308	Alkaline		205	sc_rRNA_18S	T	Sample_KRO381	0.192454	Mg2+
206	sc_rRNA_18S	A	Sample_KRO366	0.0981425	Alkaline		206	sc_rRNA_18S	A	Sample_KRO381	0.551096	Mg2+
207	sc_rRNA_18S	T	Sample_KRO366	0.0471204	Alkaline		207	sc_rRNA_18S	T	Sample_KRO381	0.126788	Mg2+
208	sc_rRNA_18S	T	Sample_KRO366	0.0851369	Alkaline		208	sc_rRNA_18S	T	Sample_KRO381	0.232865	Mg2+
209	sc_rRNA_18S	T	Sample_KRO366	0.0791343	Alkaline		209	sc_rRNA_18S	T	Sample_KRO381	0.232865	Mg2+
210	sc_rRNA_18S	A	Sample_KRO366	0.233201	Alkaline		210	sc_rRNA_18S	A	Sample_KRO381	0.697584	Mg2+
211	sc_rRNA_18S	T	Sample_KRO366	0.04612	Alkaline		211	sc_rRNA_18S	T	Sample_KRO381	0.227813	Mg2+
212	sc_rRNA_18S	T	Sample_KRO366	0.188181	Alkaline		212	sc_rRNA_18S	T	Sample_KRO381	0.460173	Mg2+
213	sc_rRNA_18S	A	Sample_KRO366	0.235202	Alkaline		213	sc_rRNA_18S	A	Sample_KRO381	0.823866	Mg2+
214	sc_rRNA_18S	G	Sample_KRO366	0.409277	Alkaline		214	sc_rRNA_18S	G	Sample_KRO381	1.20776	Mg2+
215	sc_rRNA_18S	A	Sample_KRO366	0.313236	Alkaline		215	sc_rRNA_18S	A	Sample_KRO381	1.5462	Mg2+
216	sc_rRNA_18S	T	Sample_KRO366	0.0851369	Alkaline		216	sc_rRNA_18S	T	Sample_KRO381	0.197506	Mg2+
217	sc_rRNA_18S	A	Sample_KRO366	0.244206	Alkaline		217	sc_rRNA_18S	A	Sample_KRO381	0.975405	Mg2+
218	sc_rRNA_18S	A	Sample_KRO366	0.174175	Alkaline		218	sc_rRNA_18S	A	Sample_KRO381	0.404609	Mg2+
219	sc_rRNA_18S	A	Sample_KRO366	0.13816	Alkaline		219	sc_rRNA_18S	A	Sample_KRO381	0.480378	Mg2+
220	sc_rRNA_18S	A	Sample_KRO366	0.2312	Alkaline		220	sc_rRNA_18S	A	Sample_KRO381	0.697584	Mg2+
221	sc_rRNA_18S	A	Sample_KRO366	0.333244	Alkaline		221	sc_rRNA_18S	A	Sample_KRO381	0.808712	Mg2+
222	sc_rRNA_18S	A	Sample_KRO366	0.479308	Alkaline		222	sc_rRNA_18S	A	Sample_KRO381	0.899636	Mg2+
223	sc_rRNA_18S	T	Sample_KRO366	0.50732	Alkaline		223	sc_rRNA_18S	T	Sample_KRO381	1.70784	Mg2+
224	sc_rRNA_18S	C	Sample_KRO366	0.317237	Alkaline		224	sc_rRNA_18S	C	Sample_KRO381	1.02592	Mg2+
225	sc_rRNA_18S	A	Sample_KRO366	0.703405	Alkaline		225	sc_rRNA_18S	A	Sample_KRO381	1.52095	Mg2+
226	sc_rRNA_18S	A	Sample_KRO366	0.663387	Alkaline		226	sc_rRNA_18S	A	Sample_KRO381	1.44012	Mg2+
227	sc_rRNA_18S	T	Sample_KRO366	0.103145	Alkaline		227	sc_rRNA_18S	T	Sample_KRO381	0.328839	Mg2+
228	sc_rRNA_18S	G	Sample_KRO366	6.52893	Alkaline		228	sc_rRNA_18S	G	Sample_KRO381	9.49694	Mg2+
229	sc_rRNA_18S	T	Sample_KRO366	1.54677	Alkaline		229	sc_rRNA_18S	T	Sample_KRO381	1.99072	Mg2+
230	sc_rRNA_18S	C	Sample_KRO366	0.567346	Alkaline		230	sc_rRNA_18S	C	Sample_KRO381	1.25828	Mg2+
231	sc_rRNA_18S	T	Sample_KRO366	0.83046	Alkaline		231	sc_rRNA_18S	T	Sample_KRO381	1.26838	Mg2+
232	sc_rRNA_18S	T	Sample_KRO366	0.979524	Alkaline		232	sc_rRNA_18S	T	Sample_KRO381	1.55125	Mg2+
233	sc_rRNA_18S	C	Sample_KRO366	0.0201087	Alkaline		233	sc_rRNA_18S	C	Sample_KRO381	0.0914285	Mg2+
234	sc_rRNA_18S	G	Sample_KRO366	0.0821356	Alkaline		234	sc_rRNA_18S	G	Sample_KRO381	0.152044	Mg2+
235	sc_rRNA_18S	G	Sample_KRO366	0.164171	Alkaline		235	sc_rRNA_18S	G	Sample_KRO381	0.167198	Mg2+
236	sc_rRNA_18S	A	Sample_KRO366	0.152166	Alkaline		236	sc_rRNA_18S	A	Sample_KRO381	0.152044	Mg2+
237	sc_rRNA_18S	C	Sample_KRO366	0.0331143	Alkaline		237	sc_rRNA_18S	C	Sample_KRO381	0.0611207	Mg2+
238	sc_rRNA_18S	T	Sample_KRO366	0.131157	Alkaline		238	sc_rRNA_18S	T	Sample_KRO381	0.237916	Mg2+
239	sc_rRNA_18S	C	Sample_KRO366	0.0501217	Alkaline		239	sc_rRNA_18S	C	Sample_KRO381	0.111634	Mg2+
240	sc_rRNA_18S	T	Sample_KRO366	0.0711308	Alkaline		240	sc_rRNA_18S	T	Sample_KRO381	0.111634	Mg2+
241	sc_rRNA_18S	T	Sample_KRO366	0.0521226	Alkaline		241	sc_rRNA_18S	T	Sample_KRO381	0.0510181	Mg2+
242	sc_rRNA_18S	T	Sample_KRO366	0.0101044	Alkaline		242	sc_rRNA_18S	T	Sample_KRO381	0.0257616	Mg2+
243	sc_rRNA_18S	G	Sample_KRO366	0.0881382	Alkaline		243	sc_rRNA_18S	G	Sample_KRO381	0.217711	Mg2+
244	sc_rRNA_18S	A	Sample_KRO366	0.0281122	Alkaline		244	sc_rRNA_18S	A	Sample_KRO381	0.066172	Mg2+
245	sc_rRNA_18S	T	Sample_KRO366	0.00710308	Alkaline		245	sc_rRNA_18S	T	Sample_KRO381	0.0409155	Mg2+
246	sc_rRNA_18S	G	Sample_KRO366	0.0951412	Alkaline		246	sc_rRNA_18S	G	Sample_KRO381	0.273275	Mg2+
247	sc_rRNA_18S	A	Sample_KRO366	0.0971421	Alkaline		247	sc_rRNA_18S	A	Sample_KRO381	0.111634	Mg2+
248	sc_rRNA_18S	T	Sample_KRO366	0.0371161	Alkaline		248	sc_rRNA_18S	T	Sample_KRO381	0.066172	Mg2+
249	sc_rRNA_18S	T	Sample_KRO366	0.0561243	Alkaline		249	sc_rRNA_18S	T	Sample_KRO381	0.192454	Mg2+
250	sc_rRNA_18S	C	Sample_KRO366	0.0641278	Alkaline		250	sc_rRNA_18S	C	Sample_KRO381	0.0964798	Mg2+
251	sc_rRNA_18S	A	Sample_KRO366	0.180178	Alkaline		251	sc_rRNA_18S	A	Sample_KRO381	0.313685	Mg2+
252	sc_rRNA_18S	T	Sample_KRO366	0.0691299	Alkaline		252	sc_rRNA_18S	T	Sample_KRO381	0.131839	Mg2+
253	sc_rRNA_18S	A	Sample_KRO366	0.381265	Alkaline		253	sc_rRNA_18S	A	Sample_KRO381	0.520789	Mg2+
254	sc_rRNA_18S	A	Sample_KRO366	0.103145	Alkaline		254	sc_rRNA_18S	A	Sample_KRO381	0.25307	Mg2+
255	sc_rRNA_18S	T	Sample_KRO366	0.0281122	Alkaline		255	sc_rRNA_18S	T	Sample_KRO381	0.192454	Mg2+
256	sc_rRNA_18S	A	Sample_KRO366	0.146163	Alkaline		256	sc_rRNA_18S	A	Sample_KRO381	0.313685	Mg2+
257	sc_rRNA_18S	A	Sample_KRO366	0.204188	Alkaline		257	sc_rRNA_18S	A	Sample_KRO381	0.404609	Mg2+
258	sc_rRNA_18S	C	Sample_KRO366	0.0811351	Alkaline		258	sc_rRNA_18S	C	Sample_KRO381	0.303583	Mg2+
259	sc_rRNA_18S	T	Sample_KRO366	0.182179	Alkaline		259	sc_rRNA_18S	T	Sample_KRO381	0.40966	Mg2+
260	sc_rRNA_18S	T	Sample_KRO366	0.100143	Alkaline		260	sc_rRNA_18S	T	Sample_KRO381	0.167198	Mg2+
261	sc_rRNA_18S	T	Sample_KRO366	0.0561243	Alkaline		261	sc_rRNA_18S	T	Sample_KRO381	0.126788	Mg2+
262	sc_rRNA_18S	T	Sample_KRO366	0.0341148	Alkaline		262	sc_rRNA_18S	T	Sample_KRO381	0.0813259	Mg2+
263	sc_rRNA_18S	C	Sample_KRO366	0.0221096	Alkaline		263	sc_rRNA_18S	C	Sample_KRO381	0.0308129	Mg2+
264	sc_rRNA_18S	G	Sample_KRO366	0.0981425	Alkaline		264	sc_rRNA_18S	G	Sample_KRO381	0.217711	Mg2+
265	sc_rRNA_18S	A	Sample_KRO366	0.0511221	Alkaline		265	sc_rRNA_18S	A	Sample_KRO381	0.0914285	Mg2+
266	sc_rRNA_18S	A	Sample_KRO366	0.0441191	Alkaline		266	sc_rRNA_18S	A	Sample_KRO381	0.0964798	Mg2+
267	sc_rRNA_18S	T	Sample_KRO366	0.0341148	Alkaline		267	sc_rRNA_18S	T	Sample_KRO381	0.0863772	Mg2+
268	sc_rRNA_18S	C	Sample_KRO366	0.02311	Alkaline		268	sc_rRNA_18S	C	Sample_KRO381	0.0712233	Mg2+
269	sc_rRNA_18S	G	Sample_KRO366	0.178177	Alkaline		269	sc_rRNA_18S	G	Sample_KRO381	0.343993	Mg2+
270	sc_rRNA_18S	C	Sample_KRO366	0.0661286	Alkaline		270	sc_rRNA_18S	C	Sample_KRO381	0.121736	Mg2+
271	sc_rRNA_18S	A	Sample_KRO366	0.13816	Alkaline		271	sc_rRNA_18S	A	Sample_KRO381	0.354096	Mg2+
272	sc_rRNA_18S	T	Sample_KRO366	0.0191083	Alkaline		272	sc_rRNA_18S	T	Sample_KRO381	0.015659	Mg2+
273	sc_rRNA_18S	G	Sample_KRO366	0.0941408	Alkaline		273	sc_rRNA_18S	G	Sample_KRO381	0.192454	Mg2+
274	sc_rRNA_18S	G	Sample_KRO366	0.445293	Alkaline		274	sc_rRNA_18S	G	Sample_KRO381	0.662225	Mg2+
275	sc_rRNA_18S	C	Sample_KRO366	0.0981425	Alkaline		275	sc_rRNA_18S	C	Sample_KRO381	0.404609	Mg2+
276	sc_rRNA_18S	C	Sample_KRO366	0.109147	Alkaline		276	sc_rRNA_18S	C	Sample_KRO381	0.399558	Mg2+
277	sc_rRNA_18S	T	Sample_KRO366	0.155167	Alkaline		277	sc_rRNA_18S	T	Sample_KRO381	0.374301	Mg2+
278	sc_rRNA_18S	T	Sample_KRO366	0.0791343	Alkaline		278	sc_rRNA_18S	T	Sample_KRO381	0.157095	Mg2+
279	sc_rRNA_18S	G	Sample_KRO366	0.351252	Alkaline		279	sc_rRNA_18S	G	Sample_KRO381	0.64202	Mg2+
280	sc_rRNA_18S	T	Sample_KRO366	0.0971421	Alkaline		280	sc_rRNA_18S	T	Sample_KRO381	0.172249	Mg2+
281	sc_rRNA_18S	G	Sample_KRO366	0.469303	Alkaline		281	sc_rRNA_18S	G	Sample_KRO381	0.500583	Mg2+
282	sc_rRNA_18S	C	Sample_KRO366	0.0731317	Alkaline		282	sc_rRNA_18S	C	Sample_KRO381	0.152044	Mg2+
283	sc_rRNA_18S	T	Sample_KRO366	0.0211091	Alkaline		283	sc_rRNA_18S	T	Sample_KRO381	0.0308129	Mg2+
284	sc_rRNA_18S	G	Sample_KRO366	0.0821356	Alkaline		284	sc_rRNA_18S	G	Sample_KRO381	0.0459668	Mg2+
285	sc_rRNA_18S	G	Sample_KRO366	0.130156	Alkaline		285	sc_rRNA_18S	G	Sample_KRO381	0.273275	Mg2+
286	sc_rRNA_18S	C	Sample_KRO366	0.0211091	Alkaline		286	sc_rRNA_18S	C	Sample_KRO381	0.0560694	Mg2+
287	sc_rRNA_18S	G	Sample_KRO366	0.343249	Alkaline		287	sc_rRNA_18S	G	Sample_KRO381	0.419763	Mg2+
288	sc_rRNA_18S	A	Sample_KRO366	0.149165	Alkaline		288	sc_rRNA_18S	A	Sample_KRO381	0.1773	Mg2+
289	sc_rRNA_18S	T	Sample_KRO366	0.0111048	Alkaline		289	sc_rRNA_18S	T	Sample_KRO381	0.0257616	Mg2+
290	sc_rRNA_18S	G	Sample_KRO366	0.0981425	Alkaline		290	sc_rRNA_18S	G	Sample_KRO381	0.121736	Mg2+
291	sc_rRNA_18S	G	Sample_KRO366	0.141161	Alkaline		291	sc_rRNA_18S	G	Sample_KRO381	0.227813	Mg2+
292	sc_rRNA_18S	T	Sample_KRO366	0.0411178	Alkaline		292	sc_rRNA_18S	T	Sample_KRO381	0.0409155	Mg2+
293	sc_rRNA_18S	T	Sample_KRO366	0.0671291	Alkaline		293	sc_rRNA_18S	T	Sample_KRO381	0.0611207	Mg2+
294	sc_rRNA_18S	C	Sample_KRO366	0.0621269	Alkaline		294	sc_rRNA_18S	C	Sample_KRO381	0.0762746	Mg2+
295	sc_rRNA_18S	A	Sample_KRO366	0.160169	Alkaline		295	sc_rRNA_18S	A	Sample_KRO381	0.1773	Mg2+
296	sc_rRNA_18S	T	Sample_KRO366	0.02311	Alkaline		296	sc_rRNA_18S	T	Sample_KRO381	0.0308129	Mg2+
297	sc_rRNA_18S	T	Sample_KRO366	0.090139	Alkaline		297	sc_rRNA_18S	T	Sample_KRO381	0.131839	Mg2+
298	sc_rRNA_18S	C	Sample_KRO366	0.0281122	Alkaline		298	sc_rRNA_18S	C	Sample_KRO381	0.0560694	Mg2+
299	sc_rRNA_18S	A	Sample_KRO366	0.120152	Alkaline		299	sc_rRNA_18S	A	Sample_KRO381	0.121736	Mg2+
300	sc_rRNA_18S	A	Sample_KRO366	0.0811351	Alkaline		300	sc_rRNA_18S	A	Sample_KRO381	0.141941	Mg2+
301	sc_rRNA_18S	A	Sample_KRO366	0.152166	Alkaline		301	sc_rRNA_18S	A	Sample_KRO381	0.202557	Mg2+
302	sc_rRNA_18S	T	Sample_KRO366	0.0311135	Alkaline		302	sc_rRNA_18S	T	Sample_KRO381	0.101531	Mg2+
303	sc_rRNA_18S	T	Sample_KRO366	0.0551239	Alkaline		303	sc_rRNA_18S	T	Sample_KRO381	0.116685	Mg2+
304	sc_rRNA_18S	T	Sample_KRO366	0.076133	Alkaline		304	sc_rRNA_18S	T	Sample_KRO381	0.141941	Mg2+
305	sc_rRNA_18S	C	Sample_KRO366	0.0371161	Alkaline		305	sc_rRNA_18S	C	Sample_KRO381	0.0762746	Mg2+
306	sc_rRNA_18S	T	Sample_KRO366	0.02311	Alkaline		306	sc_rRNA_18S	T	Sample_KRO381	0.0712233	Mg2+
307	sc_rRNA_18S	G	Sample_KRO366	0.241204	Alkaline		307	sc_rRNA_18S	G	Sample_KRO381	0.202557	Mg2+
308	sc_rRNA_18S	C	Sample_KRO366	0.016107	Alkaline		308	sc_rRNA_18S	C	Sample_KRO381	0.0308129	Mg2+
309	sc_rRNA_18S	C	Sample_KRO366	0.0111048	Alkaline		309	sc_rRNA_18S	C	Sample_KRO381	0.0308129	Mg2+
310	sc_rRNA_18S	C	Sample_KRO366	0.0291126	Alkaline		310	sc_rRNA_18S	C	Sample_KRO381	0.101531	Mg2+
311	sc_rRNA_18S	T	Sample_KRO366	0.0881382	Alkaline		311	sc_rRNA_18S	T	Sample_KRO381	0.0964798	Mg2+
312	sc_rRNA_18S	A	Sample_KRO366	0.170174	Alkaline		312	sc_rRNA_18S	A	Sample_KRO381	0.21266	Mg2+
313	sc_rRNA_18S	T	Sample_KRO366	0.0771334	Alkaline		313	sc_rRNA_18S	T	Sample_KRO381	0.157095	Mg2+
314	sc_rRNA_18S	C	Sample_KRO366	0.0691299	Alkaline		314	sc_rRNA_18S	C	Sample_KRO381	0.288429	Mg2+
315	sc_rRNA_18S	A	Sample_KRO366	0.280221	Alkaline		315	sc_rRNA_18S	A	Sample_KRO381	0.647071	Mg2+
316	sc_rRNA_18S	A	Sample_KRO366	0.43929	Alkaline		316	sc_rRNA_18S	A	Sample_KRO381	0.783456	Mg2+
317	sc_rRNA_18S	C	Sample_KRO366	0.111148	Alkaline		317	sc_rRNA_18S	C	Sample_KRO381	0.45007	Mg2+
318	sc_rRNA_18S	T	Sample_KRO366	0.244206	Alkaline		318	sc_rRNA_18S	T	Sample_KRO381	0.530891	Mg2+
319	sc_rRNA_18S	T	Sample_KRO366	0.338246	Alkaline		319	sc_rRNA_18S	T	Sample_KRO381	0.561199	Mg2+
320	sc_rRNA_18S	T	Sample_KRO366	0.361256	Alkaline		320	sc_rRNA_18S	T	Sample_KRO381	0.833969	Mg2+
321	sc_rRNA_18S	C	Sample_KRO366	0.0681295	Alkaline		321	sc_rRNA_18S	C	Sample_KRO381	0.636968	Mg2+
322	sc_rRNA_18S	G	Sample_KRO366	0.560343	Alkaline		322	sc_rRNA_18S	G	Sample_KRO381	1.69269	Mg2+
323	sc_rRNA_18S	A	Sample_KRO366	0.590356	Alkaline		323	sc_rRNA_18S	A	Sample_KRO381	1.21787	Mg2+
324	sc_rRNA_18S	T	Sample_KRO366	0.0591256	Alkaline		324	sc_rRNA_18S	T	Sample_KRO381	0.0813259	Mg2+
325	sc_rRNA_18S	G	Sample_KRO366	0.504318	Alkaline		325	sc_rRNA_18S	G	Sample_KRO381	0.303583	Mg2+
326	sc_rRNA_18S	G	Sample_KRO366	1.21563	Alkaline		326	sc_rRNA_18S	G	Sample_KRO381	0.849123	Mg2+
327	sc_rRNA_18S	T	Sample_KRO366	0.147164	Alkaline		327	sc_rRNA_18S	T	Sample_KRO381	0.126788	Mg2+
328	sc_rRNA_18S	A	Sample_KRO366	0.0431187	Alkaline		328	sc_rRNA_18S	A	Sample_KRO381	0.0308129	Mg2+
329	sc_rRNA_18S	G	Sample_KRO366	0.111148	Alkaline		329	sc_rRNA_18S	G	Sample_KRO381	0.121736	Mg2+
330	sc_rRNA_18S	G	Sample_KRO366	0.220195	Alkaline		330	sc_rRNA_18S	G	Sample_KRO381	0.146993	Mg2+
331	sc_rRNA_18S	A	Sample_KRO366	0.147164	Alkaline		331	sc_rRNA_18S	A	Sample_KRO381	0.066172	Mg2+
332	sc_rRNA_18S	T	Sample_KRO366	0.0391169	Alkaline		332	sc_rRNA_18S	T	Sample_KRO381	0.066172	Mg2+
333	sc_rRNA_18S	A	Sample_KRO366	0.112149	Alkaline		333	sc_rRNA_18S	A	Sample_KRO381	0.0863772	Mg2+
334	sc_rRNA_18S	G	Sample_KRO366	0.143162	Alkaline		334	sc_rRNA_18S	G	Sample_KRO381	0.232865	Mg2+
335	sc_rRNA_18S	T	Sample_KRO366	0.0241104	Alkaline		335	sc_rRNA_18S	T	Sample_KRO381	0.0308129	Mg2+
336	sc_rRNA_18S	G	Sample_KRO366	0.0721312	Alkaline		336	sc_rRNA_18S	G	Sample_KRO381	0.116685	Mg2+
337	sc_rRNA_18S	G	Sample_KRO366	0.104145	Alkaline		337	sc_rRNA_18S	G	Sample_KRO381	0.192454	Mg2+
338	sc_rRNA_18S	C	Sample_KRO366	0.0731317	Alkaline		338	sc_rRNA_18S	C	Sample_KRO381	0.0762746	Mg2+
339	sc_rRNA_18S	C	Sample_KRO366	0.0241104	Alkaline		339	sc_rRNA_18S	C	Sample_KRO381	0.0510181	Mg2+
340	sc_rRNA_18S	T	Sample_KRO366	0.02311	Alkaline		340	sc_rRNA_18S	T	Sample_KRO381	0.0207103	Mg2+
341	sc_rRNA_18S	A	Sample_KRO366	0.257211	Alkaline		341	sc_rRNA_18S	A	Sample_KRO381	0.152044	Mg2+
342	sc_rRNA_18S	C	Sample_KRO366	0.0771334	Alkaline		342	sc_rRNA_18S	C	Sample_KRO381	0.0914285	Mg2+
343	sc_rRNA_18S	C	Sample_KRO366	0.0971421	Alkaline		343	sc_rRNA_18S	C	Sample_KRO381	0.182352	Mg2+
344	sc_rRNA_18S	A	Sample_KRO366	0.321239	Alkaline		344	sc_rRNA_18S	A	Sample_KRO381	0.197506	Mg2+
345	sc_rRNA_18S	T	Sample_KRO366	0.219195	Alkaline		345	sc_rRNA_18S	T	Sample_KRO381	0.227813	Mg2+
346	sc_rRNA_18S	G	Sample_KRO366	0.565345	Alkaline		346	sc_rRNA_18S	G	Sample_KRO381	0.530891	Mg2+
347	sc_rRNA_18S	G	Sample_KRO366	0.629373	Alkaline		347	sc_rRNA_18S	G	Sample_KRO381	0.692533	Mg2+
348	sc_rRNA_18S	T	Sample_KRO366	0.174175	Alkaline		348	sc_rRNA_18S	T	Sample_KRO381	0.242967	Mg2+
349	sc_rRNA_18S	T	Sample_KRO366	0.288225	Alkaline		349	sc_rRNA_18S	T	Sample_KRO381	0.445019	Mg2+
350	sc_rRNA_18S	T	Sample_KRO366	0.232201	Alkaline		350	sc_rRNA_18S	T	Sample_KRO381	0.283378	Mg2+
351	sc_rRNA_18S	C	Sample_KRO366	0.171174	Alkaline		351	sc_rRNA_18S	C	Sample_KRO381	0.298532	Mg2+
352	sc_rRNA_18S	A	Sample_KRO366	0.680395	Alkaline		352	sc_rRNA_18S	A	Sample_KRO381	0.56625	Mg2+
353	sc_rRNA_18S	A	Sample_KRO366	0.625371	Alkaline		353	sc_rRNA_18S	A	Sample_KRO381	0.672327	Mg2+
354	sc_rRNA_18S	C	Sample_KRO366	0.0891386	Alkaline		354	sc_rRNA_18S	C	Sample_KRO381	0.106582	Mg2+
355	sc_rRNA_18S	G	Sample_KRO366	0.454297	Alkaline		355	sc_rRNA_18S	G	Sample_KRO381	0.379352	Mg2+
356	sc_rRNA_18S	G	Sample_KRO366	0.34725	Alkaline		356	sc_rRNA_18S	G	Sample_KRO381	0.338942	Mg2+
357	sc_rRNA_18S	G	Sample_KRO366	0.477307	Alkaline		357	sc_rRNA_18S	G	Sample_KRO381	0.657174	Mg2+
358	sc_rRNA_18S	T	Sample_KRO366	0.16117	Alkaline		358	sc_rRNA_18S	T	Sample_KRO381	0.273275	Mg2+
359	sc_rRNA_18S	A	Sample_KRO366	0.429286	Alkaline		359	sc_rRNA_18S	A	Sample_KRO381	0.460173	Mg2+
360	sc_rRNA_18S	A	Sample_KRO366	0.397272	Alkaline		360	sc_rRNA_18S	A	Sample_KRO381	0.495532	Mg2+
361	sc_rRNA_18S	C	Sample_KRO366	0.0471204	Alkaline		361	sc_rRNA_18S	C	Sample_KRO381	0.111634	Mg2+
362	sc_rRNA_18S	G	Sample_KRO366	0.198186	Alkaline		362	sc_rRNA_18S	G	Sample_KRO381	0.29348	Mg2+
363	sc_rRNA_18S	G	Sample_KRO366	0.090139	Alkaline		363	sc_rRNA_18S	G	Sample_KRO381	0.0712233	Mg2+
364	sc_rRNA_18S	G	Sample_KRO366	0.0971421	Alkaline		364	sc_rRNA_18S	G	Sample_KRO381	0.0964798	Mg2+
365	sc_rRNA_18S	G	Sample_KRO366	0.132157	Alkaline		365	sc_rRNA_18S	G	Sample_KRO381	0.152044	Mg2+
366	sc_rRNA_18S	A	Sample_KRO366	0.153166	Alkaline		366	sc_rRNA_18S	A	Sample_KRO381	0.0863772	Mg2+
367	sc_rRNA_18S	A	Sample_KRO366	0.124154	Alkaline		367	sc_rRNA_18S	A	Sample_KRO381	0.116685	Mg2+
368	sc_rRNA_18S	T	Sample_KRO366	0.0511221	Alkaline		368	sc_rRNA_18S	T	Sample_KRO381	0.0560694	Mg2+
369	sc_rRNA_18S	A	Sample_KRO366	0.18518	Alkaline		369	sc_rRNA_18S	A	Sample_KRO381	0.126788	Mg2+
370	sc_rRNA_18S	A	Sample_KRO366	0.102144	Alkaline		370	sc_rRNA_18S	A	Sample_KRO381	0.0914285	Mg2+
371	sc_rRNA_18S	G	Sample_KRO366	0.308233	Alkaline		371	sc_rRNA_18S	G	Sample_KRO381	0.187403	Mg2+
372	sc_rRNA_18S	G	Sample_KRO366	0.676393	Alkaline		372	sc_rRNA_18S	G	Sample_KRO381	0.439968	Mg2+
373	sc_rRNA_18S	G	Sample_KRO366	0.431287	Alkaline		373	sc_rRNA_18S	G	Sample_KRO381	0.167198	Mg2+
374	sc_rRNA_18S	T	Sample_KRO366	0.0921399	Alkaline		374	sc_rRNA_18S	T	Sample_KRO381	0.121736	Mg2+
375	sc_rRNA_18S	T	Sample_KRO366	0.154167	Alkaline		375	sc_rRNA_18S	T	Sample_KRO381	0.131839	Mg2+
376	sc_rRNA_18S	C	Sample_KRO366	0.0641278	Alkaline		376	sc_rRNA_18S	C	Sample_KRO381	0.106582	Mg2+
377	sc_rRNA_18S	G	Sample_KRO366	0.617367	Alkaline		377	sc_rRNA_18S	G	Sample_KRO381	0.379352	Mg2+
378	sc_rRNA_18S	A	Sample_KRO366	0.261213	Alkaline		378	sc_rRNA_18S	A	Sample_KRO381	0.349045	Mg2+
379	sc_rRNA_18S	T	Sample_KRO366	0.177177	Alkaline		379	sc_rRNA_18S	T	Sample_KRO381	0.384404	Mg2+
380	sc_rRNA_18S	T	Sample_KRO366	0.259212	Alkaline		380	sc_rRNA_18S	T	Sample_KRO381	0.515737	Mg2+
381	sc_rRNA_18S	C	Sample_KRO366	0.201187	Alkaline		381	sc_rRNA_18S	C	Sample_KRO381	1.02592	Mg2+
382	sc_rRNA_18S	C	Sample_KRO366	0.0291126	Alkaline		382	sc_rRNA_18S	C	Sample_KRO381	0.0964798	Mg2+
383	sc_rRNA_18S	G	Sample_KRO366	0.333244	Alkaline		383	sc_rRNA_18S	G	Sample_KRO381	0.399558	Mg2+
384	sc_rRNA_18S	G	Sample_KRO366	0.379264	Alkaline		384	sc_rRNA_18S	G	Sample_KRO381	0.455122	Mg2+
385	sc_rRNA_18S	A	Sample_KRO366	0.286224	Alkaline		385	sc_rRNA_18S	A	Sample_KRO381	0.621815	Mg2+
386	sc_rRNA_18S	G	Sample_KRO366	0.516324	Alkaline		386	sc_rRNA_18S	G	Sample_KRO381	0.849123	Mg2+
387	sc_rRNA_18S	A	Sample_KRO366	0.210191	Alkaline		387	sc_rRNA_18S	A	Sample_KRO381	0.278326	Mg2+
388	sc_rRNA_18S	G	Sample_KRO366	0.0171074	Alkaline		388	sc_rRNA_18S	G	Sample_KRO381	0.0560694	Mg2+
389	sc_rRNA_18S	G	Sample_KRO366	0.0241104	Alkaline		389	sc_rRNA_18S	G	Sample_KRO381	0.0409155	Mg2+
390	sc_rRNA_18S	G	Sample_KRO366	0.0411178	Alkaline		390	sc_rRNA_18S	G	Sample_KRO381	0.0611207	Mg2+
391	sc_rRNA_18S	A	Sample_KRO366	0.0331143	Alkaline		391	sc_rRNA_18S	A	Sample_KRO381	0.015659	Mg2+
392	sc_rRNA_18S	G	Sample_KRO366	0.11615	Alkaline		392	sc_rRNA_18S	G	Sample_KRO381	0.111634	Mg2+
393	sc_rRNA_18S	C	Sample_KRO366	0.0471204	Alkaline		393	sc_rRNA_18S	C	Sample_KRO381	0.13689	Mg2+
394	sc_rRNA_18S	C	Sample_KRO366	0.0661286	Alkaline		394	sc_rRNA_18S	C	Sample_KRO381	0.131839	Mg2+
395	sc_rRNA_18S	T	Sample_KRO366	0.0581252	Alkaline		395	sc_rRNA_18S	T	Sample_KRO381	0.116685	Mg2+
396	sc_rRNA_18S	G	Sample_KRO366	0.247207	Alkaline		396	sc_rRNA_18S	G	Sample_KRO381	0.25307	Mg2+
397	sc_rRNA_18S	A	Sample_KRO366	0.124154	Alkaline		397	sc_rRNA_18S	A	Sample_KRO381	0.187403	Mg2+
398	sc_rRNA_18S	G	Sample_KRO366	0.164171	Alkaline		398	sc_rRNA_18S	G	Sample_KRO381	0.13689	Mg2+
399	sc_rRNA_18S	A	Sample_KRO366	0.145163	Alkaline		399	sc_rRNA_18S	A	Sample_KRO381	0.172249	Mg2+
400	sc_rRNA_18S	A	Sample_KRO366	0.150165	Alkaline		400	sc_rRNA_18S	A	Sample_KRO381	0.248019	Mg2+
401	sc_rRNA_18S	A	Sample_KRO366	0.166172	Alkaline		401	sc_rRNA_18S	A	Sample_KRO381	0.364198	Mg2+
402	sc_rRNA_18S	C	Sample_KRO366	0.0141061	Alkaline		402	sc_rRNA_18S	C	Sample_KRO381	0.0207103	Mg2+
403	sc_rRNA_18S	G	Sample_KRO366	0.0571247	Alkaline		403	sc_rRNA_18S	G	Sample_KRO381	0.0762746	Mg2+
404	sc_rRNA_18S	G	Sample_KRO366	0.219195	Alkaline		404	sc_rRNA_18S	G	Sample_KRO381	0.187403	Mg2+
405	sc_rRNA_18S	C	Sample_KRO366	0.0331143	Alkaline		405	sc_rRNA_18S	C	Sample_KRO381	0.0409155	Mg2+
406	sc_rRNA_18S	T	Sample_KRO366	0.0271117	Alkaline		406	sc_rRNA_18S	T	Sample_KRO381	0.0207103	Mg2+
407	sc_rRNA_18S	A	Sample_KRO366	0.0961416	Alkaline		407	sc_rRNA_18S	A	Sample_KRO381	0.0863772	Mg2+
408	sc_rRNA_18S	C	Sample_KRO366	0.0261113	Alkaline		408	sc_rRNA_18S	C	Sample_KRO381	0.0409155	Mg2+
409	sc_rRNA_18S	C	Sample_KRO366	0.0191083	Alkaline		409	sc_rRNA_18S	C	Sample_KRO381	0.0510181	Mg2+
410	sc_rRNA_18S	A	Sample_KRO366	0.105146	Alkaline		410	sc_rRNA_18S	A	Sample_KRO381	0.111634	Mg2+
411	sc_rRNA_18S	C	Sample_KRO366	0.0181078	Alkaline		411	sc_rRNA_18S	C	Sample_KRO381	0.0560694	Mg2+
412	sc_rRNA_18S	A	Sample_KRO366	0.0491213	Alkaline		412	sc_rRNA_18S	A	Sample_KRO381	0.0459668	Mg2+
413	sc_rRNA_18S	T	Sample_KRO366	0.0191083	Alkaline		413	sc_rRNA_18S	T	Sample_KRO381	0.0308129	Mg2+
414	sc_rRNA_18S	C	Sample_KRO366	0.0111048	Alkaline		414	sc_rRNA_18S	C	Sample_KRO381	0.0459668	Mg2+
415	sc_rRNA_18S	C	Sample_KRO366	0.0661286	Alkaline		415	sc_rRNA_18S	C	Sample_KRO381	0.101531	Mg2+
416	sc_rRNA_18S	A	Sample_KRO366	0.0971421	Alkaline		416	sc_rRNA_18S	A	Sample_KRO381	0.146993	Mg2+
417	sc_rRNA_18S	A	Sample_KRO366	0.0591256	Alkaline		417	sc_rRNA_18S	A	Sample_KRO381	0.0459668	Mg2+
418	sc_rRNA_18S	G	Sample_KRO366	0.141161	Alkaline		418	sc_rRNA_18S	G	Sample_KRO381	0.172249	Mg2+
419	sc_rRNA_18S	G	Sample_KRO366	0.189182	Alkaline		419	sc_rRNA_18S	G	Sample_KRO381	0.141941	Mg2+
420	sc_rRNA_18S	A	Sample_KRO366	0.0421182	Alkaline		420	sc_rRNA_18S	A	Sample_KRO381	0.0308129	Mg2+
421	sc_rRNA_18S	A	Sample_KRO366	0.0441191	Alkaline		421	sc_rRNA_18S	A	Sample_KRO381	0.0712233	Mg2+
422	sc_rRNA_18S	G	Sample_KRO366	0.0621269	Alkaline		422	sc_rRNA_18S	G	Sample_KRO381	0.0863772	Mg2+
423	sc_rRNA_18S	G	Sample_KRO366	0.0891386	Alkaline		423	sc_rRNA_18S	G	Sample_KRO381	0.106582	Mg2+
424	sc_rRNA_18S	C	Sample_KRO366	0.00910394	Alkaline		424	sc_rRNA_18S	C	Sample_KRO381	0.0106077	Mg2+
425	sc_rRNA_18S	A	Sample_KRO366	0.0351152	Alkaline		425	sc_rRNA_18S	A	Sample_KRO381	0.0358642	Mg2+
426	sc_rRNA_18S	G	Sample_KRO366	0.143162	Alkaline		426	sc_rRNA_18S	G	Sample_KRO381	0.167198	Mg2+
427	sc_rRNA_18S	C	Sample_KRO366	0.00810351	Alkaline		427	sc_rRNA_18S	C	Sample_KRO381	0.0459668	Mg2+
428	sc_rRNA_18S	A	Sample_KRO366	0.00610264	Alkaline		428	sc_rRNA_18S	A	Sample_KRO381	0.0207103	Mg2+
429	sc_rRNA_18S	G	Sample_KRO366	0.030113	Alkaline		429	sc_rRNA_18S	G	Sample_KRO381	0.0712233	Mg2+
430	sc_rRNA_18S	G	Sample_KRO366	0.127155	Alkaline		430	sc_rRNA_18S	G	Sample_KRO381	0.0863772	Mg2+
431	sc_rRNA_18S	C	Sample_KRO366	0.02311	Alkaline		431	sc_rRNA_18S	C	Sample_KRO381	0.015659	Mg2+
432	sc_rRNA_18S	G	Sample_KRO366	0.0781338	Alkaline		432	sc_rRNA_18S	G	Sample_KRO381	0.121736	Mg2+
433	sc_rRNA_18S	C	Sample_KRO366	0.0121052	Alkaline		433	sc_rRNA_18S	C	Sample_KRO381	0.015659	Mg2+
434	sc_rRNA_18S	G	Sample_KRO366	0.0741321	Alkaline		434	sc_rRNA_18S	G	Sample_KRO381	0.106582	Mg2+
435	sc_rRNA_18S	C	Sample_KRO366	0.00910394	Alkaline		435	sc_rRNA_18S	C	Sample_KRO381	0.0106077	Mg2+
436	sc_rRNA_18S	A	Sample_KRO366	0.030113	Alkaline		436	sc_rRNA_18S	A	Sample_KRO381	0.0308129	Mg2+
437	sc_rRNA_18S	A	Sample_KRO366	0.0411178	Alkaline		437	sc_rRNA_18S	A	Sample_KRO381	0.0813259	Mg2+
438	sc_rRNA_18S	A	Sample_KRO366	0.030113	Alkaline		438	sc_rRNA_18S	A	Sample_KRO381	0.0712233	Mg2+
439	sc_rRNA_18S	T	Sample_KRO366	0.0101044	Alkaline		439	sc_rRNA_18S	T	Sample_KRO381	0.0207103	Mg2+
440	sc_rRNA_18S	T	Sample_KRO366	0.00510221	Alkaline		440	sc_rRNA_18S	T	Sample_KRO381	0.0257616	Mg2+
441	sc_rRNA_18S	A	Sample_KRO366	0.0371161	Alkaline		441	sc_rRNA_18S	A	Sample_KRO381	0.0207103	Mg2+
442	sc_rRNA_18S	C	Sample_KRO366	0.0181078	Alkaline		442	sc_rRNA_18S	C	Sample_KRO381	0.0409155	Mg2+
443	sc_rRNA_18S	C	Sample_KRO366	0.0221096	Alkaline		443	sc_rRNA_18S	C	Sample_KRO381	0.066172	Mg2+
444	sc_rRNA_18S	C	Sample_KRO366	0.0101044	Alkaline		444	sc_rRNA_18S	C	Sample_KRO381	0.015659	Mg2+
445	sc_rRNA_18S	A	Sample_KRO366	0.112149	Alkaline		445	sc_rRNA_18S	A	Sample_KRO381	0.258121	Mg2+
446	sc_rRNA_18S	A	Sample_KRO366	0.154167	Alkaline		446	sc_rRNA_18S	A	Sample_KRO381	0.172249	Mg2+
447	sc_rRNA_18S	T	Sample_KRO366	0.125154	Alkaline		447	sc_rRNA_18S	T	Sample_KRO381	0.237916	Mg2+
448	sc_rRNA_18S	C	Sample_KRO366	0.122153	Alkaline		448	sc_rRNA_18S	C	Sample_KRO381	0.283378	Mg2+
449	sc_rRNA_18S	C	Sample_KRO366	0.0871377	Alkaline		449	sc_rRNA_18S	C	Sample_KRO381	0.273275	Mg2+
450	sc_rRNA_18S	T	Sample_KRO366	0.169173	Alkaline		450	sc_rRNA_18S	T	Sample_KRO381	0.338942	Mg2+
451	sc_rRNA_18S	A	Sample_KRO366	0.742421	Alkaline		451	sc_rRNA_18S	A	Sample_KRO381	1.46033	Mg2+
452	sc_rRNA_18S	A	Sample_KRO366	0.615366	Alkaline		452	sc_rRNA_18S	A	Sample_KRO381	1.07138	Mg2+
453	sc_rRNA_18S	T	Sample_KRO366	0.239204	Alkaline		453	sc_rRNA_18S	T	Sample_KRO381	0.510686	Mg2+
454	sc_rRNA_18S	T	Sample_KRO366	0.286224	Alkaline		454	sc_rRNA_18S	T	Sample_KRO381	0.732943	Mg2+
455	sc_rRNA_18S	C	Sample_KRO366	0.298229	Alkaline		455	sc_rRNA_18S	C	Sample_KRO381	0.702635	Mg2+
456	sc_rRNA_18S	A	Sample_KRO366	0.260213	Alkaline		456	sc_rRNA_18S	A	Sample_KRO381	0.748097	Mg2+
457	sc_rRNA_18S	G	Sample_KRO366	0.0751325	Alkaline		457	sc_rRNA_18S	G	Sample_KRO381	0.131839	Mg2+
458	sc_rRNA_18S	G	Sample_KRO366	0.124154	Alkaline		458	sc_rRNA_18S	G	Sample_KRO381	0.167198	Mg2+
459	sc_rRNA_18S	G	Sample_KRO366	0.221196	Alkaline		459	sc_rRNA_18S	G	Sample_KRO381	0.167198	Mg2+
460	sc_rRNA_18S	A	Sample_KRO366	0.0551239	Alkaline		460	sc_rRNA_18S	A	Sample_KRO381	0.0257616	Mg2+
461	sc_rRNA_18S	G	Sample_KRO366	0.090139	Alkaline		461	sc_rRNA_18S	G	Sample_KRO381	0.126788	Mg2+
462	sc_rRNA_18S	G	Sample_KRO366	0.150165	Alkaline		462	sc_rRNA_18S	G	Sample_KRO381	0.13689	Mg2+
463	sc_rRNA_18S	T	Sample_KRO366	0.0511221	Alkaline		463	sc_rRNA_18S	T	Sample_KRO381	0.0459668	Mg2+
464	sc_rRNA_18S	A	Sample_KRO366	0.02311	Alkaline		464	sc_rRNA_18S	A	Sample_KRO381	0.0712233	Mg2+
465	sc_rRNA_18S	G	Sample_KRO366	0.0711308	Alkaline		465	sc_rRNA_18S	G	Sample_KRO381	0.0762746	Mg2+
466	sc_rRNA_18S	T	Sample_KRO366	0.00710308	Alkaline		466	sc_rRNA_18S	T	Sample_KRO381	0.0106077	Mg2+
467	sc_rRNA_18S	G	Sample_KRO366	0.0521226	Alkaline		467	sc_rRNA_18S	G	Sample_KRO381	0.101531	Mg2+
468	sc_rRNA_18S	A	Sample_KRO366	0.0681295	Alkaline		468	sc_rRNA_18S	A	Sample_KRO381	0.101531	Mg2+
469	sc_rRNA_18S	C	Sample_KRO366	0.0241104	Alkaline		469	sc_rRNA_18S	C	Sample_KRO381	0.0510181	Mg2+
470	sc_rRNA_18S	A	Sample_KRO366	0.0871377	Alkaline		470	sc_rRNA_18S	A	Sample_KRO381	0.217711	Mg2+
471	sc_rRNA_18S	A	Sample_KRO366	0.0541234	Alkaline		471	sc_rRNA_18S	A	Sample_KRO381	0.172249	Mg2+
472	sc_rRNA_18S	T	Sample_KRO366	0.0241104	Alkaline		472	sc_rRNA_18S	T	Sample_KRO381	0.0560694	Mg2+
473	sc_rRNA_18S	A	Sample_KRO366	0.124154	Alkaline		473	sc_rRNA_18S	A	Sample_KRO381	0.13689	Mg2+
474	sc_rRNA_18S	A	Sample_KRO366	0.0961416	Alkaline		474	sc_rRNA_18S	A	Sample_KRO381	0.258121	Mg2+
475	sc_rRNA_18S	A	Sample_KRO366	0.0931403	Alkaline		475	sc_rRNA_18S	A	Sample_KRO381	0.278326	Mg2+
476	sc_rRNA_18S	T	Sample_KRO366	0.0381165	Alkaline		476	sc_rRNA_18S	T	Sample_KRO381	0.0914285	Mg2+
477	sc_rRNA_18S	A	Sample_KRO366	0.112149	Alkaline		477	sc_rRNA_18S	A	Sample_KRO381	0.232865	Mg2+
478	sc_rRNA_18S	A	Sample_KRO366	0.13916	Alkaline		478	sc_rRNA_18S	A	Sample_KRO381	0.278326	Mg2+
479	sc_rRNA_18S	C	Sample_KRO366	0.0401174	Alkaline		479	sc_rRNA_18S	C	Sample_KRO381	0.111634	Mg2+
480	sc_rRNA_18S	G	Sample_KRO366	0.202188	Alkaline		480	sc_rRNA_18S	G	Sample_KRO381	0.394506	Mg2+
481	sc_rRNA_18S	A	Sample_KRO366	0.107146	Alkaline		481	sc_rRNA_18S	A	Sample_KRO381	0.268224	Mg2+
482	sc_rRNA_18S	T	Sample_KRO366	0.00710308	Alkaline		482	sc_rRNA_18S	T	Sample_KRO381	0.0762746	Mg2+
483	sc_rRNA_18S	A	Sample_KRO366	0.135159	Alkaline		483	sc_rRNA_18S	A	Sample_KRO381	0.429865	Mg2+
484	sc_rRNA_18S	C	Sample_KRO366	0.04612	Alkaline		484	sc_rRNA_18S	C	Sample_KRO381	0.1773	Mg2+
485	sc_rRNA_18S	A	Sample_KRO366	0.083136	Alkaline		485	sc_rRNA_18S	A	Sample_KRO381	0.152044	Mg2+
486	sc_rRNA_18S	G	Sample_KRO366	0.0201087	Alkaline		486	sc_rRNA_18S	G	Sample_KRO381	0.0358642	Mg2+
487	sc_rRNA_18S	G	Sample_KRO366	0.02311	Alkaline		487	sc_rRNA_18S	G	Sample_KRO381	0.066172	Mg2+
488	sc_rRNA_18S	G	Sample_KRO366	0.264214	Alkaline		488	sc_rRNA_18S	G	Sample_KRO381	0.298532	Mg2+
489	sc_rRNA_18S	C	Sample_KRO366	0.203188	Alkaline		489	sc_rRNA_18S	C	Sample_KRO381	0.823866	Mg2+
490	sc_rRNA_18S	C	Sample_KRO366	0.391269	Alkaline		490	sc_rRNA_18S	C	Sample_KRO381	1.76341	Mg2+
491	sc_rRNA_18S	C	Sample_KRO366	0.543335	Alkaline		491	sc_rRNA_18S	C	Sample_KRO381	1.5563	Mg2+
492	sc_rRNA_18S	A	Sample_KRO366	2.63124	Alkaline		492	sc_rRNA_18S	A	Sample_KRO381	3.99608	Mg2+
493	sc_rRNA_18S	T	Sample_KRO366	1.18061	Alkaline		493	sc_rRNA_18S	T	Sample_KRO381	2.19782	Mg2+
494	sc_rRNA_18S	T	Sample_KRO366	1.08357	Alkaline		494	sc_rRNA_18S	T	Sample_KRO381	4.03649	Mg2+
495	sc_rRNA_18S	C	Sample_KRO366	0.111148	Alkaline		495	sc_rRNA_18S	C	Sample_KRO381	0.672327	Mg2+
496	sc_rRNA_18S	G	Sample_KRO366	1.19762	Alkaline		496	sc_rRNA_18S	G	Sample_KRO381	1.87454	Mg2+
497	sc_rRNA_18S	G	Sample_KRO366	0.283223	Alkaline		497	sc_rRNA_18S	G	Sample_KRO381	0.25307	Mg2+
498	sc_rRNA_18S	G	Sample_KRO366	0.288225	Alkaline		498	sc_rRNA_18S	G	Sample_KRO381	0.248019	Mg2+
499	sc_rRNA_18S	T	Sample_KRO366	0.111148	Alkaline		499	sc_rRNA_18S	T	Sample_KRO381	0.106582	Mg2+
500	sc_rRNA_18S	C	Sample_KRO366	0.160169	Alkaline		500	sc_rRNA_18S	C	Sample_KRO381	0.328839	Mg2+
501	sc_rRNA_18S	T	Sample_KRO366	0.464301	Alkaline		501	sc_rRNA_18S	T	Sample_KRO381	0.359147	Mg2+
502	sc_rRNA_18S	T	Sample_KRO366	0.160169	Alkaline		502	sc_rRNA_18S	T	Sample_KRO381	0.222762	Mg2+
503	sc_rRNA_18S	G	Sample_KRO366	0.869476	Alkaline		503	sc_rRNA_18S	G	Sample_KRO381	0.818815	Mg2+
504	sc_rRNA_18S	T	Sample_KRO366	0.32324	Alkaline		504	sc_rRNA_18S	T	Sample_KRO381	0.343993	Mg2+
505	sc_rRNA_18S	A	Sample_KRO366	1.19662	Alkaline		505	sc_rRNA_18S	A	Sample_KRO381	1.24818	Mg2+
506	sc_rRNA_18S	A	Sample_KRO366	1.67983	Alkaline		506	sc_rRNA_18S	A	Sample_KRO381	1.78361	Mg2+
507	sc_rRNA_18S	T	Sample_KRO366	0.519325	Alkaline		507	sc_rRNA_18S	T	Sample_KRO381	0.480378	Mg2+
508	sc_rRNA_18S	T	Sample_KRO366	0.0181078	Alkaline		508	sc_rRNA_18S	T	Sample_KRO381	0.0308129	Mg2+
509	sc_rRNA_18S	G	Sample_KRO366	0.0811351	Alkaline		509	sc_rRNA_18S	G	Sample_KRO381	0.167198	Mg2+
510	sc_rRNA_18S	G	Sample_KRO366	0.164171	Alkaline		510	sc_rRNA_18S	G	Sample_KRO381	0.29348	Mg2+
511	sc_rRNA_18S	A	Sample_KRO366	0.156168	Alkaline		511	sc_rRNA_18S	A	Sample_KRO381	0.202557	Mg2+
512	sc_rRNA_18S	A	Sample_KRO366	0.0921399	Alkaline		512	sc_rRNA_18S	A	Sample_KRO381	0.116685	Mg2+
513	sc_rRNA_18S	T	Sample_KRO366	0.0241104	Alkaline		513	sc_rRNA_18S	T	Sample_KRO381	0.0762746	Mg2+
514	sc_rRNA_18S	G	Sample_KRO366	0.135159	Alkaline		514	sc_rRNA_18S	G	Sample_KRO381	0.227813	Mg2+
515	sc_rRNA_18S	A	Sample_KRO366	0.0441191	Alkaline		515	sc_rRNA_18S	A	Sample_KRO381	0.152044	Mg2+
516	sc_rRNA_18S	G	Sample_KRO366	0.125154	Alkaline		516	sc_rRNA_18S	G	Sample_KRO381	0.25307	Mg2+
517	sc_rRNA_18S	T	Sample_KRO366	0.030113	Alkaline		517	sc_rRNA_18S	T	Sample_KRO381	0.0358642	Mg2+
518	sc_rRNA_18S	A	Sample_KRO366	0.0921399	Alkaline		518	sc_rRNA_18S	A	Sample_KRO381	0.217711	Mg2+
519	sc_rRNA_18S	C	Sample_KRO366	0.0421182	Alkaline		519	sc_rRNA_18S	C	Sample_KRO381	0.0813259	Mg2+
520	sc_rRNA_18S	A	Sample_KRO366	0.216194	Alkaline		520	sc_rRNA_18S	A	Sample_KRO381	0.414711	Mg2+
521	sc_rRNA_18S	A	Sample_KRO366	0.0861373	Alkaline		521	sc_rRNA_18S	A	Sample_KRO381	0.273275	Mg2+
522	sc_rRNA_18S	T	Sample_KRO366	0.0501217	Alkaline		522	sc_rRNA_18S	T	Sample_KRO381	0.126788	Mg2+
523	sc_rRNA_18S	G	Sample_KRO366	0.222196	Alkaline		523	sc_rRNA_18S	G	Sample_KRO381	0.278326	Mg2+
524	sc_rRNA_18S	T	Sample_KRO366	0.0381165	Alkaline		524	sc_rRNA_18S	T	Sample_KRO381	0.0409155	Mg2+
525	sc_rRNA_18S	A	Sample_KRO366	0.133158	Alkaline		525	sc_rRNA_18S	A	Sample_KRO381	0.182352	Mg2+
526	sc_rRNA_18S	A	Sample_KRO366	0.166172	Alkaline		526	sc_rRNA_18S	A	Sample_KRO381	0.197506	Mg2+
527	sc_rRNA_18S	A	Sample_KRO366	0.166172	Alkaline		527	sc_rRNA_18S	A	Sample_KRO381	0.237916	Mg2+
528	sc_rRNA_18S	T	Sample_KRO366	0.0321139	Alkaline		528	sc_rRNA_18S	T	Sample_KRO381	0.0560694	Mg2+
529	sc_rRNA_18S	A	Sample_KRO366	0.0971421	Alkaline		529	sc_rRNA_18S	A	Sample_KRO381	0.157095	Mg2+
530	sc_rRNA_18S	C	Sample_KRO366	0.0591256	Alkaline		530	sc_rRNA_18S	C	Sample_KRO381	0.146993	Mg2+
531	sc_rRNA_18S	C	Sample_KRO366	0.131157	Alkaline		531	sc_rRNA_18S	C	Sample_KRO381	0.263173	Mg2+
532	sc_rRNA_18S	T	Sample_KRO366	0.0921399	Alkaline		532	sc_rRNA_18S	T	Sample_KRO381	0.167198	Mg2+
533	sc_rRNA_18S	T	Sample_KRO366	0.133158	Alkaline		533	sc_rRNA_18S	T	Sample_KRO381	0.187403	Mg2+
534	sc_rRNA_18S	A	Sample_KRO366	0.385267	Alkaline		534	sc_rRNA_18S	A	Sample_KRO381	0.29348	Mg2+
535	sc_rRNA_18S	A	Sample_KRO366	0.645379	Alkaline		535	sc_rRNA_18S	A	Sample_KRO381	0.414711	Mg2+
536	sc_rRNA_18S	C	Sample_KRO366	0.174175	Alkaline		536	sc_rRNA_18S	C	Sample_KRO381	0.298532	Mg2+
537	sc_rRNA_18S	G	Sample_KRO366	0.862473	Alkaline		537	sc_rRNA_18S	G	Sample_KRO381	0.773353	Mg2+
538	sc_rRNA_18S	A	Sample_KRO366	0.211191	Alkaline		538	sc_rRNA_18S	A	Sample_KRO381	0.192454	Mg2+
539	sc_rRNA_18S	G	Sample_KRO366	0.478307	Alkaline		539	sc_rRNA_18S	G	Sample_KRO381	0.591507	Mg2+
540	sc_rRNA_18S	G	Sample_KRO366	0.460299	Alkaline		540	sc_rRNA_18S	G	Sample_KRO381	0.470276	Mg2+
541	sc_rRNA_18S	A	Sample_KRO366	0.100143	Alkaline		541	sc_rRNA_18S	A	Sample_KRO381	0.197506	Mg2+
542	sc_rRNA_18S	A	Sample_KRO366	0.268216	Alkaline		542	sc_rRNA_18S	A	Sample_KRO381	0.207608	Mg2+
543	sc_rRNA_18S	C	Sample_KRO366	0.106146	Alkaline		543	sc_rRNA_18S	C	Sample_KRO381	0.222762	Mg2+
544	sc_rRNA_18S	A	Sample_KRO366	0.515323	Alkaline		544	sc_rRNA_18S	A	Sample_KRO381	0.571302	Mg2+
545	sc_rRNA_18S	A	Sample_KRO366	0.385267	Alkaline		545	sc_rRNA_18S	A	Sample_KRO381	0.490481	Mg2+
546	sc_rRNA_18S	T	Sample_KRO366	0.201187	Alkaline		546	sc_rRNA_18S	T	Sample_KRO381	0.601609	Mg2+
547	sc_rRNA_18S	T	Sample_KRO366	0.0991429	Alkaline		547	sc_rRNA_18S	T	Sample_KRO381	0.152044	Mg2+
548	sc_rRNA_18S	G	Sample_KRO366	0.489312	Alkaline		548	sc_rRNA_18S	G	Sample_KRO381	0.480378	Mg2+
549	sc_rRNA_18S	G	Sample_KRO366	0.498316	Alkaline		549	sc_rRNA_18S	G	Sample_KRO381	0.475327	Mg2+
550	sc_rRNA_18S	A	Sample_KRO366	0.0401174	Alkaline		550	sc_rRNA_18S	A	Sample_KRO381	0.0964798	Mg2+
551	sc_rRNA_18S	G	Sample_KRO366	0.0371161	Alkaline		551	sc_rRNA_18S	G	Sample_KRO381	0.0762746	Mg2+
552	sc_rRNA_18S	G	Sample_KRO366	0.0891386	Alkaline		552	sc_rRNA_18S	G	Sample_KRO381	0.167198	Mg2+
553	sc_rRNA_18S	G	Sample_KRO366	0.192183	Alkaline		553	sc_rRNA_18S	G	Sample_KRO381	0.303583	Mg2+
554	sc_rRNA_18S	C	Sample_KRO366	0.0271117	Alkaline		554	sc_rRNA_18S	C	Sample_KRO381	0.0964798	Mg2+
555	sc_rRNA_18S	A	Sample_KRO366	0.0801347	Alkaline		555	sc_rRNA_18S	A	Sample_KRO381	0.13689	Mg2+
556	sc_rRNA_18S	A	Sample_KRO366	0.0451195	Alkaline		556	sc_rRNA_18S	A	Sample_KRO381	0.0257616	Mg2+
557	sc_rRNA_18S	G	Sample_KRO366	0.0941408	Alkaline		557	sc_rRNA_18S	G	Sample_KRO381	0.182352	Mg2+
558	sc_rRNA_18S	T	Sample_KRO366	0.0511221	Alkaline		558	sc_rRNA_18S	T	Sample_KRO381	0.116685	Mg2+
559	sc_rRNA_18S	C	Sample_KRO366	0.0101044	Alkaline		559	sc_rRNA_18S	C	Sample_KRO381	0.0459668	Mg2+
560	sc_rRNA_18S	T	Sample_KRO366	0.0111048	Alkaline		560	sc_rRNA_18S	T	Sample_KRO381	0.015659	Mg2+
561	sc_rRNA_18S	G	Sample_KRO366	0.0491213	Alkaline		561	sc_rRNA_18S	G	Sample_KRO381	0.131839	Mg2+
562	sc_rRNA_18S	G	Sample_KRO366	0.0541234	Alkaline		562	sc_rRNA_18S	G	Sample_KRO381	0.0914285	Mg2+
563	sc_rRNA_18S	T	Sample_KRO366	0.0151065	Alkaline		563	sc_rRNA_18S	T	Sample_KRO381	0.0257616	Mg2+
564	sc_rRNA_18S	G	Sample_KRO366	0.0751325	Alkaline		564	sc_rRNA_18S	G	Sample_KRO381	0.131839	Mg2+
565	sc_rRNA_18S	C	Sample_KRO366	0.0191083	Alkaline		565	sc_rRNA_18S	C	Sample_KRO381	0.0510181	Mg2+
566	sc_rRNA_18S	C	Sample_KRO366	0.0181078	Alkaline		566	sc_rRNA_18S	C	Sample_KRO381	0.0257616	Mg2+
567	sc_rRNA_18S	A	Sample_KRO366	0.0211091	Alkaline		567	sc_rRNA_18S	A	Sample_KRO381	0.066172	Mg2+
568	sc_rRNA_18S	G	Sample_KRO366	0.186181	Alkaline		568	sc_rRNA_18S	G	Sample_KRO381	0.540994	Mg2+
569	sc_rRNA_18S	C	Sample_KRO366	0.0211091	Alkaline		569	sc_rRNA_18S	C	Sample_KRO381	0.101531	Mg2+
570	sc_rRNA_18S	A	Sample_KRO366	0.0371161	Alkaline		570	sc_rRNA_18S	A	Sample_KRO381	0.1773	Mg2+
571	sc_rRNA_18S	G	Sample_KRO366	0.294227	Alkaline		571	sc_rRNA_18S	G	Sample_KRO381	1.00571	Mg2+
572	sc_rRNA_18S	C	Sample_KRO366	0.0611265	Alkaline		572	sc_rRNA_18S	C	Sample_KRO381	0.227813	Mg2+
573	sc_rRNA_18S	C	Sample_KRO366	0.0171074	Alkaline		573	sc_rRNA_18S	C	Sample_KRO381	0.0914285	Mg2+
574	sc_rRNA_18S	G	Sample_KRO366	0.18518	Alkaline		574	sc_rRNA_18S	G	Sample_KRO381	0.56625	Mg2+
575	sc_rRNA_18S	C	Sample_KRO366	0.0181078	Alkaline		575	sc_rRNA_18S	C	Sample_KRO381	0.0914285	Mg2+
576	sc_rRNA_18S	G	Sample_KRO366	0.126155	Alkaline		576	sc_rRNA_18S	G	Sample_KRO381	0.384404	Mg2+
577	sc_rRNA_18S	G	Sample_KRO366	0.132157	Alkaline		577	sc_rRNA_18S	G	Sample_KRO381	0.737994	Mg2+
578	sc_rRNA_18S	T	Sample_KRO366	0.0201087	Alkaline		578	sc_rRNA_18S	T	Sample_KRO381	0.0762746	Mg2+
579	sc_rRNA_18S	A	Sample_KRO366	0.13916	Alkaline		579	sc_rRNA_18S	A	Sample_KRO381	0.278326	Mg2+
580	sc_rRNA_18S	A	Sample_KRO366	0.0891386	Alkaline		580	sc_rRNA_18S	A	Sample_KRO381	0.29348	Mg2+
581	sc_rRNA_18S	T	Sample_KRO366	0.0401174	Alkaline		581	sc_rRNA_18S	T	Sample_KRO381	0.106582	Mg2+
582	sc_rRNA_18S	T	Sample_KRO366	0.0341148	Alkaline		582	sc_rRNA_18S	T	Sample_KRO381	0.192454	Mg2+
583	sc_rRNA_18S	C	Sample_KRO366	0.02311	Alkaline		583	sc_rRNA_18S	C	Sample_KRO381	0.157095	Mg2+
584	sc_rRNA_18S	C	Sample_KRO366	0.00710308	Alkaline		584	sc_rRNA_18S	C	Sample_KRO381	0.0459668	Mg2+
585	sc_rRNA_18S	A	Sample_KRO366	0.016107	Alkaline		585	sc_rRNA_18S	A	Sample_KRO381	0.0510181	Mg2+
586	sc_rRNA_18S	G	Sample_KRO366	0.194184	Alkaline		586	sc_rRNA_18S	G	Sample_KRO381	0.374301	Mg2+
587	sc_rRNA_18S	C	Sample_KRO366	0.0151065	Alkaline		587	sc_rRNA_18S	C	Sample_KRO381	0.0510181	Mg2+
588	sc_rRNA_18S	T	Sample_KRO366	0.030113	Alkaline		588	sc_rRNA_18S	T	Sample_KRO381	0.0762746	Mg2+
589	sc_rRNA_18S	C	Sample_KRO366	0.02311	Alkaline		589	sc_rRNA_18S	C	Sample_KRO381	0.106582	Mg2+
590	sc_rRNA_18S	C	Sample_KRO366	0.0291126	Alkaline		590	sc_rRNA_18S	C	Sample_KRO381	0.116685	Mg2+
591	sc_rRNA_18S	A	Sample_KRO366	0.171174	Alkaline		591	sc_rRNA_18S	A	Sample_KRO381	0.510686	Mg2+
592	sc_rRNA_18S	A	Sample_KRO366	0.181178	Alkaline		592	sc_rRNA_18S	A	Sample_KRO381	0.328839	Mg2+
593	sc_rRNA_18S	T	Sample_KRO366	0.0661286	Alkaline		593	sc_rRNA_18S	T	Sample_KRO381	0.152044	Mg2+
594	sc_rRNA_18S	A	Sample_KRO366	0.168173	Alkaline		594	sc_rRNA_18S	A	Sample_KRO381	0.470276	Mg2+
595	sc_rRNA_18S	G	Sample_KRO366	0.41528	Alkaline		595	sc_rRNA_18S	G	Sample_KRO381	1.08148	Mg2+
596	sc_rRNA_18S	C	Sample_KRO366	0.122153	Alkaline		596	sc_rRNA_18S	C	Sample_KRO381	0.232865	Mg2+
597	sc_rRNA_18S	G	Sample_KRO366	0.454297	Alkaline		597	sc_rRNA_18S	G	Sample_KRO381	1.10169	Mg2+
598	sc_rRNA_18S	T	Sample_KRO366	0.203188	Alkaline		598	sc_rRNA_18S	T	Sample_KRO381	0.45007	Mg2+
599	sc_rRNA_18S	A	Sample_KRO366	0.50732	Alkaline		599	sc_rRNA_18S	A	Sample_KRO381	0.99561	Mg2+
600	sc_rRNA_18S	T	Sample_KRO366	0.281222	Alkaline		600	sc_rRNA_18S	T	Sample_KRO381	0.439968	Mg2+
601	sc_rRNA_18S	A	Sample_KRO366	0.614366	Alkaline		601	sc_rRNA_18S	A	Sample_KRO381	1.23807	Mg2+
602	sc_rRNA_18S	T	Sample_KRO366	0.146163	Alkaline		602	sc_rRNA_18S	T	Sample_KRO381	0.323788	Mg2+
603	sc_rRNA_18S	T	Sample_KRO366	0.137159	Alkaline		603	sc_rRNA_18S	T	Sample_KRO381	0.242967	Mg2+
604	sc_rRNA_18S	A	Sample_KRO366	0.349251	Alkaline		604	sc_rRNA_18S	A	Sample_KRO381	0.833969	Mg2+
605	sc_rRNA_18S	A	Sample_KRO366	0.363257	Alkaline		605	sc_rRNA_18S	A	Sample_KRO381	0.864277	Mg2+
606	sc_rRNA_18S	A	Sample_KRO366	0.343249	Alkaline		606	sc_rRNA_18S	A	Sample_KRO381	0.970354	Mg2+
607	sc_rRNA_18S	G	Sample_KRO366	0.655384	Alkaline		607	sc_rRNA_18S	G	Sample_KRO381	1.29364	Mg2+
608	sc_rRNA_18S	T	Sample_KRO366	0.239204	Alkaline		608	sc_rRNA_18S	T	Sample_KRO381	0.465224	Mg2+
609	sc_rRNA_18S	T	Sample_KRO366	0.227198	Alkaline		609	sc_rRNA_18S	T	Sample_KRO381	0.551096	Mg2+
610	sc_rRNA_18S	G	Sample_KRO366	0.811451	Alkaline		610	sc_rRNA_18S	G	Sample_KRO381	1.18756	Mg2+
611	sc_rRNA_18S	T	Sample_KRO366	0.2312	Alkaline		611	sc_rRNA_18S	T	Sample_KRO381	0.349045	Mg2+
612	sc_rRNA_18S	T	Sample_KRO366	0.142162	Alkaline		612	sc_rRNA_18S	T	Sample_KRO381	0.338942	Mg2+
613	sc_rRNA_18S	G	Sample_KRO366	0.775436	Alkaline		613	sc_rRNA_18S	G	Sample_KRO381	1.53105	Mg2+
614	sc_rRNA_18S	C	Sample_KRO366	0.296228	Alkaline		614	sc_rRNA_18S	C	Sample_KRO381	0.64202	Mg2+
615	sc_rRNA_18S	A	Sample_KRO366	0.759429	Alkaline		615	sc_rRNA_18S	A	Sample_KRO381	1.59671	Mg2+
616	sc_rRNA_18S	G	Sample_KRO366	0.796445	Alkaline		616	sc_rRNA_18S	G	Sample_KRO381	1.70279	Mg2+
617	sc_rRNA_18S	T	Sample_KRO366	0.529329	Alkaline		617	sc_rRNA_18S	T	Sample_KRO381	0.83902	Mg2+
618	sc_rRNA_18S	T	Sample_KRO366	0.37026	Alkaline		618	sc_rRNA_18S	T	Sample_KRO381	0.753148	Mg2+
619	sc_rRNA_18S	A	Sample_KRO366	0.261213	Alkaline		619	sc_rRNA_18S	A	Sample_KRO381	0.586455	Mg2+
620	sc_rRNA_18S	A	Sample_KRO366	0.375262	Alkaline		620	sc_rRNA_18S	A	Sample_KRO381	1.11684	Mg2+
621	sc_rRNA_18S	A	Sample_KRO366	0.603361	Alkaline		621	sc_rRNA_18S	A	Sample_KRO381	1.1522	Mg2+
622	sc_rRNA_18S	A	Sample_KRO366	0.872478	Alkaline		622	sc_rRNA_18S	A	Sample_KRO381	1.31889	Mg2+
623	sc_rRNA_18S	A	Sample_KRO366	1.13759	Alkaline		623	sc_rRNA_18S	A	Sample_KRO381	1.97556	Mg2+
624	sc_rRNA_18S	G	Sample_KRO366	2.58922	Alkaline		624	sc_rRNA_18S	G	Sample_KRO381	4.89521	Mg2+
625	sc_rRNA_18S	C	Sample_KRO366	0.550338	Alkaline		625	sc_rRNA_18S	C	Sample_KRO381	2.15741	Mg2+
626	sc_rRNA_18S	T	Sample_KRO366	1.00854	Alkaline		626	sc_rRNA_18S	T	Sample_KRO381	2.15236	Mg2+
627	sc_rRNA_18S	C	Sample_KRO366	0.545336	Alkaline		627	sc_rRNA_18S	C	Sample_KRO381	1.76846	Mg2+
628	sc_rRNA_18S	G	Sample_KRO366	3.50362	Alkaline		628	sc_rRNA_18S	G	Sample_KRO381	6.24896	Mg2+
629	sc_rRNA_18S	T	Sample_KRO366	0.926501	Alkaline		629	sc_rRNA_18S	T	Sample_KRO381	1.21787	Mg2+
630	sc_rRNA_18S	A	Sample_KRO366	1.56978	Alkaline		630	sc_rRNA_18S	A	Sample_KRO381	1.85938	Mg2+
631	sc_rRNA_18S	G	Sample_KRO366	2.75529	Alkaline		631	sc_rRNA_18S	G	Sample_KRO381	3.26869	Mg2+
632	sc_rRNA_18S	T	Sample_KRO366	0.16217	Alkaline		632	sc_rRNA_18S	T	Sample_KRO381	0.475327	Mg2+
633	sc_rRNA_18S	T	Sample_KRO366	0.0131057	Alkaline		633	sc_rRNA_18S	T	Sample_KRO381	0.0762746	Mg2+
634	sc_rRNA_18S	G	Sample_KRO366	0.149165	Alkaline		634	sc_rRNA_18S	G	Sample_KRO381	1.04612	Mg2+
635	sc_rRNA_18S	A	Sample_KRO366	0.0891386	Alkaline		635	sc_rRNA_18S	A	Sample_KRO381	0.621815	Mg2+
636	sc_rRNA_18S	A	Sample_KRO366	0.142162	Alkaline		636	sc_rRNA_18S	A	Sample_KRO381	0.72284	Mg2+
637	sc_rRNA_18S	C	Sample_KRO366	0.0321139	Alkaline		637	sc_rRNA_18S	C	Sample_KRO381	0.308634	Mg2+
638	sc_rRNA_18S	T	Sample_KRO366	0.0621269	Alkaline		638	sc_rRNA_18S	T	Sample_KRO381	0.535942	Mg2+
639	sc_rRNA_18S	T	Sample_KRO366	0.0291126	Alkaline		639	sc_rRNA_18S	T	Sample_KRO381	0.323788	Mg2+
640	sc_rRNA_18S	T	Sample_KRO366	0.00810351	Alkaline		640	sc_rRNA_18S	T	Sample_KRO381	0.308634	Mg2+
641	sc_rRNA_18S	G	Sample_KRO366	0.0211091	Alkaline		641	sc_rRNA_18S	G	Sample_KRO381	0.00555643	Mg2+
642	sc_rRNA_18S	G	Sample_KRO366	0.0171074	Alkaline		642	sc_rRNA_18S	G	Sample_KRO381	0.0308129	Mg2+
643	sc_rRNA_18S	G	Sample_KRO366	0.0391169	Alkaline		643	sc_rRNA_18S	G	Sample_KRO381	0.384404	Mg2+
644	sc_rRNA_18S	C	Sample_KRO366	0.030113	Alkaline		644	sc_rRNA_18S	C	Sample_KRO381	0.202557	Mg2+
645	sc_rRNA_18S	C	Sample_KRO366	0.0291126	Alkaline		645	sc_rRNA_18S	C	Sample_KRO381	0.172249	Mg2+
646	sc_rRNA_18S	C	Sample_KRO366	0.0121052	Alkaline		646	sc_rRNA_18S	C	Sample_KRO381	0.0510181	Mg2+
647	sc_rRNA_18S	G	Sample_KRO366	0.159169	Alkaline		647	sc_rRNA_18S	G	Sample_KRO381	0.394506	Mg2+
648	sc_rRNA_18S	G	Sample_KRO366	0.211191	Alkaline		648	sc_rRNA_18S	G	Sample_KRO381	0.591507	Mg2+
649	sc_rRNA_18S	T	Sample_KRO366	0.0511221	Alkaline		649	sc_rRNA_18S	T	Sample_KRO381	0.13689	Mg2+
650	sc_rRNA_18S	T	Sample_KRO366	0.0151065	Alkaline		650	sc_rRNA_18S	T	Sample_KRO381	0.0257616	Mg2+
651	sc_rRNA_18S	G	Sample_KRO366	0.0791343	Alkaline		651	sc_rRNA_18S	G	Sample_KRO381	0.419763	Mg2+
652	sc_rRNA_18S	G	Sample_KRO366	0.228199	Alkaline		652	sc_rRNA_18S	G	Sample_KRO381	0.631917	Mg2+
653	sc_rRNA_18S	C	Sample_KRO366	0.0181078	Alkaline		653	sc_rRNA_18S	C	Sample_KRO381	0.131839	Mg2+
654	sc_rRNA_18S	C	Sample_KRO366	0.0131057	Alkaline		654	sc_rRNA_18S	C	Sample_KRO381	0.0308129	Mg2+
655	sc_rRNA_18S	G	Sample_KRO366	0.164171	Alkaline		655	sc_rRNA_18S	G	Sample_KRO381	0.283378	Mg2+
656	sc_rRNA_18S	G	Sample_KRO366	0.722413	Alkaline		656	sc_rRNA_18S	G	Sample_KRO381	0.965303	Mg2+
657	sc_rRNA_18S	T	Sample_KRO366	0.158168	Alkaline		657	sc_rRNA_18S	T	Sample_KRO381	0.36925	Mg2+
658	sc_rRNA_18S	C	Sample_KRO366	0.129156	Alkaline		658	sc_rRNA_18S	C	Sample_KRO381	0.394506	Mg2+
659	sc_rRNA_18S	C	Sample_KRO366	0.241204	Alkaline		659	sc_rRNA_18S	C	Sample_KRO381	0.662225	Mg2+
660	sc_rRNA_18S	G	Sample_KRO366	2.3041	Alkaline		660	sc_rRNA_18S	G	Sample_KRO381	3.02118	Mg2+
661	sc_rRNA_18S	A	Sample_KRO366	1.54877	Alkaline		661	sc_rRNA_18S	A	Sample_KRO381	2.15741	Mg2+
662	sc_rRNA_18S	T	Sample_KRO366	0.539334	Alkaline		662	sc_rRNA_18S	T	Sample_KRO381	0.768302	Mg2+
663	sc_rRNA_18S	T	Sample_KRO366	0.664388	Alkaline		663	sc_rRNA_18S	T	Sample_KRO381	1.08653	Mg2+
664	sc_rRNA_18S	T	Sample_KRO366	0.786441	Alkaline		664	sc_rRNA_18S	T	Sample_KRO381	1.09664	Mg2+
665	sc_rRNA_18S	T	Sample_KRO366	1.10658	Alkaline		665	sc_rRNA_18S	T	Sample_KRO381	1.89979	Mg2+
666	sc_rRNA_18S	T	Sample_KRO366	1.01754	Alkaline		666	sc_rRNA_18S	T	Sample_KRO381	1.40477	Mg2+
667	sc_rRNA_18S	T	Sample_KRO366	0.409277	Alkaline		667	sc_rRNA_18S	T	Sample_KRO381	0.894585	Mg2+
668	sc_rRNA_18S	C	Sample_KRO366	0.0731317	Alkaline		668	sc_rRNA_18S	C	Sample_KRO381	0.217711	Mg2+
669	sc_rRNA_18S	G	Sample_KRO366	0.528329	Alkaline		669	sc_rRNA_18S	G	Sample_KRO381	1.01076	Mg2+
670	sc_rRNA_18S	T	Sample_KRO366	0.11515	Alkaline		670	sc_rRNA_18S	T	Sample_KRO381	0.146993	Mg2+
671	sc_rRNA_18S	G	Sample_KRO366	0.435288	Alkaline		671	sc_rRNA_18S	G	Sample_KRO381	1.29869	Mg2+
672	sc_rRNA_18S	T	Sample_KRO366	0.143162	Alkaline		672	sc_rRNA_18S	T	Sample_KRO381	0.278326	Mg2+
673	sc_rRNA_18S	A	Sample_KRO366	0.206189	Alkaline		673	sc_rRNA_18S	A	Sample_KRO381	0.551096	Mg2+
674	sc_rRNA_18S	C	Sample_KRO366	0.0421182	Alkaline		674	sc_rRNA_18S	C	Sample_KRO381	0.237916	Mg2+
675	sc_rRNA_18S	T	Sample_KRO366	0.0121052	Alkaline		675	sc_rRNA_18S	T	Sample_KRO381	0.066172	Mg2+
676	sc_rRNA_18S	G	Sample_KRO366	0.171174	Alkaline		676	sc_rRNA_18S	G	Sample_KRO381	0.313685	Mg2+
677	sc_rRNA_18S	G	Sample_KRO366	0.361256	Alkaline		677	sc_rRNA_18S	G	Sample_KRO381	0.869328	Mg2+
678	sc_rRNA_18S	A	Sample_KRO366	0.149165	Alkaline		678	sc_rRNA_18S	A	Sample_KRO381	0.455122	Mg2+
679	sc_rRNA_18S	T	Sample_KRO366	0.0381165	Alkaline		679	sc_rRNA_18S	T	Sample_KRO381	0.0964798	Mg2+
680	sc_rRNA_18S	T	Sample_KRO366	0.0361156	Alkaline		680	sc_rRNA_18S	T	Sample_KRO381	0.227813	Mg2+
681	sc_rRNA_18S	T	Sample_KRO366	0.04612	Alkaline		681	sc_rRNA_18S	T	Sample_KRO381	0.308634	Mg2+
682	sc_rRNA_18S	C	Sample_KRO366	0.0341148	Alkaline		682	sc_rRNA_18S	C	Sample_KRO381	0.192454	Mg2+
683	sc_rRNA_18S	C	Sample_KRO366	0.0431187	Alkaline		683	sc_rRNA_18S	C	Sample_KRO381	0.237916	Mg2+
684	sc_rRNA_18S	A	Sample_KRO366	0.222196	Alkaline		684	sc_rRNA_18S	A	Sample_KRO381	0.475327	Mg2+
685	sc_rRNA_18S	A	Sample_KRO366	0.189182	Alkaline		685	sc_rRNA_18S	A	Sample_KRO381	0.864277	Mg2+
686	sc_rRNA_18S	C	Sample_KRO366	0.0321139	Alkaline		686	sc_rRNA_18S	C	Sample_KRO381	0.152044	Mg2+
687	sc_rRNA_18S	G	Sample_KRO366	0.0501217	Alkaline		687	sc_rRNA_18S	G	Sample_KRO381	0.207608	Mg2+
688	sc_rRNA_18S	G	Sample_KRO366	0.0191083	Alkaline		688	sc_rRNA_18S	G	Sample_KRO381	0.0510181	Mg2+
689	sc_rRNA_18S	G	Sample_KRO366	0.0131057	Alkaline		689	sc_rRNA_18S	G	Sample_KRO381	0.0914285	Mg2+
690	sc_rRNA_18S	G	Sample_KRO366	0.192183	Alkaline		690	sc_rRNA_18S	G	Sample_KRO381	0.490481	Mg2+
691	sc_rRNA_18S	C	Sample_KRO366	0.0791343	Alkaline		691	sc_rRNA_18S	C	Sample_KRO381	0.414711	Mg2+
692	sc_rRNA_18S	C	Sample_KRO366	0.0681295	Alkaline		692	sc_rRNA_18S	C	Sample_KRO381	0.465224	Mg2+
693	sc_rRNA_18S	T	Sample_KRO366	0.212192	Alkaline		693	sc_rRNA_18S	T	Sample_KRO381	0.520789	Mg2+
694	sc_rRNA_18S	T	Sample_KRO366	0.0841364	Alkaline		694	sc_rRNA_18S	T	Sample_KRO381	0.596558	Mg2+
695	sc_rRNA_18S	T	Sample_KRO366	0.131157	Alkaline		695	sc_rRNA_18S	T	Sample_KRO381	0.530891	Mg2+
696	sc_rRNA_18S	C	Sample_KRO366	0.136159	Alkaline		696	sc_rRNA_18S	C	Sample_KRO381	0.803661	Mg2+
697	sc_rRNA_18S	C	Sample_KRO366	0.0951412	Alkaline		697	sc_rRNA_18S	C	Sample_KRO381	0.379352	Mg2+
698	sc_rRNA_18S	T	Sample_KRO366	0.11615	Alkaline		698	sc_rRNA_18S	T	Sample_KRO381	0.434917	Mg2+
699	sc_rRNA_18S	T	Sample_KRO366	0.252209	Alkaline		699	sc_rRNA_18S	T	Sample_KRO381	2.69285	Mg2+
700	sc_rRNA_18S	C	Sample_KRO366	0.076133	Alkaline		700	sc_rRNA_18S	C	Sample_KRO381	0.859225	Mg2+
701	sc_rRNA_18S	T	Sample_KRO366	0.0131057	Alkaline		701	sc_rRNA_18S	T	Sample_KRO381	0.0762746	Mg2+
702	sc_rRNA_18S	G	Sample_KRO366	0.321239	Alkaline		702	sc_rRNA_18S	G	Sample_KRO381	1.18756	Mg2+
703	sc_rRNA_18S	G	Sample_KRO366	0.349251	Alkaline		703	sc_rRNA_18S	G	Sample_KRO381	1.39466	Mg2+
704	sc_rRNA_18S	C	Sample_KRO366	0.0391169	Alkaline		704	sc_rRNA_18S	C	Sample_KRO381	0.480378	Mg2+
705	sc_rRNA_18S	T	Sample_KRO366	0.0781338	Alkaline		705	sc_rRNA_18S	T	Sample_KRO381	0.662225	Mg2+
706	sc_rRNA_18S	A	Sample_KRO366	0.13916	Alkaline		706	sc_rRNA_18S	A	Sample_KRO381	0.626866	Mg2+
707	sc_rRNA_18S	A	Sample_KRO366	0.0781338	Alkaline		707	sc_rRNA_18S	A	Sample_KRO381	0.343993	Mg2+
708	sc_rRNA_18S	C	Sample_KRO366	0.0881382	Alkaline		708	sc_rRNA_18S	C	Sample_KRO381	0.414711	Mg2+
709	sc_rRNA_18S	C	Sample_KRO366	0.0351152	Alkaline		709	sc_rRNA_18S	C	Sample_KRO381	0.222762	Mg2+
710	sc_rRNA_18S	T	Sample_KRO366	0.0281122	Alkaline		710	sc_rRNA_18S	T	Sample_KRO381	0.157095	Mg2+
711	sc_rRNA_18S	T	Sample_KRO366	0.0111048	Alkaline		711	sc_rRNA_18S	T	Sample_KRO381	0.0409155	Mg2+
712	sc_rRNA_18S	G	Sample_KRO366	0.0981425	Alkaline		712	sc_rRNA_18S	G	Sample_KRO381	0.439968	Mg2+
713	sc_rRNA_18S	A	Sample_KRO366	0.0611265	Alkaline		713	sc_rRNA_18S	A	Sample_KRO381	0.162147	Mg2+
714	sc_rRNA_18S	G	Sample_KRO366	0.899489	Alkaline		714	sc_rRNA_18S	G	Sample_KRO381	1.43507	Mg2+
715	sc_rRNA_18S	T	Sample_KRO366	0.367259	Alkaline		715	sc_rRNA_18S	T	Sample_KRO381	0.849123	Mg2+
716	sc_rRNA_18S	C	Sample_KRO366	0.464301	Alkaline		716	sc_rRNA_18S	C	Sample_KRO381	2.33926	Mg2+
717	sc_rRNA_18S	C	Sample_KRO366	0.465301	Alkaline		717	sc_rRNA_18S	C	Sample_KRO381	1.1421	Mg2+
718	sc_rRNA_18S	T	Sample_KRO366	1.04055	Alkaline		718	sc_rRNA_18S	T	Sample_KRO381	2.36451	Mg2+
719	sc_rRNA_18S	T	Sample_KRO366	0.618368	Alkaline		719	sc_rRNA_18S	T	Sample_KRO381	1.59166	Mg2+
720	sc_rRNA_18S	G	Sample_KRO366	1.73285	Alkaline		720	sc_rRNA_18S	G	Sample_KRO381	5.86001	Mg2+
721	sc_rRNA_18S	T	Sample_KRO366	0.313236	Alkaline		721	sc_rRNA_18S	T	Sample_KRO381	0.611712	Mg2+
722	sc_rRNA_18S	G	Sample_KRO366	0.902491	Alkaline		722	sc_rRNA_18S	G	Sample_KRO381	2.75346	Mg2+
723	sc_rRNA_18S	G	Sample_KRO366	0.962517	Alkaline		723	sc_rRNA_18S	G	Sample_KRO381	0.980457	Mg2+
724	sc_rRNA_18S	C	Sample_KRO366	0.354253	Alkaline		724	sc_rRNA_18S	C	Sample_KRO381	0.833969	Mg2+
725	sc_rRNA_18S	T	Sample_KRO366	0.621369	Alkaline		725	sc_rRNA_18S	T	Sample_KRO381	1.03097	Mg2+
726	sc_rRNA_18S	C	Sample_KRO366	0.315236	Alkaline		726	sc_rRNA_18S	C	Sample_KRO381	0.99561	Mg2+
727	sc_rRNA_18S	T	Sample_KRO366	0.99253	Alkaline		727	sc_rRNA_18S	T	Sample_KRO381	1.67248	Mg2+
728	sc_rRNA_18S	T	Sample_KRO366	0.522326	Alkaline		728	sc_rRNA_18S	T	Sample_KRO381	1.09664	Mg2+
729	sc_rRNA_18S	G	Sample_KRO366	1.94194	Alkaline		729	sc_rRNA_18S	G	Sample_KRO381	3.36467	Mg2+
730	sc_rRNA_18S	G	Sample_KRO366	1.64881	Alkaline		730	sc_rRNA_18S	G	Sample_KRO381	2.29379	Mg2+
731	sc_rRNA_18S	C	Sample_KRO366	0.364258	Alkaline		731	sc_rRNA_18S	C	Sample_KRO381	0.990559	Mg2+
732	sc_rRNA_18S	G	Sample_KRO366	2.38513	Alkaline		732	sc_rRNA_18S	G	Sample_KRO381	6.11257	Mg2+
733	sc_rRNA_18S	A	Sample_KRO366	1.57078	Alkaline		733	sc_rRNA_18S	A	Sample_KRO381	2.63223	Mg2+
734	sc_rRNA_18S	A	Sample_KRO366	1.89992	Alkaline		734	sc_rRNA_18S	A	Sample_KRO381	2.37967	Mg2+
735	sc_rRNA_18S	C	Sample_KRO366	0.643379	Alkaline		735	sc_rRNA_18S	C	Sample_KRO381	1.10169	Mg2+
736	sc_rRNA_18S	C	Sample_KRO366	1.18361	Alkaline		736	sc_rRNA_18S	C	Sample_KRO381	2.43523	Mg2+
737	sc_rRNA_18S	A	Sample_KRO366	0.177177	Alkaline		737	sc_rRNA_18S	A	Sample_KRO381	0.157095	Mg2+
738	sc_rRNA_18S	G	Sample_KRO366	0.937506	Alkaline		738	sc_rRNA_18S	G	Sample_KRO381	1.37446	Mg2+
739	sc_rRNA_18S	G	Sample_KRO366	0.568346	Alkaline		739	sc_rRNA_18S	G	Sample_KRO381	0.879431	Mg2+
740	sc_rRNA_18S	A	Sample_KRO366	0.402274	Alkaline		740	sc_rRNA_18S	A	Sample_KRO381	1.63713	Mg2+
741	sc_rRNA_18S	C	Sample_KRO366	0.106146	Alkaline		741	sc_rRNA_18S	C	Sample_KRO381	0.662225	Mg2+
742	sc_rRNA_18S	T	Sample_KRO366	0.729416	Alkaline		742	sc_rRNA_18S	T	Sample_KRO381	1.27343	Mg2+
743	sc_rRNA_18S	T	Sample_KRO366	0.164171	Alkaline		743	sc_rRNA_18S	T	Sample_KRO381	0.52584	Mg2+
744	sc_rRNA_18S	T	Sample_KRO366	0.225198	Alkaline		744	sc_rRNA_18S	T	Sample_KRO381	0.692533	Mg2+
745	sc_rRNA_18S	T	Sample_KRO366	0.124154	Alkaline		745	sc_rRNA_18S	T	Sample_KRO381	0.439968	Mg2+
746	sc_rRNA_18S	A	Sample_KRO366	0.165172	Alkaline		746	sc_rRNA_18S	A	Sample_KRO381	0.515737	Mg2+
747	sc_rRNA_18S	C	Sample_KRO366	0.04612	Alkaline		747	sc_rRNA_18S	C	Sample_KRO381	0.278326	Mg2+
748	sc_rRNA_18S	T	Sample_KRO366	0.0621269	Alkaline		748	sc_rRNA_18S	T	Sample_KRO381	0.283378	Mg2+
749	sc_rRNA_18S	T	Sample_KRO366	0.0621269	Alkaline		749	sc_rRNA_18S	T	Sample_KRO381	0.152044	Mg2+
750	sc_rRNA_18S	T	Sample_KRO366	0.0391169	Alkaline		750	sc_rRNA_18S	T	Sample_KRO381	0.121736	Mg2+
751	sc_rRNA_18S	G	Sample_KRO366	0.194184	Alkaline		751	sc_rRNA_18S	G	Sample_KRO381	0.530891	Mg2+
752	sc_rRNA_18S	A	Sample_KRO366	0.110148	Alkaline		752	sc_rRNA_18S	A	Sample_KRO381	0.318737	Mg2+
753	sc_rRNA_18S	A	Sample_KRO366	0.113149	Alkaline		753	sc_rRNA_18S	A	Sample_KRO381	0.303583	Mg2+
754	sc_rRNA_18S	A	Sample_KRO366	0.108147	Alkaline		754	sc_rRNA_18S	A	Sample_KRO381	0.328839	Mg2+
755	sc_rRNA_18S	A	Sample_KRO366	0.214193	Alkaline		755	sc_rRNA_18S	A	Sample_KRO381	0.455122	Mg2+
756	sc_rRNA_18S	A	Sample_KRO366	0.30023	Alkaline		756	sc_rRNA_18S	A	Sample_KRO381	0.571302	Mg2+
757	sc_rRNA_18S	A	Sample_KRO366	0.191183	Alkaline		757	sc_rRNA_18S	A	Sample_KRO381	0.399558	Mg2+
758	sc_rRNA_18S	T	Sample_KRO366	0.156168	Alkaline		758	sc_rRNA_18S	T	Sample_KRO381	0.25307	Mg2+
759	sc_rRNA_18S	T	Sample_KRO366	0.0431187	Alkaline		759	sc_rRNA_18S	T	Sample_KRO381	0.242967	Mg2+
760	sc_rRNA_18S	A	Sample_KRO366	0.16217	Alkaline		760	sc_rRNA_18S	A	Sample_KRO381	0.475327	Mg2+
761	sc_rRNA_18S	G	Sample_KRO366	0.245206	Alkaline		761	sc_rRNA_18S	G	Sample_KRO381	0.429865	Mg2+
762	sc_rRNA_18S	A	Sample_KRO366	0.0931403	Alkaline		762	sc_rRNA_18S	A	Sample_KRO381	0.283378	Mg2+
763	sc_rRNA_18S	G	Sample_KRO366	0.2312	Alkaline		763	sc_rRNA_18S	G	Sample_KRO381	0.475327	Mg2+
764	sc_rRNA_18S	T	Sample_KRO366	0.0271117	Alkaline		764	sc_rRNA_18S	T	Sample_KRO381	0.106582	Mg2+
765	sc_rRNA_18S	G	Sample_KRO366	0.391269	Alkaline		765	sc_rRNA_18S	G	Sample_KRO381	0.737994	Mg2+
766	sc_rRNA_18S	T	Sample_KRO366	0.112149	Alkaline		766	sc_rRNA_18S	T	Sample_KRO381	0.379352	Mg2+
767	sc_rRNA_18S	T	Sample_KRO366	0.160169	Alkaline		767	sc_rRNA_18S	T	Sample_KRO381	0.263173	Mg2+
768	sc_rRNA_18S	C	Sample_KRO366	0.104145	Alkaline		768	sc_rRNA_18S	C	Sample_KRO381	0.29348	Mg2+
769	sc_rRNA_18S	A	Sample_KRO366	0.537333	Alkaline		769	sc_rRNA_18S	A	Sample_KRO381	1.03097	Mg2+
770	sc_rRNA_18S	A	Sample_KRO366	0.727415	Alkaline		770	sc_rRNA_18S	A	Sample_KRO381	1.27343	Mg2+
771	sc_rRNA_18S	A	Sample_KRO366	1.08657	Alkaline		771	sc_rRNA_18S	A	Sample_KRO381	1.99072	Mg2+
772	sc_rRNA_18S	G	Sample_KRO366	3.66569	Alkaline		772	sc_rRNA_18S	G	Sample_KRO381	4.31431	Mg2+
773	sc_rRNA_18S	C	Sample_KRO366	0.294227	Alkaline		773	sc_rRNA_18S	C	Sample_KRO381	0.647071	Mg2+
774	sc_rRNA_18S	A	Sample_KRO366	0.163171	Alkaline		774	sc_rRNA_18S	A	Sample_KRO381	0.343993	Mg2+
775	sc_rRNA_18S	G	Sample_KRO366	0.848467	Alkaline		775	sc_rRNA_18S	G	Sample_KRO381	1.23807	Mg2+
776	sc_rRNA_18S	G	Sample_KRO366	1.43372	Alkaline		776	sc_rRNA_18S	G	Sample_KRO381	1.67248	Mg2+
777	sc_rRNA_18S	C	Sample_KRO366	0.0841364	Alkaline		777	sc_rRNA_18S	C	Sample_KRO381	0.192454	Mg2+
778	sc_rRNA_18S	G	Sample_KRO366	0.97052	Alkaline		778	sc_rRNA_18S	G	Sample_KRO381	1.62197	Mg2+
779	sc_rRNA_18S	T	Sample_KRO366	0.183179	Alkaline		779	sc_rRNA_18S	T	Sample_KRO381	0.21266	Mg2+
780	sc_rRNA_18S	A	Sample_KRO366	0.330243	Alkaline		780	sc_rRNA_18S	A	Sample_KRO381	0.45007	Mg2+
781	sc_rRNA_18S	T	Sample_KRO366	0.0741321	Alkaline		781	sc_rRNA_18S	T	Sample_KRO381	0.121736	Mg2+
782	sc_rRNA_18S	T	Sample_KRO366	0.0381165	Alkaline		782	sc_rRNA_18S	T	Sample_KRO381	0.0611207	Mg2+
783	sc_rRNA_18S	G	Sample_KRO366	0.368259	Alkaline		783	sc_rRNA_18S	G	Sample_KRO381	0.652122	Mg2+
784	sc_rRNA_18S	C	Sample_KRO366	0.108147	Alkaline		784	sc_rRNA_18S	C	Sample_KRO381	0.359147	Mg2+
785	sc_rRNA_18S	T	Sample_KRO366	0.29923	Alkaline		785	sc_rRNA_18S	T	Sample_KRO381	0.9552	Mg2+
786	sc_rRNA_18S	C	Sample_KRO366	0.0811351	Alkaline		786	sc_rRNA_18S	C	Sample_KRO381	0.167198	Mg2+
787	sc_rRNA_18S	G	Sample_KRO366	0.774435	Alkaline		787	sc_rRNA_18S	G	Sample_KRO381	0.990559	Mg2+
788	sc_rRNA_18S	A	Sample_KRO366	0.510321	Alkaline		788	sc_rRNA_18S	A	Sample_KRO381	0.707687	Mg2+
789	sc_rRNA_18S	A	Sample_KRO366	0.290226	Alkaline		789	sc_rRNA_18S	A	Sample_KRO381	0.429865	Mg2+
790	sc_rRNA_18S	T	Sample_KRO366	0.373262	Alkaline		790	sc_rRNA_18S	T	Sample_KRO381	0.429865	Mg2+
791	sc_rRNA_18S	A	Sample_KRO366	1.07056	Alkaline		791	sc_rRNA_18S	A	Sample_KRO381	1.18756	Mg2+
792	sc_rRNA_18S	T	Sample_KRO366	0.32324	Alkaline		792	sc_rRNA_18S	T	Sample_KRO381	0.470276	Mg2+
793	sc_rRNA_18S	A	Sample_KRO366	1.02955	Alkaline		793	sc_rRNA_18S	A	Sample_KRO381	1.29869	Mg2+
794	sc_rRNA_18S	T	Sample_KRO366	0.257211	Alkaline		794	sc_rRNA_18S	T	Sample_KRO381	0.414711	Mg2+
795	sc_rRNA_18S	T	Sample_KRO366	0.405275	Alkaline		795	sc_rRNA_18S	T	Sample_KRO381	0.445019	Mg2+
796	sc_rRNA_18S	A	Sample_KRO366	0.732417	Alkaline		796	sc_rRNA_18S	A	Sample_KRO381	0.465224	Mg2+
797	sc_rRNA_18S	G	Sample_KRO366	2.84633	Alkaline		797	sc_rRNA_18S	G	Sample_KRO381	1.94525	Mg2+
798	sc_rRNA_18S	C	Sample_KRO366	0.603361	Alkaline		798	sc_rRNA_18S	C	Sample_KRO381	0.808712	Mg2+
799	sc_rRNA_18S	A	Sample_KRO366	2.079	Alkaline		799	sc_rRNA_18S	A	Sample_KRO381	1.43002	Mg2+
800	sc_rRNA_18S	T	Sample_KRO366	0.13916	Alkaline		800	sc_rRNA_18S	T	Sample_KRO381	0.0813259	Mg2+
801	sc_rRNA_18S	G	Sample_KRO366	0.80845	Alkaline		801	sc_rRNA_18S	G	Sample_KRO381	0.980457	Mg2+
802	sc_rRNA_18S	G	Sample_KRO366	1.28866	Alkaline		802	sc_rRNA_18S	G	Sample_KRO381	1.36436	Mg2+
803	sc_rRNA_18S	A	Sample_KRO366	1.12459	Alkaline		803	sc_rRNA_18S	A	Sample_KRO381	1.14715	Mg2+
804	sc_rRNA_18S	A	Sample_KRO366	1.13359	Alkaline		804	sc_rRNA_18S	A	Sample_KRO381	1.37951	Mg2+
805	sc_rRNA_18S	T	Sample_KRO366	0.538333	Alkaline		805	sc_rRNA_18S	T	Sample_KRO381	0.737994	Mg2+
806	sc_rRNA_18S	A	Sample_KRO366	1.55177	Alkaline		806	sc_rRNA_18S	A	Sample_KRO381	1.526	Mg2+
807	sc_rRNA_18S	A	Sample_KRO366	1.25364	Alkaline		807	sc_rRNA_18S	A	Sample_KRO381	1.68764	Mg2+
808	sc_rRNA_18S	T	Sample_KRO366	0.417281	Alkaline		808	sc_rRNA_18S	T	Sample_KRO381	0.551096	Mg2+
809	sc_rRNA_18S	A	Sample_KRO366	0.872478	Alkaline		809	sc_rRNA_18S	A	Sample_KRO381	1.45528	Mg2+
810	sc_rRNA_18S	G	Sample_KRO366	2.13102	Alkaline		810	sc_rRNA_18S	G	Sample_KRO381	2.29379	Mg2+
811	sc_rRNA_18S	A	Sample_KRO366	1.95695	Alkaline		811	sc_rRNA_18S	A	Sample_KRO381	2.50595	Mg2+
812	sc_rRNA_18S	A	Sample_KRO366	2.46417	Alkaline		812	sc_rRNA_18S	A	Sample_KRO381	3.41013	Mg2+
813	sc_rRNA_18S	T	Sample_KRO366	0.320239	Alkaline		813	sc_rRNA_18S	T	Sample_KRO381	0.470276	Mg2+
814	sc_rRNA_18S	A	Sample_KRO366	0.113149	Alkaline		814	sc_rRNA_18S	A	Sample_KRO381	0.318737	Mg2+
815	sc_rRNA_18S	G	Sample_KRO366	0.135159	Alkaline		815	sc_rRNA_18S	G	Sample_KRO381	0.551096	Mg2+
816	sc_rRNA_18S	G	Sample_KRO366	0.0941408	Alkaline		816	sc_rRNA_18S	G	Sample_KRO381	0.237916	Mg2+
817	sc_rRNA_18S	A	Sample_KRO366	0.11515	Alkaline		817	sc_rRNA_18S	A	Sample_KRO381	0.29348	Mg2+
818	sc_rRNA_18S	C	Sample_KRO366	0.0471204	Alkaline		818	sc_rRNA_18S	C	Sample_KRO381	0.121736	Mg2+
819	sc_rRNA_18S	G	Sample_KRO366	0.446293	Alkaline		819	sc_rRNA_18S	G	Sample_KRO381	0.980457	Mg2+
820	sc_rRNA_18S	T	Sample_KRO366	0.090139	Alkaline		820	sc_rRNA_18S	T	Sample_KRO381	0.202557	Mg2+
821	sc_rRNA_18S	T	Sample_KRO366	0.0921399	Alkaline		821	sc_rRNA_18S	T	Sample_KRO381	0.197506	Mg2+
822	sc_rRNA_18S	T	Sample_KRO366	0.0491213	Alkaline		822	sc_rRNA_18S	T	Sample_KRO381	0.182352	Mg2+
823	sc_rRNA_18S	G	Sample_KRO366	0.25321	Alkaline		823	sc_rRNA_18S	G	Sample_KRO381	1.37446	Mg2+
824	sc_rRNA_18S	G	Sample_KRO366	0.289225	Alkaline		824	sc_rRNA_18S	G	Sample_KRO381	1.29869	Mg2+
825	sc_rRNA_18S	T	Sample_KRO366	0.0611265	Alkaline		825	sc_rRNA_18S	T	Sample_KRO381	0.167198	Mg2+
826	sc_rRNA_18S	T	Sample_KRO366	0.112149	Alkaline		826	sc_rRNA_18S	T	Sample_KRO381	0.146993	Mg2+
827	sc_rRNA_18S	C	Sample_KRO366	0.0881382	Alkaline		827	sc_rRNA_18S	C	Sample_KRO381	0.258121	Mg2+
828	sc_rRNA_18S	T	Sample_KRO366	0.211191	Alkaline		828	sc_rRNA_18S	T	Sample_KRO381	0.338942	Mg2+
829	sc_rRNA_18S	A	Sample_KRO366	0.618368	Alkaline		829	sc_rRNA_18S	A	Sample_KRO381	1.08653	Mg2+
830	sc_rRNA_18S	T	Sample_KRO366	0.191183	Alkaline		830	sc_rRNA_18S	T	Sample_KRO381	0.384404	Mg2+
831	sc_rRNA_18S	T	Sample_KRO366	0.182179	Alkaline		831	sc_rRNA_18S	T	Sample_KRO381	0.520789	Mg2+
832	sc_rRNA_18S	T	Sample_KRO366	0.0691299	Alkaline		832	sc_rRNA_18S	T	Sample_KRO381	0.126788	Mg2+
833	sc_rRNA_18S	T	Sample_KRO366	0.0431187	Alkaline		833	sc_rRNA_18S	T	Sample_KRO381	0.581404	Mg2+
834	sc_rRNA_18S	G	Sample_KRO366	0.386267	Alkaline		834	sc_rRNA_18S	G	Sample_KRO381	0.884482	Mg2+
835	sc_rRNA_18S	T	Sample_KRO366	0.0821356	Alkaline		835	sc_rRNA_18S	T	Sample_KRO381	0.25307	Mg2+
836	sc_rRNA_18S	T	Sample_KRO366	0.0821356	Alkaline		836	sc_rRNA_18S	T	Sample_KRO381	0.283378	Mg2+
837	sc_rRNA_18S	G	Sample_KRO366	0.782439	Alkaline		837	sc_rRNA_18S	G	Sample_KRO381	1.63713	Mg2+
838	sc_rRNA_18S	G	Sample_KRO366	1.29966	Alkaline		838	sc_rRNA_18S	G	Sample_KRO381	2.06649	Mg2+
839	sc_rRNA_18S	T	Sample_KRO366	0.296228	Alkaline		839	sc_rRNA_18S	T	Sample_KRO381	0.505635	Mg2+
840	sc_rRNA_18S	T	Sample_KRO366	0.288225	Alkaline		840	sc_rRNA_18S	T	Sample_KRO381	0.621815	Mg2+
841	sc_rRNA_18S	T	Sample_KRO366	0.320239	Alkaline		841	sc_rRNA_18S	T	Sample_KRO381	0.480378	Mg2+
842	sc_rRNA_18S	C	Sample_KRO366	0.288225	Alkaline		842	sc_rRNA_18S	C	Sample_KRO381	1.17746	Mg2+
843	sc_rRNA_18S	T	Sample_KRO366	0.266215	Alkaline		843	sc_rRNA_18S	T	Sample_KRO381	0.576353	Mg2+
844	sc_rRNA_18S	A	Sample_KRO366	0.0741321	Alkaline		844	sc_rRNA_18S	A	Sample_KRO381	0.313685	Mg2+
845	sc_rRNA_18S	G	Sample_KRO366	0.123153	Alkaline		845	sc_rRNA_18S	G	Sample_KRO381	0.29348	Mg2+
846	sc_rRNA_18S	G	Sample_KRO366	0.120152	Alkaline		846	sc_rRNA_18S	G	Sample_KRO381	0.323788	Mg2+
847	sc_rRNA_18S	A	Sample_KRO366	0.197185	Alkaline		847	sc_rRNA_18S	A	Sample_KRO381	0.404609	Mg2+
848	sc_rRNA_18S	C	Sample_KRO366	0.0651282	Alkaline		848	sc_rRNA_18S	C	Sample_KRO381	0.197506	Mg2+
849	sc_rRNA_18S	C	Sample_KRO366	0.0981425	Alkaline		849	sc_rRNA_18S	C	Sample_KRO381	0.384404	Mg2+
850	sc_rRNA_18S	A	Sample_KRO366	0.451295	Alkaline		850	sc_rRNA_18S	A	Sample_KRO381	0.652122	Mg2+
851	sc_rRNA_18S	T	Sample_KRO366	0.180178	Alkaline		851	sc_rRNA_18S	T	Sample_KRO381	0.343993	Mg2+
852	sc_rRNA_18S	C	Sample_KRO366	1.1466	Alkaline		852	sc_rRNA_18S	C	Sample_KRO381	3.33436	Mg2+
853	sc_rRNA_18S	G	Sample_KRO366	1.26765	Alkaline		853	sc_rRNA_18S	G	Sample_KRO381	1.90989	Mg2+
854	sc_rRNA_18S	T	Sample_KRO366	0.261213	Alkaline		854	sc_rRNA_18S	T	Sample_KRO381	0.343993	Mg2+
855	sc_rRNA_18S	A	Sample_KRO366	0.722413	Alkaline		855	sc_rRNA_18S	A	Sample_KRO381	1.01076	Mg2+
856	sc_rRNA_18S	A	Sample_KRO366	0.505319	Alkaline		856	sc_rRNA_18S	A	Sample_KRO381	0.864277	Mg2+
857	sc_rRNA_18S	T	Sample_KRO366	0.281222	Alkaline		857	sc_rRNA_18S	T	Sample_KRO381	0.460173	Mg2+
858	sc_rRNA_18S	G	Sample_KRO366	1.44673	Alkaline		858	sc_rRNA_18S	G	Sample_KRO381	2.32915	Mg2+
859	sc_rRNA_18S	A	Sample_KRO366	0.73942	Alkaline		859	sc_rRNA_18S	A	Sample_KRO381	1.09664	Mg2+
860	sc_rRNA_18S	T	Sample_KRO366	0.29923	Alkaline		860	sc_rRNA_18S	T	Sample_KRO381	0.571302	Mg2+
861	sc_rRNA_18S	T	Sample_KRO366	0.382266	Alkaline		861	sc_rRNA_18S	T	Sample_KRO381	0.702635	Mg2+
862	sc_rRNA_18S	A	Sample_KRO366	0.918498	Alkaline		862	sc_rRNA_18S	A	Sample_KRO381	1.18756	Mg2+
863	sc_rRNA_18S	A	Sample_KRO366	0.889485	Alkaline		863	sc_rRNA_18S	A	Sample_KRO381	1.36436	Mg2+
864	sc_rRNA_18S	T	Sample_KRO366	0.467302	Alkaline		864	sc_rRNA_18S	T	Sample_KRO381	1.78866	Mg2+
865	sc_rRNA_18S	A	Sample_KRO366	0.719412	Alkaline		865	sc_rRNA_18S	A	Sample_KRO381	2.22813	Mg2+
866	sc_rRNA_18S	G	Sample_KRO366	0.869476	Alkaline		866	sc_rRNA_18S	G	Sample_KRO381	2.5211	Mg2+
867	sc_rRNA_18S	G	Sample_KRO366	0.916497	Alkaline		867	sc_rRNA_18S	G	Sample_KRO381	2.314	Mg2+
868	sc_rRNA_18S	G	Sample_KRO366	1.06156	Alkaline		868	sc_rRNA_18S	G	Sample_KRO381	2.55141	Mg2+
869	sc_rRNA_18S	A	Sample_KRO366	0.717411	Alkaline		869	sc_rRNA_18S	A	Sample_KRO381	1.95536	Mg2+
870	sc_rRNA_18S	C	Sample_KRO366	0.0361156	Alkaline		870	sc_rRNA_18S	C	Sample_KRO381	0.157095	Mg2+
871	sc_rRNA_18S	G	Sample_KRO366	0.0841364	Alkaline		871	sc_rRNA_18S	G	Sample_KRO381	0.106582	Mg2+
872	sc_rRNA_18S	G	Sample_KRO366	0.361256	Alkaline		872	sc_rRNA_18S	G	Sample_KRO381	1.17241	Mg2+
873	sc_rRNA_18S	T	Sample_KRO366	0.0931403	Alkaline		873	sc_rRNA_18S	T	Sample_KRO381	0.505635	Mg2+
874	sc_rRNA_18S	C	Sample_KRO366	0.0431187	Alkaline		874	sc_rRNA_18S	C	Sample_KRO381	0.167198	Mg2+
875	sc_rRNA_18S	G	Sample_KRO366	0.155167	Alkaline		875	sc_rRNA_18S	G	Sample_KRO381	0.308634	Mg2+
876	sc_rRNA_18S	G	Sample_KRO366	0.150165	Alkaline		876	sc_rRNA_18S	G	Sample_KRO381	0.288429	Mg2+
877	sc_rRNA_18S	G	Sample_KRO366	0.205189	Alkaline		877	sc_rRNA_18S	G	Sample_KRO381	0.414711	Mg2+
878	sc_rRNA_18S	G	Sample_KRO366	0.327242	Alkaline		878	sc_rRNA_18S	G	Sample_KRO381	0.429865	Mg2+
879	sc_rRNA_18S	G	Sample_KRO366	0.333244	Alkaline		879	sc_rRNA_18S	G	Sample_KRO381	0.343993	Mg2+
880	sc_rRNA_18S	C	Sample_KRO366	0.163171	Alkaline		880	sc_rRNA_18S	C	Sample_KRO381	0.248019	Mg2+
881	sc_rRNA_18S	A	Sample_KRO366	0.398272	Alkaline		881	sc_rRNA_18S	A	Sample_KRO381	0.268224	Mg2+
882	sc_rRNA_18S	T	Sample_KRO366	0.175176	Alkaline		882	sc_rRNA_18S	T	Sample_KRO381	0.227813	Mg2+
883	sc_rRNA_18S	C	Sample_KRO366	0.552339	Alkaline		883	sc_rRNA_18S	C	Sample_KRO381	0.707687	Mg2+
884	sc_rRNA_18S	A	Sample_KRO366	0.810451	Alkaline		884	sc_rRNA_18S	A	Sample_KRO381	0.849123	Mg2+
885	sc_rRNA_18S	G	Sample_KRO366	1.30567	Alkaline		885	sc_rRNA_18S	G	Sample_KRO381	1.51084	Mg2+
886	sc_rRNA_18S	T	Sample_KRO366	0.80745	Alkaline		886	sc_rRNA_18S	T	Sample_KRO381	0.919841	Mg2+
887	sc_rRNA_18S	A	Sample_KRO366	0.791443	Alkaline		887	sc_rRNA_18S	A	Sample_KRO381	0.985508	Mg2+
888	sc_rRNA_18S	T	Sample_KRO366	0.16117	Alkaline		888	sc_rRNA_18S	T	Sample_KRO381	0.227813	Mg2+
889	sc_rRNA_18S	T	Sample_KRO366	0.365258	Alkaline		889	sc_rRNA_18S	T	Sample_KRO381	0.414711	Mg2+
890	sc_rRNA_18S	C	Sample_KRO366	0.234201	Alkaline		890	sc_rRNA_18S	C	Sample_KRO381	0.414711	Mg2+
891	sc_rRNA_18S	A	Sample_KRO366	1.21763	Alkaline		891	sc_rRNA_18S	A	Sample_KRO381	1.20776	Mg2+
892	sc_rRNA_18S	A	Sample_KRO366	0.73942	Alkaline		892	sc_rRNA_18S	A	Sample_KRO381	0.823866	Mg2+
893	sc_rRNA_18S	T	Sample_KRO366	0.0651282	Alkaline		893	sc_rRNA_18S	T	Sample_KRO381	0.0308129	Mg2+
894	sc_rRNA_18S	T	Sample_KRO366	0.0341148	Alkaline		894	sc_rRNA_18S	T	Sample_KRO381	0.0611207	Mg2+
895	sc_rRNA_18S	G	Sample_KRO366	0.376263	Alkaline		895	sc_rRNA_18S	G	Sample_KRO381	0.419763	Mg2+
896	sc_rRNA_18S	T	Sample_KRO366	0.111148	Alkaline		896	sc_rRNA_18S	T	Sample_KRO381	0.0712233	Mg2+
897	sc_rRNA_18S	C	Sample_KRO366	0.0891386	Alkaline		897	sc_rRNA_18S	C	Sample_KRO381	0.101531	Mg2+
898	sc_rRNA_18S	A	Sample_KRO366	0.350252	Alkaline		898	sc_rRNA_18S	A	Sample_KRO381	0.399558	Mg2+
899	sc_rRNA_18S	G	Sample_KRO366	0.774435	Alkaline		899	sc_rRNA_18S	G	Sample_KRO381	0.808712	Mg2+
900	sc_rRNA_18S	A	Sample_KRO366	0.187181	Alkaline		900	sc_rRNA_18S	A	Sample_KRO381	0.354096	Mg2+
901	sc_rRNA_18S	G	Sample_KRO366	0.76243	Alkaline		901	sc_rRNA_18S	G	Sample_KRO381	0.965303	Mg2+
902	sc_rRNA_18S	G	Sample_KRO366	1.20962	Alkaline		902	sc_rRNA_18S	G	Sample_KRO381	1.02592	Mg2+
903	sc_rRNA_18S	T	Sample_KRO366	0.20719	Alkaline		903	sc_rRNA_18S	T	Sample_KRO381	0.328839	Mg2+
904	sc_rRNA_18S	G	Sample_KRO366	1.56478	Alkaline		904	sc_rRNA_18S	G	Sample_KRO381	2.09174	Mg2+
905	sc_rRNA_18S	A	Sample_KRO366	0.944509	Alkaline		905	sc_rRNA_18S	A	Sample_KRO381	1.04107	Mg2+
906	sc_rRNA_18S	A	Sample_KRO366	1.19762	Alkaline		906	sc_rRNA_18S	A	Sample_KRO381	1.70784	Mg2+
907	sc_rRNA_18S	A	Sample_KRO366	1.29066	Alkaline		907	sc_rRNA_18S	A	Sample_KRO381	1.66743	Mg2+
908	sc_rRNA_18S	T	Sample_KRO366	0.677393	Alkaline		908	sc_rRNA_18S	T	Sample_KRO381	0.707687	Mg2+
909	sc_rRNA_18S	T	Sample_KRO366	0.838463	Alkaline		909	sc_rRNA_18S	T	Sample_KRO381	0.712738	Mg2+
910	sc_rRNA_18S	C	Sample_KRO366	0.537333	Alkaline		910	sc_rRNA_18S	C	Sample_KRO381	0.662225	Mg2+
911	sc_rRNA_18S	T	Sample_KRO366	0.80745	Alkaline		911	sc_rRNA_18S	T	Sample_KRO381	0.748097	Mg2+
912	sc_rRNA_18S	T	Sample_KRO366	0.223197	Alkaline		912	sc_rRNA_18S	T	Sample_KRO381	0.182352	Mg2+
913	sc_rRNA_18S	G	Sample_KRO366	1.6208	Alkaline		913	sc_rRNA_18S	G	Sample_KRO381	1.69269	Mg2+
914	sc_rRNA_18S	G	Sample_KRO366	2.81332	Alkaline		914	sc_rRNA_18S	G	Sample_KRO381	3.81423	Mg2+
915	sc_rRNA_18S	A	Sample_KRO366	1.72985	Alkaline		915	sc_rRNA_18S	A	Sample_KRO381	1.03097	Mg2+
916	sc_rRNA_18S	T	Sample_KRO366	0.734418	Alkaline		916	sc_rRNA_18S	T	Sample_KRO381	0.510686	Mg2+
917	sc_rRNA_18S	T	Sample_KRO366	1.09457	Alkaline		917	sc_rRNA_18S	T	Sample_KRO381	0.7582	Mg2+
918	sc_rRNA_18S	T	Sample_KRO366	1.18061	Alkaline		918	sc_rRNA_18S	T	Sample_KRO381	0.823866	Mg2+
919	sc_rRNA_18S	A	Sample_KRO366	2.69327	Alkaline		919	sc_rRNA_18S	A	Sample_KRO381	1.69774	Mg2+
920	sc_rRNA_18S	T	Sample_KRO366	1.03255	Alkaline		920	sc_rRNA_18S	T	Sample_KRO381	0.621815	Mg2+
921	sc_rRNA_18S	T	Sample_KRO366	0.39227	Alkaline		921	sc_rRNA_18S	T	Sample_KRO381	0.288429	Mg2+
922	sc_rRNA_18S	G	Sample_KRO366	1.45573	Alkaline		922	sc_rRNA_18S	G	Sample_KRO381	1.48559	Mg2+
923	sc_rRNA_18S	A	Sample_KRO366	0.568346	Alkaline		923	sc_rRNA_18S	A	Sample_KRO381	0.530891	Mg2+
924	sc_rRNA_18S	A	Sample_KRO366	0.090139	Alkaline		924	sc_rRNA_18S	A	Sample_KRO381	0.21266	Mg2+
925	sc_rRNA_18S	G	Sample_KRO366	0.216194	Alkaline		925	sc_rRNA_18S	G	Sample_KRO381	0.187403	Mg2+
926	sc_rRNA_18S	A	Sample_KRO366	0.25321	Alkaline		926	sc_rRNA_18S	A	Sample_KRO381	0.36925	Mg2+
927	sc_rRNA_18S	C	Sample_KRO366	0.0581252	Alkaline		927	sc_rRNA_18S	C	Sample_KRO381	0.167198	Mg2+
928	sc_rRNA_18S	T	Sample_KRO366	0.0501217	Alkaline		928	sc_rRNA_18S	T	Sample_KRO381	0.146993	Mg2+
929	sc_rRNA_18S	A	Sample_KRO366	0.132157	Alkaline		929	sc_rRNA_18S	A	Sample_KRO381	0.283378	Mg2+
930	sc_rRNA_18S	A	Sample_KRO366	0.175176	Alkaline		930	sc_rRNA_18S	A	Sample_KRO381	0.404609	Mg2+
931	sc_rRNA_18S	C	Sample_KRO366	0.0481208	Alkaline		931	sc_rRNA_18S	C	Sample_KRO381	0.157095	Mg2+
932	sc_rRNA_18S	T	Sample_KRO366	0.0521226	Alkaline		932	sc_rRNA_18S	T	Sample_KRO381	0.157095	Mg2+
933	sc_rRNA_18S	A	Sample_KRO366	0.190182	Alkaline		933	sc_rRNA_18S	A	Sample_KRO381	0.429865	Mg2+
934	sc_rRNA_18S	C	Sample_KRO366	0.0191083	Alkaline		934	sc_rRNA_18S	C	Sample_KRO381	0.126788	Mg2+
935	sc_rRNA_18S	T	Sample_KRO366	0.016107	Alkaline		935	sc_rRNA_18S	T	Sample_KRO381	0.101531	Mg2+
936	sc_rRNA_18S	G	Sample_KRO366	0.197185	Alkaline		936	sc_rRNA_18S	G	Sample_KRO381	0.434917	Mg2+
937	sc_rRNA_18S	C	Sample_KRO366	0.0511221	Alkaline		937	sc_rRNA_18S	C	Sample_KRO381	0.0762746	Mg2+
938	sc_rRNA_18S	G	Sample_KRO366	0.315236	Alkaline		938	sc_rRNA_18S	G	Sample_KRO381	0.727892	Mg2+
939	sc_rRNA_18S	A	Sample_KRO366	0.189182	Alkaline		939	sc_rRNA_18S	A	Sample_KRO381	0.399558	Mg2+
940	sc_rRNA_18S	A	Sample_KRO366	0.195185	Alkaline		940	sc_rRNA_18S	A	Sample_KRO381	0.268224	Mg2+
941	sc_rRNA_18S	A	Sample_KRO366	0.166172	Alkaline		941	sc_rRNA_18S	A	Sample_KRO381	0.359147	Mg2+
942	sc_rRNA_18S	G	Sample_KRO366	0.674392	Alkaline		942	sc_rRNA_18S	G	Sample_KRO381	1.3391	Mg2+
943	sc_rRNA_18S	C	Sample_KRO366	0.198186	Alkaline		943	sc_rRNA_18S	C	Sample_KRO381	0.647071	Mg2+
944	sc_rRNA_18S	A	Sample_KRO366	0.571347	Alkaline		944	sc_rRNA_18S	A	Sample_KRO381	1.11684	Mg2+
945	sc_rRNA_18S	T	Sample_KRO366	0.213192	Alkaline		945	sc_rRNA_18S	T	Sample_KRO381	0.394506	Mg2+
946	sc_rRNA_18S	T	Sample_KRO366	0.20719	Alkaline		946	sc_rRNA_18S	T	Sample_KRO381	0.470276	Mg2+
947	sc_rRNA_18S	T	Sample_KRO366	0.0891386	Alkaline		947	sc_rRNA_18S	T	Sample_KRO381	0.248019	Mg2+
948	sc_rRNA_18S	G	Sample_KRO366	1.41071	Alkaline		948	sc_rRNA_18S	G	Sample_KRO381	3.04644	Mg2+
949	sc_rRNA_18S	C	Sample_KRO366	0.34625	Alkaline		949	sc_rRNA_18S	C	Sample_KRO381	0.692533	Mg2+
950	sc_rRNA_18S	C	Sample_KRO366	0.494314	Alkaline		950	sc_rRNA_18S	C	Sample_KRO381	1.92505	Mg2+
951	sc_rRNA_18S	A	Sample_KRO366	0.963517	Alkaline		951	sc_rRNA_18S	A	Sample_KRO381	1.29364	Mg2+
952	sc_rRNA_18S	A	Sample_KRO366	0.0341148	Alkaline		952	sc_rRNA_18S	A	Sample_KRO381	0.0813259	Mg2+
953	sc_rRNA_18S	G	Sample_KRO366	0.0391169	Alkaline		953	sc_rRNA_18S	G	Sample_KRO381	0.101531	Mg2+
954	sc_rRNA_18S	G	Sample_KRO366	0.060126	Alkaline		954	sc_rRNA_18S	G	Sample_KRO381	0.182352	Mg2+
955	sc_rRNA_18S	A	Sample_KRO366	0.0501217	Alkaline		955	sc_rRNA_18S	A	Sample_KRO381	0.0560694	Mg2+
956	sc_rRNA_18S	C	Sample_KRO366	0.02311	Alkaline		956	sc_rRNA_18S	C	Sample_KRO381	0.0813259	Mg2+
957	sc_rRNA_18S	G	Sample_KRO366	0.181178	Alkaline		957	sc_rRNA_18S	G	Sample_KRO381	0.510686	Mg2+
958	sc_rRNA_18S	T	Sample_KRO366	0.0681295	Alkaline		958	sc_rRNA_18S	T	Sample_KRO381	0.202557	Mg2+
959	sc_rRNA_18S	T	Sample_KRO366	0.0631273	Alkaline		959	sc_rRNA_18S	T	Sample_KRO381	0.232865	Mg2+
960	sc_rRNA_18S	T	Sample_KRO366	0.0921399	Alkaline		960	sc_rRNA_18S	T	Sample_KRO381	0.227813	Mg2+
961	sc_rRNA_18S	T	Sample_KRO366	0.0931403	Alkaline		961	sc_rRNA_18S	T	Sample_KRO381	0.258121	Mg2+
962	sc_rRNA_18S	C	Sample_KRO366	0.0691299	Alkaline		962	sc_rRNA_18S	C	Sample_KRO381	0.1773	Mg2+
963	sc_rRNA_18S	A	Sample_KRO366	0.177177	Alkaline		963	sc_rRNA_18S	A	Sample_KRO381	0.25307	Mg2+
964	sc_rRNA_18S	T	Sample_KRO366	0.0661286	Alkaline		964	sc_rRNA_18S	T	Sample_KRO381	0.217711	Mg2+
965	sc_rRNA_18S	T	Sample_KRO366	0.146163	Alkaline		965	sc_rRNA_18S	T	Sample_KRO381	0.349045	Mg2+
966	sc_rRNA_18S	A	Sample_KRO366	0.257211	Alkaline		966	sc_rRNA_18S	A	Sample_KRO381	0.268224	Mg2+
967	sc_rRNA_18S	A	Sample_KRO366	0.168173	Alkaline		967	sc_rRNA_18S	A	Sample_KRO381	0.36925	Mg2+
968	sc_rRNA_18S	T	Sample_KRO366	0.0811351	Alkaline		968	sc_rRNA_18S	T	Sample_KRO381	0.13689	Mg2+
969	sc_rRNA_18S	C	Sample_KRO366	0.0841364	Alkaline		969	sc_rRNA_18S	C	Sample_KRO381	0.172249	Mg2+
970	sc_rRNA_18S	A	Sample_KRO366	0.113149	Alkaline		970	sc_rRNA_18S	A	Sample_KRO381	0.258121	Mg2+
971	sc_rRNA_18S	A	Sample_KRO366	0.105146	Alkaline		971	sc_rRNA_18S	A	Sample_KRO381	0.263173	Mg2+
972	sc_rRNA_18S	G	Sample_KRO366	0.119152	Alkaline		972	sc_rRNA_18S	G	Sample_KRO381	0.455122	Mg2+
973	sc_rRNA_18S	A	Sample_KRO366	0.0711308	Alkaline		973	sc_rRNA_18S	A	Sample_KRO381	0.182352	Mg2+
974	sc_rRNA_18S	A	Sample_KRO366	0.0431187	Alkaline		974	sc_rRNA_18S	A	Sample_KRO381	0.0914285	Mg2+
975	sc_rRNA_18S	C	Sample_KRO366	0.0551239	Alkaline		975	sc_rRNA_18S	C	Sample_KRO381	0.172249	Mg2+
976	sc_rRNA_18S	G	Sample_KRO366	0.205189	Alkaline		976	sc_rRNA_18S	G	Sample_KRO381	0.394506	Mg2+
977	sc_rRNA_18S	A	Sample_KRO366	0.166172	Alkaline		977	sc_rRNA_18S	A	Sample_KRO381	0.480378	Mg2+
978	sc_rRNA_18S	A	Sample_KRO366	0.215193	Alkaline		978	sc_rRNA_18S	A	Sample_KRO381	0.551096	Mg2+
979	sc_rRNA_18S	A	Sample_KRO366	0.285224	Alkaline		979	sc_rRNA_18S	A	Sample_KRO381	0.712738	Mg2+
980	sc_rRNA_18S	G	Sample_KRO366	1.83589	Alkaline		980	sc_rRNA_18S	G	Sample_KRO381	1.10674	Mg2+
981	sc_rRNA_18S	T	Sample_KRO366	0.273218	Alkaline		981	sc_rRNA_18S	T	Sample_KRO381	0.475327	Mg2+
982	sc_rRNA_18S	T	Sample_KRO366	0.259212	Alkaline		982	sc_rRNA_18S	T	Sample_KRO381	0.419763	Mg2+
983	sc_rRNA_18S	A	Sample_KRO366	0.311235	Alkaline		983	sc_rRNA_18S	A	Sample_KRO381	0.884482	Mg2+
984	sc_rRNA_18S	G	Sample_KRO366	0.273218	Alkaline		984	sc_rRNA_18S	G	Sample_KRO381	0.45007	Mg2+
985	sc_rRNA_18S	G	Sample_KRO366	0.37026	Alkaline		985	sc_rRNA_18S	G	Sample_KRO381	0.349045	Mg2+
986	sc_rRNA_18S	G	Sample_KRO366	0.204188	Alkaline		986	sc_rRNA_18S	G	Sample_KRO381	0.0914285	Mg2+
987	sc_rRNA_18S	G	Sample_KRO366	0.572348	Alkaline		987	sc_rRNA_18S	G	Sample_KRO381	0.510686	Mg2+
988	sc_rRNA_18S	A	Sample_KRO366	0.284223	Alkaline		988	sc_rRNA_18S	A	Sample_KRO381	0.278326	Mg2+
989	sc_rRNA_18S	T	Sample_KRO366	0.0971421	Alkaline		989	sc_rRNA_18S	T	Sample_KRO381	0.121736	Mg2+
990	sc_rRNA_18S	C	Sample_KRO366	0.0851369	Alkaline		990	sc_rRNA_18S	C	Sample_KRO381	0.146993	Mg2+
991	sc_rRNA_18S	G	Sample_KRO366	0.333244	Alkaline		991	sc_rRNA_18S	G	Sample_KRO381	0.505635	Mg2+
992	sc_rRNA_18S	A	Sample_KRO366	0.315236	Alkaline		992	sc_rRNA_18S	A	Sample_KRO381	0.323788	Mg2+
993	sc_rRNA_18S	A	Sample_KRO366	0.326241	Alkaline		993	sc_rRNA_18S	A	Sample_KRO381	0.556148	Mg2+
994	sc_rRNA_18S	G	Sample_KRO366	0.412279	Alkaline		994	sc_rRNA_18S	G	Sample_KRO381	0.470276	Mg2+
995	sc_rRNA_18S	A	Sample_KRO366	0.355254	Alkaline		995	sc_rRNA_18S	A	Sample_KRO381	0.424814	Mg2+
996	sc_rRNA_18S	T	Sample_KRO366	0.182179	Alkaline		996	sc_rRNA_18S	T	Sample_KRO381	0.323788	Mg2+
997	sc_rRNA_18S	G	Sample_KRO366	0.724414	Alkaline		997	sc_rRNA_18S	G	Sample_KRO381	0.662225	Mg2+
998	sc_rRNA_18S	A	Sample_KRO366	0.815453	Alkaline		998	sc_rRNA_18S	A	Sample_KRO381	0.591507	Mg2+
999	sc_rRNA_18S	T	Sample_KRO366	0.154167	Alkaline		999	sc_rRNA_18S	T	Sample_KRO381	0.333891	Mg2+
1000	sc_rRNA_18S	C	Sample_KRO366	0.245206	Alkaline		1000	sc_rRNA_18S	C	Sample_KRO381	0.237916	Mg2+
1001	sc_rRNA_18S	A	Sample_KRO366	0.525327	Alkaline		1001	sc_rRNA_18S	A	Sample_KRO381	0.576353	Mg2+
1002	sc_rRNA_18S	G	Sample_KRO366	1.51376	Alkaline		1002	sc_rRNA_18S	G	Sample_KRO381	1.57651	Mg2+
1003	sc_rRNA_18S	A	Sample_KRO366	0.932504	Alkaline		1003	sc_rRNA_18S	A	Sample_KRO381	1.12694	Mg2+
1004	sc_rRNA_18S	T	Sample_KRO366	0.120152	Alkaline		1004	sc_rRNA_18S	T	Sample_KRO381	0.242967	Mg2+
1005	sc_rRNA_18S	A	Sample_KRO366	0.419282	Alkaline		1005	sc_rRNA_18S	A	Sample_KRO381	0.697584	Mg2+
1006	sc_rRNA_18S	C	Sample_KRO366	0.0551239	Alkaline		1006	sc_rRNA_18S	C	Sample_KRO381	0.167198	Mg2+
1007	sc_rRNA_18S	C	Sample_KRO366	0.0211091	Alkaline		1007	sc_rRNA_18S	C	Sample_KRO381	0.0409155	Mg2+
1008	sc_rRNA_18S	G	Sample_KRO366	0.237203	Alkaline		1008	sc_rRNA_18S	G	Sample_KRO381	0.303583	Mg2+
1009	sc_rRNA_18S	T	Sample_KRO366	0.0661286	Alkaline		1009	sc_rRNA_18S	T	Sample_KRO381	0.0863772	Mg2+
1010	sc_rRNA_18S	C	Sample_KRO366	0.00710308	Alkaline		1010	sc_rRNA_18S	C	Sample_KRO381	0.0257616	Mg2+
1011	sc_rRNA_18S	G	Sample_KRO366	0.0871377	Alkaline		1011	sc_rRNA_18S	G	Sample_KRO381	0.187403	Mg2+
1012	sc_rRNA_18S	T	Sample_KRO366	0.0111048	Alkaline		1012	sc_rRNA_18S	T	Sample_KRO381	0.0358642	Mg2+
1013	sc_rRNA_18S	A	Sample_KRO366	0.0311135	Alkaline		1013	sc_rRNA_18S	A	Sample_KRO381	0.0712233	Mg2+
1014	sc_rRNA_18S	G	Sample_KRO366	0.100143	Alkaline		1014	sc_rRNA_18S	G	Sample_KRO381	0.126788	Mg2+
1015	sc_rRNA_18S	T	Sample_KRO366	0.0521226	Alkaline		1015	sc_rRNA_18S	T	Sample_KRO381	0.0358642	Mg2+
1016	sc_rRNA_18S	C	Sample_KRO366	0.0191083	Alkaline		1016	sc_rRNA_18S	C	Sample_KRO381	0.0560694	Mg2+
1017	sc_rRNA_18S	T	Sample_KRO366	0.0181078	Alkaline		1017	sc_rRNA_18S	T	Sample_KRO381	0.0560694	Mg2+
1018	sc_rRNA_18S	T	Sample_KRO366	0.0201087	Alkaline		1018	sc_rRNA_18S	T	Sample_KRO381	0.0308129	Mg2+
1019	sc_rRNA_18S	A	Sample_KRO366	0.0471204	Alkaline		1019	sc_rRNA_18S	A	Sample_KRO381	0.0510181	Mg2+
1020	sc_rRNA_18S	A	Sample_KRO366	0.0861373	Alkaline		1020	sc_rRNA_18S	A	Sample_KRO381	0.0560694	Mg2+
1021	sc_rRNA_18S	C	Sample_KRO366	0.0511221	Alkaline		1021	sc_rRNA_18S	C	Sample_KRO381	0.0964798	Mg2+
1022	sc_rRNA_18S	C	Sample_KRO366	0.0521226	Alkaline		1022	sc_rRNA_18S	C	Sample_KRO381	0.0964798	Mg2+
1023	sc_rRNA_18S	A	Sample_KRO366	0.11515	Alkaline		1023	sc_rRNA_18S	A	Sample_KRO381	0.146993	Mg2+
1024	sc_rRNA_18S	T	Sample_KRO366	0.0321139	Alkaline		1024	sc_rRNA_18S	T	Sample_KRO381	0.0712233	Mg2+
1025	sc_rRNA_18S	A	Sample_KRO366	0.106146	Alkaline		1025	sc_rRNA_18S	A	Sample_KRO381	0.25307	Mg2+
1026	sc_rRNA_18S	A	Sample_KRO366	0.129156	Alkaline		1026	sc_rRNA_18S	A	Sample_KRO381	0.192454	Mg2+
1027	sc_rRNA_18S	A	Sample_KRO366	0.214193	Alkaline		1027	sc_rRNA_18S	A	Sample_KRO381	0.288429	Mg2+
1028	sc_rRNA_18S	C	Sample_KRO366	0.0651282	Alkaline		1028	sc_rRNA_18S	C	Sample_KRO381	0.167198	Mg2+
1029	sc_rRNA_18S	T	Sample_KRO366	0.103145	Alkaline		1029	sc_rRNA_18S	T	Sample_KRO381	0.207608	Mg2+
1030	sc_rRNA_18S	A	Sample_KRO366	0.2312	Alkaline		1030	sc_rRNA_18S	A	Sample_KRO381	0.318737	Mg2+
1031	sc_rRNA_18S	T	Sample_KRO366	0.0571247	Alkaline		1031	sc_rRNA_18S	T	Sample_KRO381	0.167198	Mg2+
1032	sc_rRNA_18S	G	Sample_KRO366	0.571347	Alkaline		1032	sc_rRNA_18S	G	Sample_KRO381	0.874379	Mg2+
1033	sc_rRNA_18S	C	Sample_KRO366	0.0861373	Alkaline		1033	sc_rRNA_18S	C	Sample_KRO381	0.470276	Mg2+
1034	sc_rRNA_18S	C	Sample_KRO366	0.0571247	Alkaline		1034	sc_rRNA_18S	C	Sample_KRO381	0.237916	Mg2+
1035	sc_rRNA_18S	G	Sample_KRO366	0.487311	Alkaline		1035	sc_rRNA_18S	G	Sample_KRO381	0.980457	Mg2+
1036	sc_rRNA_18S	A	Sample_KRO366	0.610364	Alkaline		1036	sc_rRNA_18S	A	Sample_KRO381	0.687481	Mg2+
1037	sc_rRNA_18S	C	Sample_KRO366	0.187181	Alkaline		1037	sc_rRNA_18S	C	Sample_KRO381	0.561199	Mg2+
1038	sc_rRNA_18S	T	Sample_KRO366	0.318238	Alkaline		1038	sc_rRNA_18S	T	Sample_KRO381	0.813764	Mg2+
1039	sc_rRNA_18S	A	Sample_KRO366	0.18418	Alkaline		1039	sc_rRNA_18S	A	Sample_KRO381	0.601609	Mg2+
1040	sc_rRNA_18S	G	Sample_KRO366	0.127155	Alkaline		1040	sc_rRNA_18S	G	Sample_KRO381	0.222762	Mg2+
1041	sc_rRNA_18S	G	Sample_KRO366	0.291226	Alkaline		1041	sc_rRNA_18S	G	Sample_KRO381	0.56625	Mg2+
1042	sc_rRNA_18S	G	Sample_KRO366	0.564344	Alkaline		1042	sc_rRNA_18S	G	Sample_KRO381	1.12694	Mg2+
1043	sc_rRNA_18S	A	Sample_KRO366	0.2302	Alkaline		1043	sc_rRNA_18S	A	Sample_KRO381	0.975405	Mg2+
1044	sc_rRNA_18S	T	Sample_KRO366	0.0751325	Alkaline		1044	sc_rRNA_18S	T	Sample_KRO381	0.581404	Mg2+
1045	sc_rRNA_18S	C	Sample_KRO366	0.0101044	Alkaline		1045	sc_rRNA_18S	C	Sample_KRO381	0.0964798	Mg2+
1046	sc_rRNA_18S	G	Sample_KRO366	0.0131057	Alkaline		1046	sc_rRNA_18S	G	Sample_KRO381	0.0712233	Mg2+
1047	sc_rRNA_18S	G	Sample_KRO366	0.0261113	Alkaline		1047	sc_rRNA_18S	G	Sample_KRO381	0.0914285	Mg2+
1048	sc_rRNA_18S	G	Sample_KRO366	0.0441191	Alkaline		1048	sc_rRNA_18S	G	Sample_KRO381	0.066172	Mg2+
1049	sc_rRNA_18S	T	Sample_KRO366	0.00410178	Alkaline		1049	sc_rRNA_18S	T	Sample_KRO381	0.015659	Mg2+
1050	sc_rRNA_18S	G	Sample_KRO366	0.0411178	Alkaline		1050	sc_rRNA_18S	G	Sample_KRO381	0.0611207	Mg2+
1051	sc_rRNA_18S	G	Sample_KRO366	0.135159	Alkaline		1051	sc_rRNA_18S	G	Sample_KRO381	0.227813	Mg2+
1052	sc_rRNA_18S	T	Sample_KRO366	0.0331143	Alkaline		1052	sc_rRNA_18S	T	Sample_KRO381	0.0611207	Mg2+
1053	sc_rRNA_18S	G	Sample_KRO366	0.196185	Alkaline		1053	sc_rRNA_18S	G	Sample_KRO381	0.359147	Mg2+
1054	sc_rRNA_18S	T	Sample_KRO366	0.0521226	Alkaline		1054	sc_rRNA_18S	T	Sample_KRO381	0.126788	Mg2+
1055	sc_rRNA_18S	T	Sample_KRO366	0.0621269	Alkaline		1055	sc_rRNA_18S	T	Sample_KRO381	0.152044	Mg2+
1056	sc_rRNA_18S	T	Sample_KRO366	0.053123	Alkaline		1056	sc_rRNA_18S	T	Sample_KRO381	0.101531	Mg2+
1057	sc_rRNA_18S	T	Sample_KRO366	0.0631273	Alkaline		1057	sc_rRNA_18S	T	Sample_KRO381	0.0560694	Mg2+
1058	sc_rRNA_18S	T	Sample_KRO366	0.0641278	Alkaline		1058	sc_rRNA_18S	T	Sample_KRO381	0.101531	Mg2+
1059	sc_rRNA_18S	T	Sample_KRO366	0.0691299	Alkaline		1059	sc_rRNA_18S	T	Sample_KRO381	0.222762	Mg2+
1060	sc_rRNA_18S	T	Sample_KRO366	0.0801347	Alkaline		1060	sc_rRNA_18S	T	Sample_KRO381	0.25307	Mg2+
1061	sc_rRNA_18S	A	Sample_KRO366	0.165172	Alkaline		1061	sc_rRNA_18S	A	Sample_KRO381	0.56625	Mg2+
1062	sc_rRNA_18S	A	Sample_KRO366	0.0751325	Alkaline		1062	sc_rRNA_18S	A	Sample_KRO381	0.36925	Mg2+
1063	sc_rRNA_18S	T	Sample_KRO366	0.0131057	Alkaline		1063	sc_rRNA_18S	T	Sample_KRO381	0.126788	Mg2+
1064	sc_rRNA_18S	G	Sample_KRO366	0.0671291	Alkaline		1064	sc_rRNA_18S	G	Sample_KRO381	0.323788	Mg2+
1065	sc_rRNA_18S	A	Sample_KRO366	0.0521226	Alkaline		1065	sc_rRNA_18S	A	Sample_KRO381	0.237916	Mg2+
1066	sc_rRNA_18S	C	Sample_KRO366	0.0281122	Alkaline		1066	sc_rRNA_18S	C	Sample_KRO381	0.343993	Mg2+
1067	sc_rRNA_18S	C	Sample_KRO366	0.0371161	Alkaline		1067	sc_rRNA_18S	C	Sample_KRO381	0.242967	Mg2+
1068	sc_rRNA_18S	C	Sample_KRO366	0.02311	Alkaline		1068	sc_rRNA_18S	C	Sample_KRO381	0.182352	Mg2+
1069	sc_rRNA_18S	A	Sample_KRO366	0.136159	Alkaline		1069	sc_rRNA_18S	A	Sample_KRO381	0.354096	Mg2+
1070	sc_rRNA_18S	C	Sample_KRO366	0.030113	Alkaline		1070	sc_rRNA_18S	C	Sample_KRO381	0.182352	Mg2+
1071	sc_rRNA_18S	T	Sample_KRO366	0.0191083	Alkaline		1071	sc_rRNA_18S	T	Sample_KRO381	0.0914285	Mg2+
1072	sc_rRNA_18S	C	Sample_KRO366	0.00110048	Alkaline		1072	sc_rRNA_18S	C	Sample_KRO381	0.0106077	Mg2+
1073	sc_rRNA_18S	G	Sample_KRO366	0.0341148	Alkaline		1073	sc_rRNA_18S	G	Sample_KRO381	0.146993	Mg2+
1074	sc_rRNA_18S	G	Sample_KRO366	0.0271117	Alkaline		1074	sc_rRNA_18S	G	Sample_KRO381	0.0510181	Mg2+
1075	sc_rRNA_18S	C	Sample_KRO366	0.00610264	Alkaline		1075	sc_rRNA_18S	C	Sample_KRO381	0.00555643	Mg2+
1076	sc_rRNA_18S	A	Sample_KRO366	0.0131057	Alkaline		1076	sc_rRNA_18S	A	Sample_KRO381	0.0207103	Mg2+
1077	sc_rRNA_18S	C	Sample_KRO366	0.0171074	Alkaline		1077	sc_rRNA_18S	C	Sample_KRO381	0.0510181	Mg2+
1078	sc_rRNA_18S	C	Sample_KRO366	0.0271117	Alkaline		1078	sc_rRNA_18S	C	Sample_KRO381	0.0813259	Mg2+
1079	sc_rRNA_18S	T	Sample_KRO366	0.0211091	Alkaline		1079	sc_rRNA_18S	T	Sample_KRO381	0.0560694	Mg2+
1080	sc_rRNA_18S	T	Sample_KRO366	0.0191083	Alkaline		1080	sc_rRNA_18S	T	Sample_KRO381	0.015659	Mg2+
1081	sc_rRNA_18S	A	Sample_KRO366	0.083136	Alkaline		1081	sc_rRNA_18S	A	Sample_KRO381	0.0459668	Mg2+
1082	sc_rRNA_18S	C	Sample_KRO366	0.0291126	Alkaline		1082	sc_rRNA_18S	C	Sample_KRO381	0.0409155	Mg2+
1083	sc_rRNA_18S	G	Sample_KRO366	0.0861373	Alkaline		1083	sc_rRNA_18S	G	Sample_KRO381	0.182352	Mg2+
1084	sc_rRNA_18S	A	Sample_KRO366	0.04612	Alkaline		1084	sc_rRNA_18S	A	Sample_KRO381	0.0560694	Mg2+
1085	sc_rRNA_18S	G	Sample_KRO366	0.140161	Alkaline		1085	sc_rRNA_18S	G	Sample_KRO381	0.207608	Mg2+
1086	sc_rRNA_18S	A	Sample_KRO366	0.198186	Alkaline		1086	sc_rRNA_18S	A	Sample_KRO381	0.25307	Mg2+
1087	sc_rRNA_18S	A	Sample_KRO366	0.210191	Alkaline		1087	sc_rRNA_18S	A	Sample_KRO381	0.242967	Mg2+
1088	sc_rRNA_18S	A	Sample_KRO366	0.245206	Alkaline		1088	sc_rRNA_18S	A	Sample_KRO381	0.258121	Mg2+
1089	sc_rRNA_18S	T	Sample_KRO366	0.124154	Alkaline		1089	sc_rRNA_18S	T	Sample_KRO381	0.157095	Mg2+
1090	sc_rRNA_18S	C	Sample_KRO366	0.0731317	Alkaline		1090	sc_rRNA_18S	C	Sample_KRO381	0.157095	Mg2+
1091	sc_rRNA_18S	A	Sample_KRO366	0.283223	Alkaline		1091	sc_rRNA_18S	A	Sample_KRO381	0.303583	Mg2+
1092	sc_rRNA_18S	A	Sample_KRO366	0.196185	Alkaline		1092	sc_rRNA_18S	A	Sample_KRO381	0.258121	Mg2+
1093	sc_rRNA_18S	A	Sample_KRO366	0.150165	Alkaline		1093	sc_rRNA_18S	A	Sample_KRO381	0.268224	Mg2+
1094	sc_rRNA_18S	G	Sample_KRO366	0.595358	Alkaline		1094	sc_rRNA_18S	G	Sample_KRO381	0.702635	Mg2+
1095	sc_rRNA_18S	T	Sample_KRO366	0.239204	Alkaline		1095	sc_rRNA_18S	T	Sample_KRO381	0.29348	Mg2+
1096	sc_rRNA_18S	C	Sample_KRO366	0.193184	Alkaline		1096	sc_rRNA_18S	C	Sample_KRO381	0.308634	Mg2+
1097	sc_rRNA_18S	T	Sample_KRO366	0.2302	Alkaline		1097	sc_rRNA_18S	T	Sample_KRO381	0.404609	Mg2+
1098	sc_rRNA_18S	T	Sample_KRO366	0.179178	Alkaline		1098	sc_rRNA_18S	T	Sample_KRO381	0.29348	Mg2+
1099	sc_rRNA_18S	T	Sample_KRO366	0.0421182	Alkaline		1099	sc_rRNA_18S	T	Sample_KRO381	0.131839	Mg2+
1100	sc_rRNA_18S	G	Sample_KRO366	0.0581252	Alkaline		1100	sc_rRNA_18S	G	Sample_KRO381	0.187403	Mg2+
1101	sc_rRNA_18S	G	Sample_KRO366	0.0571247	Alkaline		1101	sc_rRNA_18S	G	Sample_KRO381	0.182352	Mg2+
1102	sc_rRNA_18S	G	Sample_KRO366	0.108147	Alkaline		1102	sc_rRNA_18S	G	Sample_KRO381	0.152044	Mg2+
1103	sc_rRNA_18S	T	Sample_KRO366	0.0321139	Alkaline		1103	sc_rRNA_18S	T	Sample_KRO381	0.0409155	Mg2+
1104	sc_rRNA_18S	T	Sample_KRO366	0.0421182	Alkaline		1104	sc_rRNA_18S	T	Sample_KRO381	0.0964798	Mg2+
1105	sc_rRNA_18S	C	Sample_KRO366	0.0251109	Alkaline		1105	sc_rRNA_18S	C	Sample_KRO381	0.0964798	Mg2+
1106	sc_rRNA_18S	T	Sample_KRO366	0.0541234	Alkaline		1106	sc_rRNA_18S	T	Sample_KRO381	0.470276	Mg2+
1107	sc_rRNA_18S	G	Sample_KRO366	0.118151	Alkaline		1107	sc_rRNA_18S	G	Sample_KRO381	0.354096	Mg2+
1108	sc_rRNA_18S	G	Sample_KRO366	0.0951412	Alkaline		1108	sc_rRNA_18S	G	Sample_KRO381	0.298532	Mg2+
1109	sc_rRNA_18S	G	Sample_KRO366	0.198186	Alkaline		1109	sc_rRNA_18S	G	Sample_KRO381	0.429865	Mg2+
1110	sc_rRNA_18S	G	Sample_KRO366	0.396272	Alkaline		1110	sc_rRNA_18S	G	Sample_KRO381	0.657174	Mg2+
1111	sc_rRNA_18S	G	Sample_KRO366	0.240204	Alkaline		1111	sc_rRNA_18S	G	Sample_KRO381	0.399558	Mg2+
1112	sc_rRNA_18S	G	Sample_KRO366	0.575349	Alkaline		1112	sc_rRNA_18S	G	Sample_KRO381	1.05623	Mg2+
1113	sc_rRNA_18S	A	Sample_KRO366	1.09758	Alkaline		1113	sc_rRNA_18S	A	Sample_KRO381	1.37446	Mg2+
1114	sc_rRNA_18S	G	Sample_KRO366	1.11958	Alkaline		1114	sc_rRNA_18S	G	Sample_KRO381	1.28859	Mg2+
1115	sc_rRNA_18S	T	Sample_KRO366	0.222196	Alkaline		1115	sc_rRNA_18S	T	Sample_KRO381	0.232865	Mg2+
1116	sc_rRNA_18S	A	Sample_KRO366	0.236202	Alkaline		1116	sc_rRNA_18S	A	Sample_KRO381	0.263173	Mg2+
1117	sc_rRNA_18S	T	Sample_KRO366	0.0101044	Alkaline		1117	sc_rRNA_18S	T	Sample_KRO381	0.0207103	Mg2+
1118	sc_rRNA_18S	G	Sample_KRO366	0.179178	Alkaline		1118	sc_rRNA_18S	G	Sample_KRO381	0.0964798	Mg2+
1119	sc_rRNA_18S	G	Sample_KRO366	1.20262	Alkaline		1119	sc_rRNA_18S	G	Sample_KRO381	0.940046	Mg2+
1120	sc_rRNA_18S	T	Sample_KRO366	0.281222	Alkaline		1120	sc_rRNA_18S	T	Sample_KRO381	0.470276	Mg2+
1121	sc_rRNA_18S	C	Sample_KRO366	0.32424	Alkaline		1121	sc_rRNA_18S	C	Sample_KRO381	0.530891	Mg2+
1122	sc_rRNA_18S	G	Sample_KRO366	3.01941	Alkaline		1122	sc_rRNA_18S	G	Sample_KRO381	2.60192	Mg2+
1123	sc_rRNA_18S	C	Sample_KRO366	0.672391	Alkaline		1123	sc_rRNA_18S	C	Sample_KRO381	0.844072	Mg2+
1124	sc_rRNA_18S	A	Sample_KRO366	2.34912	Alkaline		1124	sc_rRNA_18S	A	Sample_KRO381	1.87959	Mg2+
1125	sc_rRNA_18S	A	Sample_KRO366	0.0751325	Alkaline		1125	sc_rRNA_18S	A	Sample_KRO381	0.0409155	Mg2+
1126	sc_rRNA_18S	G	Sample_KRO366	0.245206	Alkaline		1126	sc_rRNA_18S	G	Sample_KRO381	0.500583	Mg2+
1127	sc_rRNA_18S	G	Sample_KRO366	0.303231	Alkaline		1127	sc_rRNA_18S	G	Sample_KRO381	0.298532	Mg2+
1128	sc_rRNA_18S	C	Sample_KRO366	0.0561243	Alkaline		1128	sc_rRNA_18S	C	Sample_KRO381	0.106582	Mg2+
1129	sc_rRNA_18S	T	Sample_KRO366	0.0581252	Alkaline		1129	sc_rRNA_18S	T	Sample_KRO381	0.0611207	Mg2+
1130	sc_rRNA_18S	G	Sample_KRO366	0.289225	Alkaline		1130	sc_rRNA_18S	G	Sample_KRO381	0.232865	Mg2+
1131	sc_rRNA_18S	A	Sample_KRO366	0.279221	Alkaline		1131	sc_rRNA_18S	A	Sample_KRO381	0.222762	Mg2+
1132	sc_rRNA_18S	A	Sample_KRO366	0.271217	Alkaline		1132	sc_rRNA_18S	A	Sample_KRO381	0.222762	Mg2+
1133	sc_rRNA_18S	A	Sample_KRO366	0.385267	Alkaline		1133	sc_rRNA_18S	A	Sample_KRO381	0.167198	Mg2+
1134	sc_rRNA_18S	C	Sample_KRO366	0.153166	Alkaline		1134	sc_rRNA_18S	C	Sample_KRO381	0.141941	Mg2+
1135	sc_rRNA_18S	T	Sample_KRO366	0.262214	Alkaline		1135	sc_rRNA_18S	T	Sample_KRO381	0.21266	Mg2+
1136	sc_rRNA_18S	T	Sample_KRO366	0.195185	Alkaline		1136	sc_rRNA_18S	T	Sample_KRO381	0.192454	Mg2+
1137	sc_rRNA_18S	A	Sample_KRO366	1.05456	Alkaline		1137	sc_rRNA_18S	A	Sample_KRO381	0.778405	Mg2+
1138	sc_rRNA_18S	A	Sample_KRO366	0.581352	Alkaline		1138	sc_rRNA_18S	A	Sample_KRO381	0.540994	Mg2+
1139	sc_rRNA_18S	A	Sample_KRO366	0.147164	Alkaline		1139	sc_rRNA_18S	A	Sample_KRO381	0.0762746	Mg2+
1140	sc_rRNA_18S	G	Sample_KRO366	0.331243	Alkaline		1140	sc_rRNA_18S	G	Sample_KRO381	0.237916	Mg2+
1141	sc_rRNA_18S	G	Sample_KRO366	0.651382	Alkaline		1141	sc_rRNA_18S	G	Sample_KRO381	0.495532	Mg2+
1142	sc_rRNA_18S	A	Sample_KRO366	0.512322	Alkaline		1142	sc_rRNA_18S	A	Sample_KRO381	0.520789	Mg2+
1143	sc_rRNA_18S	A	Sample_KRO366	0.39227	Alkaline		1143	sc_rRNA_18S	A	Sample_KRO381	0.546045	Mg2+
1144	sc_rRNA_18S	T	Sample_KRO366	0.126155	Alkaline		1144	sc_rRNA_18S	T	Sample_KRO381	0.157095	Mg2+
1145	sc_rRNA_18S	T	Sample_KRO366	0.0791343	Alkaline		1145	sc_rRNA_18S	T	Sample_KRO381	0.207608	Mg2+
1146	sc_rRNA_18S	G	Sample_KRO366	0.257211	Alkaline		1146	sc_rRNA_18S	G	Sample_KRO381	0.343993	Mg2+
1147	sc_rRNA_18S	A	Sample_KRO366	0.13916	Alkaline		1147	sc_rRNA_18S	A	Sample_KRO381	0.217711	Mg2+
1148	sc_rRNA_18S	C	Sample_KRO366	0.0191083	Alkaline		1148	sc_rRNA_18S	C	Sample_KRO381	0.0308129	Mg2+
1149	sc_rRNA_18S	G	Sample_KRO366	0.0851369	Alkaline		1149	sc_rRNA_18S	G	Sample_KRO381	0.126788	Mg2+
1150	sc_rRNA_18S	G	Sample_KRO366	0.167172	Alkaline		1150	sc_rRNA_18S	G	Sample_KRO381	0.298532	Mg2+
1151	sc_rRNA_18S	A	Sample_KRO366	0.0861373	Alkaline		1151	sc_rRNA_18S	A	Sample_KRO381	0.146993	Mg2+
1152	sc_rRNA_18S	A	Sample_KRO366	0.0131057	Alkaline		1152	sc_rRNA_18S	A	Sample_KRO381	0.0459668	Mg2+
1153	sc_rRNA_18S	G	Sample_KRO366	0.0181078	Alkaline		1153	sc_rRNA_18S	G	Sample_KRO381	0.0712233	Mg2+
1154	sc_rRNA_18S	G	Sample_KRO366	0.0281122	Alkaline		1154	sc_rRNA_18S	G	Sample_KRO381	0.106582	Mg2+
1155	sc_rRNA_18S	G	Sample_KRO366	0.142162	Alkaline		1155	sc_rRNA_18S	G	Sample_KRO381	0.1773	Mg2+
1156	sc_rRNA_18S	C	Sample_KRO366	0.0251109	Alkaline		1156	sc_rRNA_18S	C	Sample_KRO381	0.0358642	Mg2+
1157	sc_rRNA_18S	A	Sample_KRO366	0.156168	Alkaline		1157	sc_rRNA_18S	A	Sample_KRO381	0.182352	Mg2+
1158	sc_rRNA_18S	C	Sample_KRO366	0.0711308	Alkaline		1158	sc_rRNA_18S	C	Sample_KRO381	0.197506	Mg2+
1159	sc_rRNA_18S	C	Sample_KRO366	0.0471204	Alkaline		1159	sc_rRNA_18S	C	Sample_KRO381	0.192454	Mg2+
1160	sc_rRNA_18S	A	Sample_KRO366	0.377263	Alkaline		1160	sc_rRNA_18S	A	Sample_KRO381	0.455122	Mg2+
1161	sc_rRNA_18S	C	Sample_KRO366	0.167172	Alkaline		1161	sc_rRNA_18S	C	Sample_KRO381	0.672327	Mg2+
1162	sc_rRNA_18S	C	Sample_KRO366	0.143162	Alkaline		1162	sc_rRNA_18S	C	Sample_KRO381	0.743046	Mg2+
1163	sc_rRNA_18S	A	Sample_KRO366	0.137159	Alkaline		1163	sc_rRNA_18S	A	Sample_KRO381	0.349045	Mg2+
1164	sc_rRNA_18S	G	Sample_KRO366	0.867476	Alkaline		1164	sc_rRNA_18S	G	Sample_KRO381	1.95031	Mg2+
1165	sc_rRNA_18S	G	Sample_KRO366	0.619368	Alkaline		1165	sc_rRNA_18S	G	Sample_KRO381	1.18251	Mg2+
1166	sc_rRNA_18S	A	Sample_KRO366	0.13816	Alkaline		1166	sc_rRNA_18S	A	Sample_KRO381	0.40966	Mg2+
1167	sc_rRNA_18S	G	Sample_KRO366	0.0851369	Alkaline		1167	sc_rRNA_18S	G	Sample_KRO381	0.242967	Mg2+
1168	sc_rRNA_18S	T	Sample_KRO366	0.00610264	Alkaline		1168	sc_rRNA_18S	T	Sample_KRO381	0.0106077	Mg2+
1169	sc_rRNA_18S	G	Sample_KRO366	0.00410178	Alkaline		1169	sc_rRNA_18S	G	Sample_KRO381	0.00555643	Mg2+
1170	sc_rRNA_18S	G	Sample_KRO366	0.0241104	Alkaline		1170	sc_rRNA_18S	G	Sample_KRO381	0.015659	Mg2+
1171	sc_rRNA_18S	A	Sample_KRO366	0.030113	Alkaline		1171	sc_rRNA_18S	A	Sample_KRO381	0.0914285	Mg2+
1172	sc_rRNA_18S	G	Sample_KRO366	0.122153	Alkaline		1172	sc_rRNA_18S	G	Sample_KRO381	0.72284	Mg2+
1173	sc_rRNA_18S	C	Sample_KRO366	0.060126	Alkaline		1173	sc_rRNA_18S	C	Sample_KRO381	0.546045	Mg2+
1174	sc_rRNA_18S	C	Sample_KRO366	0.0771334	Alkaline		1174	sc_rRNA_18S	C	Sample_KRO381	0.515737	Mg2+
1175	sc_rRNA_18S	T	Sample_KRO366	0.0261113	Alkaline		1175	sc_rRNA_18S	T	Sample_KRO381	0.0712233	Mg2+
1176	sc_rRNA_18S	G	Sample_KRO366	0.148164	Alkaline		1176	sc_rRNA_18S	G	Sample_KRO381	0.192454	Mg2+
1177	sc_rRNA_18S	C	Sample_KRO366	0.000100043	Alkaline		1177	sc_rRNA_18S	C	Sample_KRO381	0.00050513	Mg2+
1178	sc_rRNA_18S	G	Sample_KRO366	0.00510221	Alkaline		1178	sc_rRNA_18S	G	Sample_KRO381	0.015659	Mg2+
1179	sc_rRNA_18S	G	Sample_KRO366	0.0151065	Alkaline		1179	sc_rRNA_18S	G	Sample_KRO381	0.00555643	Mg2+
1180	sc_rRNA_18S	C	Sample_KRO366	0.00510221	Alkaline		1180	sc_rRNA_18S	C	Sample_KRO381	0.0207103	Mg2+
1181	sc_rRNA_18S	T	Sample_KRO366	0.00310134	Alkaline		1181	sc_rRNA_18S	T	Sample_KRO381	0.00555643	Mg2+
1182	sc_rRNA_18S	T	Sample_KRO366	0.00410178	Alkaline		1182	sc_rRNA_18S	T	Sample_KRO381	0.0207103	Mg2+
1183	sc_rRNA_18S	A	Sample_KRO366	0.0191083	Alkaline		1183	sc_rRNA_18S	A	Sample_KRO381	0.015659	Mg2+
1184	sc_rRNA_18S	A	Sample_KRO366	0.0121052	Alkaline		1184	sc_rRNA_18S	A	Sample_KRO381	0.015659	Mg2+
1185	sc_rRNA_18S	T	Sample_KRO366	0.00610264	Alkaline		1185	sc_rRNA_18S	T	Sample_KRO381	0.00050513	Mg2+
1186	sc_rRNA_18S	T	Sample_KRO366	0.00310134	Alkaline		1186	sc_rRNA_18S	T	Sample_KRO381	0.0106077	Mg2+
1187	sc_rRNA_18S	T	Sample_KRO366	0.00410178	Alkaline		1187	sc_rRNA_18S	T	Sample_KRO381	0.00555643	Mg2+
1188	sc_rRNA_18S	G	Sample_KRO366	0.0171074	Alkaline		1188	sc_rRNA_18S	G	Sample_KRO381	0.0106077	Mg2+
1189	sc_rRNA_18S	A	Sample_KRO366	0.0151065	Alkaline		1189	sc_rRNA_18S	A	Sample_KRO381	0.00050513	Mg2+
1190	sc_rRNA_18S	C	Sample_KRO366	0.0151065	Alkaline		1190	sc_rRNA_18S	C	Sample_KRO381	0.015659	Mg2+
1191	sc_rRNA_18S	T	Sample_KRO366	0.114149	Alkaline		1191	sc_rRNA_18S	T	Sample_KRO381	0.318737	Mg2+
1192	sc_rRNA_18S	C	Sample_KRO366	0.0751325	Alkaline		1192	sc_rRNA_18S	C	Sample_KRO381	0.172249	Mg2+
1193	sc_rRNA_18S	A	Sample_KRO366	0.375262	Alkaline		1193	sc_rRNA_18S	A	Sample_KRO381	0.530891	Mg2+
1194	sc_rRNA_18S	A	Sample_KRO366	0.526328	Alkaline		1194	sc_rRNA_18S	A	Sample_KRO381	0.606661	Mg2+
1195	sc_rRNA_18S	C	Sample_KRO366	0.186181	Alkaline		1195	sc_rRNA_18S	C	Sample_KRO381	0.258121	Mg2+
1196	sc_rRNA_18S	A	Sample_KRO366	0.41628	Alkaline		1196	sc_rRNA_18S	A	Sample_KRO381	0.520789	Mg2+
1197	sc_rRNA_18S	C	Sample_KRO366	0.0441191	Alkaline		1197	sc_rRNA_18S	C	Sample_KRO381	0.167198	Mg2+
1198	sc_rRNA_18S	G	Sample_KRO366	0.191183	Alkaline		1198	sc_rRNA_18S	G	Sample_KRO381	0.470276	Mg2+
1199	sc_rRNA_18S	G	Sample_KRO366	0.140161	Alkaline		1199	sc_rRNA_18S	G	Sample_KRO381	0.172249	Mg2+
1200	sc_rRNA_18S	G	Sample_KRO366	0.296228	Alkaline		1200	sc_rRNA_18S	G	Sample_KRO381	0.384404	Mg2+
1201	sc_rRNA_18S	G	Sample_KRO366	0.327242	Alkaline		1201	sc_rRNA_18S	G	Sample_KRO381	0.40966	Mg2+
1202	sc_rRNA_18S	A	Sample_KRO366	0.271217	Alkaline		1202	sc_rRNA_18S	A	Sample_KRO381	0.465224	Mg2+
1203	sc_rRNA_18S	A	Sample_KRO366	0.2302	Alkaline		1203	sc_rRNA_18S	A	Sample_KRO381	0.359147	Mg2+
1204	sc_rRNA_18S	A	Sample_KRO366	0.32424	Alkaline		1204	sc_rRNA_18S	A	Sample_KRO381	0.429865	Mg2+
1205	sc_rRNA_18S	C	Sample_KRO366	0.0701304	Alkaline		1205	sc_rRNA_18S	C	Sample_KRO381	0.121736	Mg2+
1206	sc_rRNA_18S	T	Sample_KRO366	0.16117	Alkaline		1206	sc_rRNA_18S	T	Sample_KRO381	0.187403	Mg2+
1207	sc_rRNA_18S	C	Sample_KRO366	0.0691299	Alkaline		1207	sc_rRNA_18S	C	Sample_KRO381	0.0964798	Mg2+
1208	sc_rRNA_18S	A	Sample_KRO366	0.345249	Alkaline		1208	sc_rRNA_18S	A	Sample_KRO381	0.303583	Mg2+
1209	sc_rRNA_18S	C	Sample_KRO366	0.103145	Alkaline		1209	sc_rRNA_18S	C	Sample_KRO381	0.222762	Mg2+
1210	sc_rRNA_18S	C	Sample_KRO366	0.130156	Alkaline		1210	sc_rRNA_18S	C	Sample_KRO381	0.242967	Mg2+
1211	sc_rRNA_18S	A	Sample_KRO366	0.291226	Alkaline		1211	sc_rRNA_18S	A	Sample_KRO381	0.36925	Mg2+
1212	sc_rRNA_18S	G	Sample_KRO366	0.634375	Alkaline		1212	sc_rRNA_18S	G	Sample_KRO381	0.687481	Mg2+
1213	sc_rRNA_18S	G	Sample_KRO366	0.848467	Alkaline		1213	sc_rRNA_18S	G	Sample_KRO381	0.657174	Mg2+
1214	sc_rRNA_18S	T	Sample_KRO366	0.271217	Alkaline		1214	sc_rRNA_18S	T	Sample_KRO381	0.323788	Mg2+
1215	sc_rRNA_18S	C	Sample_KRO366	0.334245	Alkaline		1215	sc_rRNA_18S	C	Sample_KRO381	0.586455	Mg2+
1216	sc_rRNA_18S	C	Sample_KRO366	0.396272	Alkaline		1216	sc_rRNA_18S	C	Sample_KRO381	0.748097	Mg2+
1217	sc_rRNA_18S	A	Sample_KRO366	1.29866	Alkaline		1217	sc_rRNA_18S	A	Sample_KRO381	1.35425	Mg2+
1218	sc_rRNA_18S	G	Sample_KRO366	2.19405	Alkaline		1218	sc_rRNA_18S	G	Sample_KRO381	2.35946	Mg2+
1219	sc_rRNA_18S	A	Sample_KRO366	2.17404	Alkaline		1219	sc_rRNA_18S	A	Sample_KRO381	2.28874	Mg2+
1220	sc_rRNA_18S	C	Sample_KRO366	0.687398	Alkaline		1220	sc_rRNA_18S	C	Sample_KRO381	1.00571	Mg2+
1221	sc_rRNA_18S	A	Sample_KRO366	4.14489	Alkaline		1221	sc_rRNA_18S	A	Sample_KRO381	3.97588	Mg2+
1222	sc_rRNA_18S	C	Sample_KRO366	1.00453	Alkaline		1222	sc_rRNA_18S	C	Sample_KRO381	0.975405	Mg2+
1223	sc_rRNA_18S	A	Sample_KRO366	5.11031	Alkaline		1223	sc_rRNA_18S	A	Sample_KRO381	4.66285	Mg2+
1224	sc_rRNA_18S	A	Sample_KRO366	2.42615	Alkaline		1224	sc_rRNA_18S	A	Sample_KRO381	3.06664	Mg2+
1225	sc_rRNA_18S	T	Sample_KRO366	1.64581	Alkaline		1225	sc_rRNA_18S	T	Sample_KRO381	1.59671	Mg2+
1226	sc_rRNA_18S	A	Sample_KRO366	2.57021	Alkaline		1226	sc_rRNA_18S	A	Sample_KRO381	2.36451	Mg2+
1227	sc_rRNA_18S	A	Sample_KRO366	0.375262	Alkaline		1227	sc_rRNA_18S	A	Sample_KRO381	0.500583	Mg2+
1228	sc_rRNA_18S	G	Sample_KRO366	1.23363	Alkaline		1228	sc_rRNA_18S	G	Sample_KRO381	1.77351	Mg2+
1229	sc_rRNA_18S	G	Sample_KRO366	2.59622	Alkaline		1229	sc_rRNA_18S	G	Sample_KRO381	2.54131	Mg2+
1230	sc_rRNA_18S	A	Sample_KRO366	1.33668	Alkaline		1230	sc_rRNA_18S	A	Sample_KRO381	1.26333	Mg2+
1231	sc_rRNA_18S	T	Sample_KRO366	0.605362	Alkaline		1231	sc_rRNA_18S	T	Sample_KRO381	0.576353	Mg2+
1232	sc_rRNA_18S	T	Sample_KRO366	1.05256	Alkaline		1232	sc_rRNA_18S	T	Sample_KRO381	1.47548	Mg2+
1233	sc_rRNA_18S	G	Sample_KRO366	1.91493	Alkaline		1233	sc_rRNA_18S	G	Sample_KRO381	2.18772	Mg2+
1234	sc_rRNA_18S	A	Sample_KRO366	1.27365	Alkaline		1234	sc_rRNA_18S	A	Sample_KRO381	1.59166	Mg2+
1235	sc_rRNA_18S	C	Sample_KRO366	0.367259	Alkaline		1235	sc_rRNA_18S	C	Sample_KRO381	0.748097	Mg2+
1236	sc_rRNA_18S	A	Sample_KRO366	0.293227	Alkaline		1236	sc_rRNA_18S	A	Sample_KRO381	0.323788	Mg2+
1237	sc_rRNA_18S	G	Sample_KRO366	3.0134	Alkaline		1237	sc_rRNA_18S	G	Sample_KRO381	3.00603	Mg2+
1238	sc_rRNA_18S	A	Sample_KRO366	2.28309	Alkaline		1238	sc_rRNA_18S	A	Sample_KRO381	2.11195	Mg2+
1239	sc_rRNA_18S	T	Sample_KRO366	0.962517	Alkaline		1239	sc_rRNA_18S	T	Sample_KRO381	0.929944	Mg2+
1240	sc_rRNA_18S	T	Sample_KRO366	0.37026	Alkaline		1240	sc_rRNA_18S	T	Sample_KRO381	0.475327	Mg2+
1241	sc_rRNA_18S	G	Sample_KRO366	0.39327	Alkaline		1241	sc_rRNA_18S	G	Sample_KRO381	0.894585	Mg2+
1242	sc_rRNA_18S	A	Sample_KRO366	0.0701304	Alkaline		1242	sc_rRNA_18S	A	Sample_KRO381	0.192454	Mg2+
1243	sc_rRNA_18S	G	Sample_KRO366	0.160169	Alkaline		1243	sc_rRNA_18S	G	Sample_KRO381	0.40966	Mg2+
1244	sc_rRNA_18S	A	Sample_KRO366	0.0481208	Alkaline		1244	sc_rRNA_18S	A	Sample_KRO381	0.121736	Mg2+
1245	sc_rRNA_18S	G	Sample_KRO366	0.210191	Alkaline		1245	sc_rRNA_18S	G	Sample_KRO381	0.419763	Mg2+
1246	sc_rRNA_18S	C	Sample_KRO366	0.0501217	Alkaline		1246	sc_rRNA_18S	C	Sample_KRO381	0.172249	Mg2+
1247	sc_rRNA_18S	T	Sample_KRO366	0.140161	Alkaline		1247	sc_rRNA_18S	T	Sample_KRO381	0.167198	Mg2+
1248	sc_rRNA_18S	C	Sample_KRO366	0.0931403	Alkaline		1248	sc_rRNA_18S	C	Sample_KRO381	0.242967	Mg2+
1249	sc_rRNA_18S	T	Sample_KRO366	0.197185	Alkaline		1249	sc_rRNA_18S	T	Sample_KRO381	0.278326	Mg2+
1250	sc_rRNA_18S	T	Sample_KRO366	0.153166	Alkaline		1250	sc_rRNA_18S	T	Sample_KRO381	0.187403	Mg2+
1251	sc_rRNA_18S	T	Sample_KRO366	0.173175	Alkaline		1251	sc_rRNA_18S	T	Sample_KRO381	0.197506	Mg2+
1252	sc_rRNA_18S	C	Sample_KRO366	0.134158	Alkaline		1252	sc_rRNA_18S	C	Sample_KRO381	0.237916	Mg2+
1253	sc_rRNA_18S	T	Sample_KRO366	0.11615	Alkaline		1253	sc_rRNA_18S	T	Sample_KRO381	0.157095	Mg2+
1254	sc_rRNA_18S	T	Sample_KRO366	0.0801347	Alkaline		1254	sc_rRNA_18S	T	Sample_KRO381	0.152044	Mg2+
1255	sc_rRNA_18S	G	Sample_KRO366	0.637376	Alkaline		1255	sc_rRNA_18S	G	Sample_KRO381	1.02592	Mg2+
1256	sc_rRNA_18S	A	Sample_KRO366	0.387268	Alkaline		1256	sc_rRNA_18S	A	Sample_KRO381	0.652122	Mg2+
1257	sc_rRNA_18S	T	Sample_KRO366	0.172175	Alkaline		1257	sc_rRNA_18S	T	Sample_KRO381	0.328839	Mg2+
1258	sc_rRNA_18S	T	Sample_KRO366	0.176176	Alkaline		1258	sc_rRNA_18S	T	Sample_KRO381	0.323788	Mg2+
1259	sc_rRNA_18S	T	Sample_KRO366	0.129156	Alkaline		1259	sc_rRNA_18S	T	Sample_KRO381	0.303583	Mg2+
1260	sc_rRNA_18S	T	Sample_KRO366	0.0671291	Alkaline		1260	sc_rRNA_18S	T	Sample_KRO381	0.187403	Mg2+
1261	sc_rRNA_18S	G	Sample_KRO366	0.283223	Alkaline		1261	sc_rRNA_18S	G	Sample_KRO381	0.768302	Mg2+
1262	sc_rRNA_18S	T	Sample_KRO366	0.0511221	Alkaline		1262	sc_rRNA_18S	T	Sample_KRO381	0.13689	Mg2+
1263	sc_rRNA_18S	G	Sample_KRO366	0.0671291	Alkaline		1263	sc_rRNA_18S	G	Sample_KRO381	0.182352	Mg2+
1264	sc_rRNA_18S	G	Sample_KRO366	0.0801347	Alkaline		1264	sc_rRNA_18S	G	Sample_KRO381	0.141941	Mg2+
1265	sc_rRNA_18S	G	Sample_KRO366	0.0771334	Alkaline		1265	sc_rRNA_18S	G	Sample_KRO381	0.232865	Mg2+
1266	sc_rRNA_18S	T	Sample_KRO366	0.0311135	Alkaline		1266	sc_rRNA_18S	T	Sample_KRO381	0.116685	Mg2+
1267	sc_rRNA_18S	G	Sample_KRO366	0.180178	Alkaline		1267	sc_rRNA_18S	G	Sample_KRO381	0.424814	Mg2+
1268	sc_rRNA_18S	G	Sample_KRO366	0.194184	Alkaline		1268	sc_rRNA_18S	G	Sample_KRO381	0.242967	Mg2+
1269	sc_rRNA_18S	T	Sample_KRO366	0.0421182	Alkaline		1269	sc_rRNA_18S	T	Sample_KRO381	0.0409155	Mg2+
1270	sc_rRNA_18S	G	Sample_KRO366	0.216194	Alkaline		1270	sc_rRNA_18S	G	Sample_KRO381	0.389455	Mg2+
1271	sc_rRNA_18S	G	Sample_KRO366	0.215193	Alkaline		1271	sc_rRNA_18S	G	Sample_KRO381	0.328839	Mg2+
1272	sc_rRNA_18S	T	Sample_KRO366	0.0571247	Alkaline		1272	sc_rRNA_18S	T	Sample_KRO381	0.121736	Mg2+
1273	sc_rRNA_18S	G	Sample_KRO366	0.332244	Alkaline		1273	sc_rRNA_18S	G	Sample_KRO381	0.349045	Mg2+
1274	sc_rRNA_18S	C	Sample_KRO366	0.0711308	Alkaline		1274	sc_rRNA_18S	C	Sample_KRO381	0.121736	Mg2+
1275	sc_rRNA_18S	A	Sample_KRO366	0.229199	Alkaline		1275	sc_rRNA_18S	A	Sample_KRO381	0.273275	Mg2+
1276	sc_rRNA_18S	T	Sample_KRO366	0.0381165	Alkaline		1276	sc_rRNA_18S	T	Sample_KRO381	0.0510181	Mg2+
1277	sc_rRNA_18S	G	Sample_KRO366	0.223197	Alkaline		1277	sc_rRNA_18S	G	Sample_KRO381	0.354096	Mg2+
1278	sc_rRNA_18S	G	Sample_KRO366	0.404275	Alkaline		1278	sc_rRNA_18S	G	Sample_KRO381	0.495532	Mg2+
1279	sc_rRNA_18S	C	Sample_KRO366	0.0661286	Alkaline		1279	sc_rRNA_18S	C	Sample_KRO381	0.146993	Mg2+
1280	sc_rRNA_18S	C	Sample_KRO366	0.188181	Alkaline		1280	sc_rRNA_18S	C	Sample_KRO381	0.242967	Mg2+
1281	sc_rRNA_18S	G	Sample_KRO366	0.943509	Alkaline		1281	sc_rRNA_18S	G	Sample_KRO381	0.99561	Mg2+
1282	sc_rRNA_18S	T	Sample_KRO366	0.251209	Alkaline		1282	sc_rRNA_18S	T	Sample_KRO381	0.445019	Mg2+
1283	sc_rRNA_18S	T	Sample_KRO366	0.541334	Alkaline		1283	sc_rRNA_18S	T	Sample_KRO381	0.631917	Mg2+
1284	sc_rRNA_18S	C	Sample_KRO366	0.233201	Alkaline		1284	sc_rRNA_18S	C	Sample_KRO381	0.283378	Mg2+
1285	sc_rRNA_18S	T	Sample_KRO366	0.168173	Alkaline		1285	sc_rRNA_18S	T	Sample_KRO381	0.328839	Mg2+
1286	sc_rRNA_18S	T	Sample_KRO366	0.0351152	Alkaline		1286	sc_rRNA_18S	T	Sample_KRO381	0.121736	Mg2+
1287	sc_rRNA_18S	A	Sample_KRO366	0.105146	Alkaline		1287	sc_rRNA_18S	A	Sample_KRO381	0.1773	Mg2+
1288	sc_rRNA_18S	G	Sample_KRO366	0.147164	Alkaline		1288	sc_rRNA_18S	G	Sample_KRO381	0.157095	Mg2+
1289	sc_rRNA_18S	T	Sample_KRO366	0.0631273	Alkaline		1289	sc_rRNA_18S	T	Sample_KRO381	0.101531	Mg2+
1290	sc_rRNA_18S	T	Sample_KRO366	0.0221096	Alkaline		1290	sc_rRNA_18S	T	Sample_KRO381	0.0409155	Mg2+
1291	sc_rRNA_18S	G	Sample_KRO366	0.402274	Alkaline		1291	sc_rRNA_18S	G	Sample_KRO381	0.601609	Mg2+
1292	sc_rRNA_18S	G	Sample_KRO366	0.622369	Alkaline		1292	sc_rRNA_18S	G	Sample_KRO381	0.788507	Mg2+
1293	sc_rRNA_18S	T	Sample_KRO366	0.109147	Alkaline		1293	sc_rRNA_18S	T	Sample_KRO381	0.146993	Mg2+
1294	sc_rRNA_18S	G	Sample_KRO366	0.410278	Alkaline		1294	sc_rRNA_18S	G	Sample_KRO381	0.465224	Mg2+
1295	sc_rRNA_18S	G	Sample_KRO366	0.420282	Alkaline		1295	sc_rRNA_18S	G	Sample_KRO381	0.621815	Mg2+
1296	sc_rRNA_18S	A	Sample_KRO366	0.146163	Alkaline		1296	sc_rRNA_18S	A	Sample_KRO381	0.141941	Mg2+
1297	sc_rRNA_18S	G	Sample_KRO366	0.341248	Alkaline		1297	sc_rRNA_18S	G	Sample_KRO381	0.323788	Mg2+
1298	sc_rRNA_18S	T	Sample_KRO366	0.124154	Alkaline		1298	sc_rRNA_18S	T	Sample_KRO381	0.167198	Mg2+
1299	sc_rRNA_18S	G	Sample_KRO366	0.499316	Alkaline		1299	sc_rRNA_18S	G	Sample_KRO381	0.727892	Mg2+
1300	sc_rRNA_18S	A	Sample_KRO366	0.249208	Alkaline		1300	sc_rRNA_18S	A	Sample_KRO381	0.45007	Mg2+
1301	sc_rRNA_18S	T	Sample_KRO366	0.0521226	Alkaline		1301	sc_rRNA_18S	T	Sample_KRO381	0.131839	Mg2+
1302	sc_rRNA_18S	T	Sample_KRO366	0.0641278	Alkaline		1302	sc_rRNA_18S	T	Sample_KRO381	0.121736	Mg2+
1303	sc_rRNA_18S	T	Sample_KRO366	0.0421182	Alkaline		1303	sc_rRNA_18S	T	Sample_KRO381	0.015659	Mg2+
1304	sc_rRNA_18S	G	Sample_KRO366	0.389269	Alkaline		1304	sc_rRNA_18S	G	Sample_KRO381	0.712738	Mg2+
1305	sc_rRNA_18S	T	Sample_KRO366	0.103145	Alkaline		1305	sc_rRNA_18S	T	Sample_KRO381	0.141941	Mg2+
1306	sc_rRNA_18S	C	Sample_KRO366	0.0961416	Alkaline		1306	sc_rRNA_18S	C	Sample_KRO381	0.192454	Mg2+
1307	sc_rRNA_18S	T	Sample_KRO366	0.16217	Alkaline		1307	sc_rRNA_18S	T	Sample_KRO381	0.258121	Mg2+
1308	sc_rRNA_18S	G	Sample_KRO366	1.32367	Alkaline		1308	sc_rRNA_18S	G	Sample_KRO381	2.82923	Mg2+
1309	sc_rRNA_18S	C	Sample_KRO366	0.159169	Alkaline		1309	sc_rRNA_18S	C	Sample_KRO381	0.414711	Mg2+
1310	sc_rRNA_18S	T	Sample_KRO366	0.273218	Alkaline		1310	sc_rRNA_18S	T	Sample_KRO381	0.429865	Mg2+
1311	sc_rRNA_18S	T	Sample_KRO366	0.325241	Alkaline		1311	sc_rRNA_18S	T	Sample_KRO381	0.394506	Mg2+
1312	sc_rRNA_18S	A	Sample_KRO366	1.91893	Alkaline		1312	sc_rRNA_18S	A	Sample_KRO381	2.26854	Mg2+
1313	sc_rRNA_18S	A	Sample_KRO366	1.40471	Alkaline		1313	sc_rRNA_18S	A	Sample_KRO381	1.40477	Mg2+
1314	sc_rRNA_18S	T	Sample_KRO366	0.598359	Alkaline		1314	sc_rRNA_18S	T	Sample_KRO381	0.515737	Mg2+
1315	sc_rRNA_18S	T	Sample_KRO366	0.397272	Alkaline		1315	sc_rRNA_18S	T	Sample_KRO381	0.36925	Mg2+
1316	sc_rRNA_18S	G	Sample_KRO366	1.34868	Alkaline		1316	sc_rRNA_18S	G	Sample_KRO381	1.44518	Mg2+
1317	sc_rRNA_18S	C	Sample_KRO366	0.163171	Alkaline		1317	sc_rRNA_18S	C	Sample_KRO381	0.343993	Mg2+
1318	sc_rRNA_18S	G	Sample_KRO366	1.3797	Alkaline		1318	sc_rRNA_18S	G	Sample_KRO381	1.78361	Mg2+
1319	sc_rRNA_18S	A	Sample_KRO366	0.727415	Alkaline		1319	sc_rRNA_18S	A	Sample_KRO381	0.697584	Mg2+
1320	sc_rRNA_18S	T	Sample_KRO366	0.294227	Alkaline		1320	sc_rRNA_18S	T	Sample_KRO381	0.313685	Mg2+
1321	sc_rRNA_18S	A	Sample_KRO366	0.829459	Alkaline		1321	sc_rRNA_18S	A	Sample_KRO381	1.00571	Mg2+
1322	sc_rRNA_18S	A	Sample_KRO366	0.48531	Alkaline		1322	sc_rRNA_18S	A	Sample_KRO381	0.535942	Mg2+
1323	sc_rRNA_18S	C	Sample_KRO366	0.0341148	Alkaline		1323	sc_rRNA_18S	C	Sample_KRO381	0.167198	Mg2+
1324	sc_rRNA_18S	G	Sample_KRO366	0.334245	Alkaline		1324	sc_rRNA_18S	G	Sample_KRO381	0.702635	Mg2+
1325	sc_rRNA_18S	A	Sample_KRO366	0.217194	Alkaline		1325	sc_rRNA_18S	A	Sample_KRO381	0.480378	Mg2+
1326	sc_rRNA_18S	A	Sample_KRO366	0.173175	Alkaline		1326	sc_rRNA_18S	A	Sample_KRO381	0.364198	Mg2+
1327	sc_rRNA_18S	C	Sample_KRO366	0.04612	Alkaline		1327	sc_rRNA_18S	C	Sample_KRO381	0.0964798	Mg2+
1328	sc_rRNA_18S	G	Sample_KRO366	0.102144	Alkaline		1328	sc_rRNA_18S	G	Sample_KRO381	0.126788	Mg2+
1329	sc_rRNA_18S	A	Sample_KRO366	0.0371161	Alkaline		1329	sc_rRNA_18S	A	Sample_KRO381	0.0510181	Mg2+
1330	sc_rRNA_18S	G	Sample_KRO366	0.0401174	Alkaline		1330	sc_rRNA_18S	G	Sample_KRO381	0.111634	Mg2+
1331	sc_rRNA_18S	A	Sample_KRO366	0.0421182	Alkaline		1331	sc_rRNA_18S	A	Sample_KRO381	0.0560694	Mg2+
1332	sc_rRNA_18S	C	Sample_KRO366	0.0201087	Alkaline		1332	sc_rRNA_18S	C	Sample_KRO381	0.0863772	Mg2+
1333	sc_rRNA_18S	C	Sample_KRO366	0.0181078	Alkaline		1333	sc_rRNA_18S	C	Sample_KRO381	0.0207103	Mg2+
1334	sc_rRNA_18S	T	Sample_KRO366	0.00610264	Alkaline		1334	sc_rRNA_18S	T	Sample_KRO381	0.015659	Mg2+
1335	sc_rRNA_18S	T	Sample_KRO366	0.00310134	Alkaline		1335	sc_rRNA_18S	T	Sample_KRO381	0.015659	Mg2+
1336	sc_rRNA_18S	A	Sample_KRO366	0.00710308	Alkaline		1336	sc_rRNA_18S	A	Sample_KRO381	0.0257616	Mg2+
1337	sc_rRNA_18S	A	Sample_KRO366	0.0181078	Alkaline		1337	sc_rRNA_18S	A	Sample_KRO381	0.0560694	Mg2+
1338	sc_rRNA_18S	C	Sample_KRO366	0.0211091	Alkaline		1338	sc_rRNA_18S	C	Sample_KRO381	0.146993	Mg2+
1339	sc_rRNA_18S	C	Sample_KRO366	0.0331143	Alkaline		1339	sc_rRNA_18S	C	Sample_KRO381	0.182352	Mg2+
1340	sc_rRNA_18S	T	Sample_KRO366	0.0191083	Alkaline		1340	sc_rRNA_18S	T	Sample_KRO381	0.13689	Mg2+
1341	sc_rRNA_18S	A	Sample_KRO366	0.0871377	Alkaline		1341	sc_rRNA_18S	A	Sample_KRO381	0.29348	Mg2+
1342	sc_rRNA_18S	C	Sample_KRO366	0.0291126	Alkaline		1342	sc_rRNA_18S	C	Sample_KRO381	0.116685	Mg2+
1343	sc_rRNA_18S	T	Sample_KRO366	0.0421182	Alkaline		1343	sc_rRNA_18S	T	Sample_KRO381	0.121736	Mg2+
1344	sc_rRNA_18S	A	Sample_KRO366	0.104145	Alkaline		1344	sc_rRNA_18S	A	Sample_KRO381	0.308634	Mg2+
1345	sc_rRNA_18S	A	Sample_KRO366	0.106146	Alkaline		1345	sc_rRNA_18S	A	Sample_KRO381	0.359147	Mg2+
1346	sc_rRNA_18S	A	Sample_KRO366	0.0951412	Alkaline		1346	sc_rRNA_18S	A	Sample_KRO381	0.338942	Mg2+
1347	sc_rRNA_18S	T	Sample_KRO366	0.0291126	Alkaline		1347	sc_rRNA_18S	T	Sample_KRO381	0.0762746	Mg2+
1348	sc_rRNA_18S	A	Sample_KRO366	0.0501217	Alkaline		1348	sc_rRNA_18S	A	Sample_KRO381	0.106582	Mg2+
1349	sc_rRNA_18S	G	Sample_KRO366	0.0661286	Alkaline		1349	sc_rRNA_18S	G	Sample_KRO381	0.111634	Mg2+
1350	sc_rRNA_18S	T	Sample_KRO366	0.00410178	Alkaline		1350	sc_rRNA_18S	T	Sample_KRO381	0.00050513	Mg2+
1351	sc_rRNA_18S	G	Sample_KRO366	0.0371161	Alkaline		1351	sc_rRNA_18S	G	Sample_KRO381	0.0358642	Mg2+
1352	sc_rRNA_18S	G	Sample_KRO366	0.0121052	Alkaline		1352	sc_rRNA_18S	G	Sample_KRO381	0.015659	Mg2+
1353	sc_rRNA_18S	T	Sample_KRO366	0.00410178	Alkaline		1353	sc_rRNA_18S	T	Sample_KRO381	0.00050513	Mg2+
1354	sc_rRNA_18S	G	Sample_KRO366	0.0371161	Alkaline		1354	sc_rRNA_18S	G	Sample_KRO381	0.0964798	Mg2+
1355	sc_rRNA_18S	C	Sample_KRO366	0.0191083	Alkaline		1355	sc_rRNA_18S	C	Sample_KRO381	0.0510181	Mg2+
1356	sc_rRNA_18S	T	Sample_KRO366	0.0181078	Alkaline		1356	sc_rRNA_18S	T	Sample_KRO381	0.0207103	Mg2+
1357	sc_rRNA_18S	A	Sample_KRO366	0.0551239	Alkaline		1357	sc_rRNA_18S	A	Sample_KRO381	0.106582	Mg2+
1358	sc_rRNA_18S	G	Sample_KRO366	0.206189	Alkaline		1358	sc_rRNA_18S	G	Sample_KRO381	0.25307	Mg2+
1359	sc_rRNA_18S	C	Sample_KRO366	0.0741321	Alkaline		1359	sc_rRNA_18S	C	Sample_KRO381	0.121736	Mg2+
1360	sc_rRNA_18S	A	Sample_KRO366	0.177177	Alkaline		1360	sc_rRNA_18S	A	Sample_KRO381	0.258121	Mg2+
1361	sc_rRNA_18S	T	Sample_KRO366	0.0841364	Alkaline		1361	sc_rRNA_18S	T	Sample_KRO381	0.126788	Mg2+
1362	sc_rRNA_18S	T	Sample_KRO366	0.0621269	Alkaline		1362	sc_rRNA_18S	T	Sample_KRO381	0.146993	Mg2+
1363	sc_rRNA_18S	T	Sample_KRO366	0.0191083	Alkaline		1363	sc_rRNA_18S	T	Sample_KRO381	0.0308129	Mg2+
1364	sc_rRNA_18S	G	Sample_KRO366	0.314236	Alkaline		1364	sc_rRNA_18S	G	Sample_KRO381	1.29869	Mg2+
1365	sc_rRNA_18S	C	Sample_KRO366	0.02311	Alkaline		1365	sc_rRNA_18S	C	Sample_KRO381	0.0964798	Mg2+
1366	sc_rRNA_18S	T	Sample_KRO366	0.0241104	Alkaline		1366	sc_rRNA_18S	T	Sample_KRO381	0.015659	Mg2+
1367	sc_rRNA_18S	G	Sample_KRO366	0.0821356	Alkaline		1367	sc_rRNA_18S	G	Sample_KRO381	0.116685	Mg2+
1368	sc_rRNA_18S	G	Sample_KRO366	0.205189	Alkaline		1368	sc_rRNA_18S	G	Sample_KRO381	0.232865	Mg2+
1369	sc_rRNA_18S	T	Sample_KRO366	0.0691299	Alkaline		1369	sc_rRNA_18S	T	Sample_KRO381	0.172249	Mg2+
1370	sc_rRNA_18S	T	Sample_KRO366	0.0941408	Alkaline		1370	sc_rRNA_18S	T	Sample_KRO381	0.157095	Mg2+
1371	sc_rRNA_18S	A	Sample_KRO366	0.0501217	Alkaline		1371	sc_rRNA_18S	A	Sample_KRO381	0.0813259	Mg2+
1372	sc_rRNA_18S	T	Sample_KRO366	0.0471204	Alkaline		1372	sc_rRNA_18S	T	Sample_KRO381	0.0762746	Mg2+
1373	sc_rRNA_18S	C	Sample_KRO366	0.0651282	Alkaline		1373	sc_rRNA_18S	C	Sample_KRO381	0.0914285	Mg2+
1374	sc_rRNA_18S	C	Sample_KRO366	0.0491213	Alkaline		1374	sc_rRNA_18S	C	Sample_KRO381	0.106582	Mg2+
1375	sc_rRNA_18S	A	Sample_KRO366	0.434288	Alkaline		1375	sc_rRNA_18S	A	Sample_KRO381	0.571302	Mg2+
1376	sc_rRNA_18S	C	Sample_KRO366	0.120152	Alkaline		1376	sc_rRNA_18S	C	Sample_KRO381	0.354096	Mg2+
1377	sc_rRNA_18S	T	Sample_KRO366	0.241204	Alkaline		1377	sc_rRNA_18S	T	Sample_KRO381	0.581404	Mg2+
1378	sc_rRNA_18S	T	Sample_KRO366	0.260213	Alkaline		1378	sc_rRNA_18S	T	Sample_KRO381	0.338942	Mg2+
1379	sc_rRNA_18S	C	Sample_KRO366	0.270217	Alkaline		1379	sc_rRNA_18S	C	Sample_KRO381	0.692533	Mg2+
1380	sc_rRNA_18S	T	Sample_KRO366	0.402274	Alkaline		1380	sc_rRNA_18S	T	Sample_KRO381	0.72284	Mg2+
1381	sc_rRNA_18S	T	Sample_KRO366	0.344249	Alkaline		1381	sc_rRNA_18S	T	Sample_KRO381	1.25828	Mg2+
1382	sc_rRNA_18S	A	Sample_KRO366	0.654383	Alkaline		1382	sc_rRNA_18S	A	Sample_KRO381	1.32394	Mg2+
1383	sc_rRNA_18S	G	Sample_KRO366	2.57622	Alkaline		1383	sc_rRNA_18S	G	Sample_KRO381	5.00129	Mg2+
1384	sc_rRNA_18S	A	Sample_KRO366	0.685397	Alkaline		1384	sc_rRNA_18S	A	Sample_KRO381	1.40982	Mg2+
1385	sc_rRNA_18S	G	Sample_KRO366	0.0491213	Alkaline		1385	sc_rRNA_18S	G	Sample_KRO381	0.0459668	Mg2+
1386	sc_rRNA_18S	G	Sample_KRO366	0.04612	Alkaline		1386	sc_rRNA_18S	G	Sample_KRO381	0.0863772	Mg2+
1387	sc_rRNA_18S	G	Sample_KRO366	0.0681295	Alkaline		1387	sc_rRNA_18S	G	Sample_KRO381	0.121736	Mg2+
1388	sc_rRNA_18S	A	Sample_KRO366	0.0511221	Alkaline		1388	sc_rRNA_18S	A	Sample_KRO381	0.0813259	Mg2+
1389	sc_rRNA_18S	C	Sample_KRO366	0.0211091	Alkaline		1389	sc_rRNA_18S	C	Sample_KRO381	0.0560694	Mg2+
1390	sc_rRNA_18S	T	Sample_KRO366	0.0271117	Alkaline		1390	sc_rRNA_18S	T	Sample_KRO381	0.00050513	Mg2+
1391	sc_rRNA_18S	A	Sample_KRO366	0.0341148	Alkaline		1391	sc_rRNA_18S	A	Sample_KRO381	0.0863772	Mg2+
1392	sc_rRNA_18S	T	Sample_KRO366	0.0311135	Alkaline		1392	sc_rRNA_18S	T	Sample_KRO381	0.0409155	Mg2+
1393	sc_rRNA_18S	C	Sample_KRO366	0.0191083	Alkaline		1393	sc_rRNA_18S	C	Sample_KRO381	0.0106077	Mg2+
1394	sc_rRNA_18S	G	Sample_KRO366	0.111148	Alkaline		1394	sc_rRNA_18S	G	Sample_KRO381	0.157095	Mg2+
1395	sc_rRNA_18S	G	Sample_KRO366	0.179178	Alkaline		1395	sc_rRNA_18S	G	Sample_KRO381	0.207608	Mg2+
1396	sc_rRNA_18S	T	Sample_KRO366	0.0381165	Alkaline		1396	sc_rRNA_18S	T	Sample_KRO381	0.0308129	Mg2+
1397	sc_rRNA_18S	T	Sample_KRO366	0.0501217	Alkaline		1397	sc_rRNA_18S	T	Sample_KRO381	0.0207103	Mg2+
1398	sc_rRNA_18S	T	Sample_KRO366	0.0851369	Alkaline		1398	sc_rRNA_18S	T	Sample_KRO381	0.0510181	Mg2+
1399	sc_rRNA_18S	C	Sample_KRO366	0.076133	Alkaline		1399	sc_rRNA_18S	C	Sample_KRO381	0.187403	Mg2+
1400	sc_rRNA_18S	A	Sample_KRO366	0.355254	Alkaline		1400	sc_rRNA_18S	A	Sample_KRO381	0.389455	Mg2+
1401	sc_rRNA_18S	A	Sample_KRO366	0.123153	Alkaline		1401	sc_rRNA_18S	A	Sample_KRO381	0.187403	Mg2+
1402	sc_rRNA_18S	G	Sample_KRO366	0.672391	Alkaline		1402	sc_rRNA_18S	G	Sample_KRO381	0.551096	Mg2+
1403	sc_rRNA_18S	C	Sample_KRO366	0.177177	Alkaline		1403	sc_rRNA_18S	C	Sample_KRO381	0.202557	Mg2+
1404	sc_rRNA_18S	C	Sample_KRO366	0.0931403	Alkaline		1404	sc_rRNA_18S	C	Sample_KRO381	0.298532	Mg2+
1405	sc_rRNA_18S	G	Sample_KRO366	1.3907	Alkaline		1405	sc_rRNA_18S	G	Sample_KRO381	0.904687	Mg2+
1406	sc_rRNA_18S	A	Sample_KRO366	0.721412	Alkaline		1406	sc_rRNA_18S	A	Sample_KRO381	0.768302	Mg2+
1407	sc_rRNA_18S	T	Sample_KRO366	0.0341148	Alkaline		1407	sc_rRNA_18S	T	Sample_KRO381	0.116685	Mg2+
1408	sc_rRNA_18S	G	Sample_KRO366	0.0661286	Alkaline		1408	sc_rRNA_18S	G	Sample_KRO381	0.13689	Mg2+
1409	sc_rRNA_18S	G	Sample_KRO366	0.146163	Alkaline		1409	sc_rRNA_18S	G	Sample_KRO381	0.303583	Mg2+
1410	sc_rRNA_18S	A	Sample_KRO366	0.128155	Alkaline		1410	sc_rRNA_18S	A	Sample_KRO381	0.187403	Mg2+
1411	sc_rRNA_18S	A	Sample_KRO366	0.0851369	Alkaline		1411	sc_rRNA_18S	A	Sample_KRO381	0.1773	Mg2+
1412	sc_rRNA_18S	G	Sample_KRO366	0.449295	Alkaline		1412	sc_rRNA_18S	G	Sample_KRO381	0.707687	Mg2+
1413	sc_rRNA_18S	T	Sample_KRO366	0.0691299	Alkaline		1413	sc_rRNA_18S	T	Sample_KRO381	0.157095	Mg2+
1414	sc_rRNA_18S	T	Sample_KRO366	0.0741321	Alkaline		1414	sc_rRNA_18S	T	Sample_KRO381	0.101531	Mg2+
1415	sc_rRNA_18S	T	Sample_KRO366	0.0291126	Alkaline		1415	sc_rRNA_18S	T	Sample_KRO381	0.0712233	Mg2+
1416	sc_rRNA_18S	G	Sample_KRO366	0.170174	Alkaline		1416	sc_rRNA_18S	G	Sample_KRO381	0.237916	Mg2+
1417	sc_rRNA_18S	A	Sample_KRO366	0.0961416	Alkaline		1417	sc_rRNA_18S	A	Sample_KRO381	0.111634	Mg2+
1418	sc_rRNA_18S	G	Sample_KRO366	0.621369	Alkaline		1418	sc_rRNA_18S	G	Sample_KRO381	0.500583	Mg2+
1419	sc_rRNA_18S	G	Sample_KRO366	1.52876	Alkaline		1419	sc_rRNA_18S	G	Sample_KRO381	1.10169	Mg2+
1420	sc_rRNA_18S	C	Sample_KRO366	0.474305	Alkaline		1420	sc_rRNA_18S	C	Sample_KRO381	0.631917	Mg2+
1421	sc_rRNA_18S	A	Sample_KRO366	1.96495	Alkaline		1421	sc_rRNA_18S	A	Sample_KRO381	1.50074	Mg2+
1422	sc_rRNA_18S	A	Sample_KRO366	1.55877	Alkaline		1422	sc_rRNA_18S	A	Sample_KRO381	1.48053	Mg2+
1423	sc_rRNA_18S	T	Sample_KRO366	0.752426	Alkaline		1423	sc_rRNA_18S	T	Sample_KRO381	1.06633	Mg2+
1424	sc_rRNA_18S	A	Sample_KRO366	2.082	Alkaline		1424	sc_rRNA_18S	A	Sample_KRO381	2.98582	Mg2+
1425	sc_rRNA_18S	A	Sample_KRO366	3.04142	Alkaline		1425	sc_rRNA_18S	A	Sample_KRO381	4.07185	Mg2+
1426	sc_rRNA_18S	C	Sample_KRO366	0.673392	Alkaline		1426	sc_rRNA_18S	C	Sample_KRO381	1.77856	Mg2+
1427	sc_rRNA_18S	A	Sample_KRO366	0.149165	Alkaline		1427	sc_rRNA_18S	A	Sample_KRO381	0.303583	Mg2+
1428	sc_rRNA_18S	G	Sample_KRO366	0.109147	Alkaline		1428	sc_rRNA_18S	G	Sample_KRO381	0.167198	Mg2+
1429	sc_rRNA_18S	G	Sample_KRO366	0.318238	Alkaline		1429	sc_rRNA_18S	G	Sample_KRO381	0.399558	Mg2+
1430	sc_rRNA_18S	T	Sample_KRO366	0.144162	Alkaline		1430	sc_rRNA_18S	T	Sample_KRO381	0.106582	Mg2+
1431	sc_rRNA_18S	C	Sample_KRO366	0.0711308	Alkaline		1431	sc_rRNA_18S	C	Sample_KRO381	0.121736	Mg2+
1432	sc_rRNA_18S	T	Sample_KRO366	0.0361156	Alkaline		1432	sc_rRNA_18S	T	Sample_KRO381	0.0510181	Mg2+
1433	sc_rRNA_18S	G	Sample_KRO366	0.168173	Alkaline		1433	sc_rRNA_18S	G	Sample_KRO381	0.263173	Mg2+
1434	sc_rRNA_18S	T	Sample_KRO366	0.0361156	Alkaline		1434	sc_rRNA_18S	T	Sample_KRO381	0.066172	Mg2+
1435	sc_rRNA_18S	G	Sample_KRO366	0.247207	Alkaline		1435	sc_rRNA_18S	G	Sample_KRO381	0.323788	Mg2+
1436	sc_rRNA_18S	A	Sample_KRO366	0.126155	Alkaline		1436	sc_rRNA_18S	A	Sample_KRO381	0.0964798	Mg2+
1437	sc_rRNA_18S	T	Sample_KRO366	0.0251109	Alkaline		1437	sc_rRNA_18S	T	Sample_KRO381	0.0257616	Mg2+
1438	sc_rRNA_18S	G	Sample_KRO366	0.41528	Alkaline		1438	sc_rRNA_18S	G	Sample_KRO381	0.7582	Mg2+
1439	sc_rRNA_18S	C	Sample_KRO366	0.105146	Alkaline		1439	sc_rRNA_18S	C	Sample_KRO381	0.374301	Mg2+
1440	sc_rRNA_18S	C	Sample_KRO366	0.216194	Alkaline		1440	sc_rRNA_18S	C	Sample_KRO381	0.500583	Mg2+
1441	sc_rRNA_18S	C	Sample_KRO366	0.243205	Alkaline		1441	sc_rRNA_18S	C	Sample_KRO381	0.495532	Mg2+
1442	sc_rRNA_18S	T	Sample_KRO366	0.314236	Alkaline		1442	sc_rRNA_18S	T	Sample_KRO381	0.29348	Mg2+
1443	sc_rRNA_18S	T	Sample_KRO366	0.217194	Alkaline		1443	sc_rRNA_18S	T	Sample_KRO381	0.389455	Mg2+
1444	sc_rRNA_18S	A	Sample_KRO366	0.193184	Alkaline		1444	sc_rRNA_18S	A	Sample_KRO381	0.192454	Mg2+
1445	sc_rRNA_18S	G	Sample_KRO366	0.446293	Alkaline		1445	sc_rRNA_18S	G	Sample_KRO381	0.652122	Mg2+
1446	sc_rRNA_18S	A	Sample_KRO366	0.308233	Alkaline		1446	sc_rRNA_18S	A	Sample_KRO381	0.232865	Mg2+
1447	sc_rRNA_18S	C	Sample_KRO366	0.053123	Alkaline		1447	sc_rRNA_18S	C	Sample_KRO381	0.13689	Mg2+
1448	sc_rRNA_18S	G	Sample_KRO366	0.662387	Alkaline		1448	sc_rRNA_18S	G	Sample_KRO381	0.768302	Mg2+
1449	sc_rRNA_18S	T	Sample_KRO366	0.0701304	Alkaline		1449	sc_rRNA_18S	T	Sample_KRO381	0.146993	Mg2+
1450	sc_rRNA_18S	T	Sample_KRO366	0.0791343	Alkaline		1450	sc_rRNA_18S	T	Sample_KRO381	0.13689	Mg2+
1451	sc_rRNA_18S	C	Sample_KRO366	0.0221096	Alkaline		1451	sc_rRNA_18S	C	Sample_KRO381	0.0762746	Mg2+
1452	sc_rRNA_18S	T	Sample_KRO366	0.00810351	Alkaline		1452	sc_rRNA_18S	T	Sample_KRO381	0.0308129	Mg2+
1453	sc_rRNA_18S	G	Sample_KRO366	0.0361156	Alkaline		1453	sc_rRNA_18S	G	Sample_KRO381	0.0308129	Mg2+
1454	sc_rRNA_18S	G	Sample_KRO366	0.144162	Alkaline		1454	sc_rRNA_18S	G	Sample_KRO381	0.0409155	Mg2+
1455	sc_rRNA_18S	G	Sample_KRO366	0.211191	Alkaline		1455	sc_rRNA_18S	G	Sample_KRO381	0.13689	Mg2+
1456	sc_rRNA_18S	C	Sample_KRO366	0.0451195	Alkaline		1456	sc_rRNA_18S	C	Sample_KRO381	0.0611207	Mg2+
1457	sc_rRNA_18S	C	Sample_KRO366	0.00410178	Alkaline		1457	sc_rRNA_18S	C	Sample_KRO381	0.0257616	Mg2+
1458	sc_rRNA_18S	G	Sample_KRO366	0.216194	Alkaline		1458	sc_rRNA_18S	G	Sample_KRO381	0.222762	Mg2+
1459	sc_rRNA_18S	C	Sample_KRO366	0.0171074	Alkaline		1459	sc_rRNA_18S	C	Sample_KRO381	0.0409155	Mg2+
1460	sc_rRNA_18S	A	Sample_KRO366	0.125154	Alkaline		1460	sc_rRNA_18S	A	Sample_KRO381	0.157095	Mg2+
1461	sc_rRNA_18S	C	Sample_KRO366	0.0181078	Alkaline		1461	sc_rRNA_18S	C	Sample_KRO381	0.00555643	Mg2+
1462	sc_rRNA_18S	G	Sample_KRO366	0.289225	Alkaline		1462	sc_rRNA_18S	G	Sample_KRO381	0.202557	Mg2+
1463	sc_rRNA_18S	C	Sample_KRO366	0.0251109	Alkaline		1463	sc_rRNA_18S	C	Sample_KRO381	0.0762746	Mg2+
1464	sc_rRNA_18S	G	Sample_KRO366	0.196185	Alkaline		1464	sc_rRNA_18S	G	Sample_KRO381	0.298532	Mg2+
1465	sc_rRNA_18S	C	Sample_KRO366	0.02311	Alkaline		1465	sc_rRNA_18S	C	Sample_KRO381	0.0560694	Mg2+
1466	sc_rRNA_18S	G	Sample_KRO366	0.363257	Alkaline		1466	sc_rRNA_18S	G	Sample_KRO381	0.510686	Mg2+
1467	sc_rRNA_18S	C	Sample_KRO366	0.0841364	Alkaline		1467	sc_rRNA_18S	C	Sample_KRO381	0.111634	Mg2+
1468	sc_rRNA_18S	T	Sample_KRO366	0.129156	Alkaline		1468	sc_rRNA_18S	T	Sample_KRO381	0.258121	Mg2+
1469	sc_rRNA_18S	A	Sample_KRO366	0.406276	Alkaline		1469	sc_rRNA_18S	A	Sample_KRO381	0.596558	Mg2+
1470	sc_rRNA_18S	C	Sample_KRO366	0.060126	Alkaline		1470	sc_rRNA_18S	C	Sample_KRO381	0.273275	Mg2+
1471	sc_rRNA_18S	A	Sample_KRO366	0.350252	Alkaline		1471	sc_rRNA_18S	A	Sample_KRO381	0.470276	Mg2+
1472	sc_rRNA_18S	C	Sample_KRO366	0.0471204	Alkaline		1472	sc_rRNA_18S	C	Sample_KRO381	0.268224	Mg2+
1473	sc_rRNA_18S	T	Sample_KRO366	0.0821356	Alkaline		1473	sc_rRNA_18S	T	Sample_KRO381	0.126788	Mg2+
1474	sc_rRNA_18S	G	Sample_KRO366	0.55534	Alkaline		1474	sc_rRNA_18S	G	Sample_KRO381	1.54115	Mg2+
1475	sc_rRNA_18S	A	Sample_KRO366	0.201187	Alkaline		1475	sc_rRNA_18S	A	Sample_KRO381	0.844072	Mg2+
1476	sc_rRNA_18S	C	Sample_KRO366	0.0171074	Alkaline		1476	sc_rRNA_18S	C	Sample_KRO381	0.167198	Mg2+
1477	sc_rRNA_18S	G	Sample_KRO366	0.0261113	Alkaline		1477	sc_rRNA_18S	G	Sample_KRO381	0.0308129	Mg2+
1478	sc_rRNA_18S	G	Sample_KRO366	0.121152	Alkaline		1478	sc_rRNA_18S	G	Sample_KRO381	0.45007	Mg2+
1479	sc_rRNA_18S	A	Sample_KRO366	0.16117	Alkaline		1479	sc_rRNA_18S	A	Sample_KRO381	0.470276	Mg2+
1480	sc_rRNA_18S	G	Sample_KRO366	0.283223	Alkaline		1480	sc_rRNA_18S	G	Sample_KRO381	0.662225	Mg2+
1481	sc_rRNA_18S	C	Sample_KRO366	0.0741321	Alkaline		1481	sc_rRNA_18S	C	Sample_KRO381	0.237916	Mg2+
1482	sc_rRNA_18S	C	Sample_KRO366	0.030113	Alkaline		1482	sc_rRNA_18S	C	Sample_KRO381	0.268224	Mg2+
1483	sc_rRNA_18S	A	Sample_KRO366	0.195185	Alkaline		1483	sc_rRNA_18S	A	Sample_KRO381	0.626866	Mg2+
1484	sc_rRNA_18S	G	Sample_KRO366	0.388268	Alkaline		1484	sc_rRNA_18S	G	Sample_KRO381	0.884482	Mg2+
1485	sc_rRNA_18S	C	Sample_KRO366	0.0401174	Alkaline		1485	sc_rRNA_18S	C	Sample_KRO381	0.0459668	Mg2+
1486	sc_rRNA_18S	G	Sample_KRO366	0.302231	Alkaline		1486	sc_rRNA_18S	G	Sample_KRO381	0.647071	Mg2+
1487	sc_rRNA_18S	A	Sample_KRO366	0.179178	Alkaline		1487	sc_rRNA_18S	A	Sample_KRO381	0.434917	Mg2+
1488	sc_rRNA_18S	G	Sample_KRO366	0.517324	Alkaline		1488	sc_rRNA_18S	G	Sample_KRO381	1.01582	Mg2+
1489	sc_rRNA_18S	T	Sample_KRO366	0.18418	Alkaline		1489	sc_rRNA_18S	T	Sample_KRO381	0.318737	Mg2+
1490	sc_rRNA_18S	C	Sample_KRO366	0.119152	Alkaline		1490	sc_rRNA_18S	C	Sample_KRO381	0.551096	Mg2+
1491	sc_rRNA_18S	T	Sample_KRO366	0.0441191	Alkaline		1491	sc_rRNA_18S	T	Sample_KRO381	0.141941	Mg2+
1492	sc_rRNA_18S	A	Sample_KRO366	0.0151065	Alkaline		1492	sc_rRNA_18S	A	Sample_KRO381	0.00555643	Mg2+
1493	sc_rRNA_18S	A	Sample_KRO366	0.0631273	Alkaline		1493	sc_rRNA_18S	A	Sample_KRO381	0.141941	Mg2+
1494	sc_rRNA_18S	C	Sample_KRO366	0.0951412	Alkaline		1494	sc_rRNA_18S	C	Sample_KRO381	0.308634	Mg2+
1495	sc_rRNA_18S	C	Sample_KRO366	0.0971421	Alkaline		1495	sc_rRNA_18S	C	Sample_KRO381	0.29348	Mg2+
1496	sc_rRNA_18S	T	Sample_KRO366	0.101144	Alkaline		1496	sc_rRNA_18S	T	Sample_KRO381	0.268224	Mg2+
1497	sc_rRNA_18S	T	Sample_KRO366	0.0361156	Alkaline		1497	sc_rRNA_18S	T	Sample_KRO381	0.172249	Mg2+
1498	sc_rRNA_18S	G	Sample_KRO366	0.408277	Alkaline		1498	sc_rRNA_18S	G	Sample_KRO381	1.28859	Mg2+
1499	sc_rRNA_18S	G	Sample_KRO366	0.783439	Alkaline		1499	sc_rRNA_18S	G	Sample_KRO381	1.03097	Mg2+
1500	sc_rRNA_18S	C	Sample_KRO366	0.225198	Alkaline		1500	sc_rRNA_18S	C	Sample_KRO381	0.828918	Mg2+
1501	sc_rRNA_18S	C	Sample_KRO366	0.240204	Alkaline		1501	sc_rRNA_18S	C	Sample_KRO381	0.687481	Mg2+
1502	sc_rRNA_18S	G	Sample_KRO366	2.55921	Alkaline		1502	sc_rRNA_18S	G	Sample_KRO381	4.96593	Mg2+
1503	sc_rRNA_18S	A	Sample_KRO366	1.17161	Alkaline		1503	sc_rRNA_18S	A	Sample_KRO381	2.01597	Mg2+
1504	sc_rRNA_18S	G	Sample_KRO366	1.63381	Alkaline		1504	sc_rRNA_18S	G	Sample_KRO381	2.34936	Mg2+
1505	sc_rRNA_18S	A	Sample_KRO366	0.265215	Alkaline		1505	sc_rRNA_18S	A	Sample_KRO381	0.475327	Mg2+
1506	sc_rRNA_18S	G	Sample_KRO366	0.861473	Alkaline		1506	sc_rRNA_18S	G	Sample_KRO381	1.5563	Mg2+
1507	sc_rRNA_18S	G	Sample_KRO366	1.50275	Alkaline		1507	sc_rRNA_18S	G	Sample_KRO381	0.869328	Mg2+
1508	sc_rRNA_18S	T	Sample_KRO366	0.430286	Alkaline		1508	sc_rRNA_18S	T	Sample_KRO381	0.455122	Mg2+
1509	sc_rRNA_18S	C	Sample_KRO366	0.60036	Alkaline		1509	sc_rRNA_18S	C	Sample_KRO381	1.04612	Mg2+
1510	sc_rRNA_18S	T	Sample_KRO366	0.614366	Alkaline		1510	sc_rRNA_18S	T	Sample_KRO381	0.854174	Mg2+
1511	sc_rRNA_18S	T	Sample_KRO366	0.472305	Alkaline		1511	sc_rRNA_18S	T	Sample_KRO381	0.631917	Mg2+
1512	sc_rRNA_18S	G	Sample_KRO366	2.92337	Alkaline		1512	sc_rRNA_18S	G	Sample_KRO381	2.20792	Mg2+
1513	sc_rRNA_18S	G	Sample_KRO366	3.67769	Alkaline		1513	sc_rRNA_18S	G	Sample_KRO381	2.84944	Mg2+
1514	sc_rRNA_18S	T	Sample_KRO366	1.08957	Alkaline		1514	sc_rRNA_18S	T	Sample_KRO381	1.25828	Mg2+
1515	sc_rRNA_18S	A	Sample_KRO366	4.20992	Alkaline		1515	sc_rRNA_18S	A	Sample_KRO381	3.11715	Mg2+
1516	sc_rRNA_18S	A	Sample_KRO366	3.09944	Alkaline		1516	sc_rRNA_18S	A	Sample_KRO381	2.75346	Mg2+
1517	sc_rRNA_18S	T	Sample_KRO366	1.79588	Alkaline		1517	sc_rRNA_18S	T	Sample_KRO381	1.69269	Mg2+
1518	sc_rRNA_18S	C	Sample_KRO366	2.087	Alkaline		1518	sc_rRNA_18S	C	Sample_KRO381	1.97556	Mg2+
1519	sc_rRNA_18S	T	Sample_KRO366	1.80288	Alkaline		1519	sc_rRNA_18S	T	Sample_KRO381	2.07659	Mg2+
1520	sc_rRNA_18S	T	Sample_KRO366	1.6168	Alkaline		1520	sc_rRNA_18S	T	Sample_KRO381	1.47043	Mg2+
1521	sc_rRNA_18S	G	Sample_KRO366	3.09444	Alkaline		1521	sc_rRNA_18S	G	Sample_KRO381	3.14746	Mg2+
1522	sc_rRNA_18S	T	Sample_KRO366	1.49675	Alkaline		1522	sc_rRNA_18S	T	Sample_KRO381	1.88969	Mg2+
1523	sc_rRNA_18S	G	Sample_KRO366	2.72928	Alkaline		1523	sc_rRNA_18S	G	Sample_KRO381	4.22844	Mg2+
1524	sc_rRNA_18S	A	Sample_KRO366	2.02998	Alkaline		1524	sc_rRNA_18S	A	Sample_KRO381	3.01613	Mg2+
1525	sc_rRNA_18S	A	Sample_KRO366	2.65825	Alkaline		1525	sc_rRNA_18S	A	Sample_KRO381	3.63239	Mg2+
1526	sc_rRNA_18S	A	Sample_KRO366	3.25551	Alkaline		1526	sc_rRNA_18S	A	Sample_KRO381	4.05164	Mg2+
1527	sc_rRNA_18S	C	Sample_KRO366	0.509321	Alkaline		1527	sc_rRNA_18S	C	Sample_KRO381	1.08148	Mg2+
1528	sc_rRNA_18S	T	Sample_KRO366	0.630373	Alkaline		1528	sc_rRNA_18S	T	Sample_KRO381	0.844072	Mg2+
1529	sc_rRNA_18S	C	Sample_KRO366	0.0211091	Alkaline		1529	sc_rRNA_18S	C	Sample_KRO381	0.0257616	Mg2+
1530	sc_rRNA_18S	C	Sample_KRO366	0.0141061	Alkaline		1530	sc_rRNA_18S	C	Sample_KRO381	0.0459668	Mg2+
1531	sc_rRNA_18S	G	Sample_KRO366	1.41771	Alkaline		1531	sc_rRNA_18S	G	Sample_KRO381	1.42497	Mg2+
1532	sc_rRNA_18S	T	Sample_KRO366	0.279221	Alkaline		1532	sc_rRNA_18S	T	Sample_KRO381	0.505635	Mg2+
1533	sc_rRNA_18S	C	Sample_KRO366	0.0701304	Alkaline		1533	sc_rRNA_18S	C	Sample_KRO381	0.242967	Mg2+
1534	sc_rRNA_18S	G	Sample_KRO366	0.37026	Alkaline		1534	sc_rRNA_18S	G	Sample_KRO381	0.616763	Mg2+
1535	sc_rRNA_18S	T	Sample_KRO366	0.0711308	Alkaline		1535	sc_rRNA_18S	T	Sample_KRO381	0.172249	Mg2+
1536	sc_rRNA_18S	G	Sample_KRO366	0.552339	Alkaline		1536	sc_rRNA_18S	G	Sample_KRO381	0.414711	Mg2+
1537	sc_rRNA_18S	C	Sample_KRO366	0.204188	Alkaline		1537	sc_rRNA_18S	C	Sample_KRO381	0.343993	Mg2+
1538	sc_rRNA_18S	T	Sample_KRO366	0.150165	Alkaline		1538	sc_rRNA_18S	T	Sample_KRO381	0.278326	Mg2+
1539	sc_rRNA_18S	G	Sample_KRO366	0.169173	Alkaline		1539	sc_rRNA_18S	G	Sample_KRO381	0.1773	Mg2+
1540	sc_rRNA_18S	G	Sample_KRO366	0.0801347	Alkaline		1540	sc_rRNA_18S	G	Sample_KRO381	0.116685	Mg2+
1541	sc_rRNA_18S	G	Sample_KRO366	0.127155	Alkaline		1541	sc_rRNA_18S	G	Sample_KRO381	0.0914285	Mg2+
1542	sc_rRNA_18S	G	Sample_KRO366	0.18518	Alkaline		1542	sc_rRNA_18S	G	Sample_KRO381	0.152044	Mg2+
1543	sc_rRNA_18S	A	Sample_KRO366	0.0541234	Alkaline		1543	sc_rRNA_18S	A	Sample_KRO381	0.0358642	Mg2+
1544	sc_rRNA_18S	T	Sample_KRO366	0.00510221	Alkaline		1544	sc_rRNA_18S	T	Sample_KRO381	0.00050513	Mg2+
1545	sc_rRNA_18S	A	Sample_KRO366	0.0141061	Alkaline		1545	sc_rRNA_18S	A	Sample_KRO381	0.00050513	Mg2+
1546	sc_rRNA_18S	G	Sample_KRO366	0.0151065	Alkaline		1546	sc_rRNA_18S	G	Sample_KRO381	0.066172	Mg2+
1547	sc_rRNA_18S	A	Sample_KRO366	0.0111048	Alkaline		1547	sc_rRNA_18S	A	Sample_KRO381	0.0409155	Mg2+
1548	sc_rRNA_18S	G	Sample_KRO366	0.103145	Alkaline		1548	sc_rRNA_18S	G	Sample_KRO381	0.152044	Mg2+
1549	sc_rRNA_18S	C	Sample_KRO366	0.0331143	Alkaline		1549	sc_rRNA_18S	C	Sample_KRO381	0.192454	Mg2+
1550	sc_rRNA_18S	A	Sample_KRO366	0.0751325	Alkaline		1550	sc_rRNA_18S	A	Sample_KRO381	0.187403	Mg2+
1551	sc_rRNA_18S	T	Sample_KRO366	0.0101044	Alkaline		1551	sc_rRNA_18S	T	Sample_KRO381	0.00555643	Mg2+
1552	sc_rRNA_18S	T	Sample_KRO366	0.0111048	Alkaline		1552	sc_rRNA_18S	T	Sample_KRO381	0.0510181	Mg2+
1553	sc_rRNA_18S	G	Sample_KRO366	0.053123	Alkaline		1553	sc_rRNA_18S	G	Sample_KRO381	0.288429	Mg2+
1554	sc_rRNA_18S	T	Sample_KRO366	0.02311	Alkaline		1554	sc_rRNA_18S	T	Sample_KRO381	0.0560694	Mg2+
1555	sc_rRNA_18S	A	Sample_KRO366	0.0861373	Alkaline		1555	sc_rRNA_18S	A	Sample_KRO381	0.308634	Mg2+
1556	sc_rRNA_18S	A	Sample_KRO366	0.0321139	Alkaline		1556	sc_rRNA_18S	A	Sample_KRO381	0.167198	Mg2+
1557	sc_rRNA_18S	T	Sample_KRO366	0.030113	Alkaline		1557	sc_rRNA_18S	T	Sample_KRO381	0.066172	Mg2+
1558	sc_rRNA_18S	T	Sample_KRO366	0.0291126	Alkaline		1558	sc_rRNA_18S	T	Sample_KRO381	0.121736	Mg2+
1559	sc_rRNA_18S	A	Sample_KRO366	0.04612	Alkaline		1559	sc_rRNA_18S	A	Sample_KRO381	0.172249	Mg2+
1560	sc_rRNA_18S	T	Sample_KRO366	0.00510221	Alkaline		1560	sc_rRNA_18S	T	Sample_KRO381	0.0459668	Mg2+
1561	sc_rRNA_18S	T	Sample_KRO366	0.00110048	Alkaline		1561	sc_rRNA_18S	T	Sample_KRO381	0.0207103	Mg2+
1562	sc_rRNA_18S	G	Sample_KRO366	0.0101044	Alkaline		1562	sc_rRNA_18S	G	Sample_KRO381	0.0762746	Mg2+
1563	sc_rRNA_18S	C	Sample_KRO366	0.00210091	Alkaline		1563	sc_rRNA_18S	C	Sample_KRO381	0.0611207	Mg2+
1564	sc_rRNA_18S	T	Sample_KRO366	0.00410178	Alkaline		1564	sc_rRNA_18S	T	Sample_KRO381	0.0560694	Mg2+
1565	sc_rRNA_18S	C	Sample_KRO366	0.00410178	Alkaline		1565	sc_rRNA_18S	C	Sample_KRO381	0.111634	Mg2+
1566	sc_rRNA_18S	T	Sample_KRO366	0.00310134	Alkaline		1566	sc_rRNA_18S	T	Sample_KRO381	0.0611207	Mg2+
1567	sc_rRNA_18S	T	Sample_KRO366	0.00210091	Alkaline		1567	sc_rRNA_18S	T	Sample_KRO381	0.0207103	Mg2+
1568	sc_rRNA_18S	C	Sample_KRO366	0.0111048	Alkaline		1568	sc_rRNA_18S	C	Sample_KRO381	0.0257616	Mg2+
1569	sc_rRNA_18S	A	Sample_KRO366	0.0111048	Alkaline		1569	sc_rRNA_18S	A	Sample_KRO381	0.0510181	Mg2+
1570	sc_rRNA_18S	A	Sample_KRO366	0.0101044	Alkaline		1570	sc_rRNA_18S	A	Sample_KRO381	0.131839	Mg2+
1571	sc_rRNA_18S	C	Sample_KRO366	0.00910394	Alkaline		1571	sc_rRNA_18S	C	Sample_KRO381	0.0863772	Mg2+
1572	sc_rRNA_18S	G	Sample_KRO366	0.0101044	Alkaline		1572	sc_rRNA_18S	G	Sample_KRO381	0.182352	Mg2+
1573	sc_rRNA_18S	A	Sample_KRO366	0.0201087	Alkaline		1573	sc_rRNA_18S	A	Sample_KRO381	0.0560694	Mg2+
1574	sc_rRNA_18S	G	Sample_KRO366	0.0751325	Alkaline		1574	sc_rRNA_18S	G	Sample_KRO381	0.0762746	Mg2+
1575	sc_rRNA_18S	G	Sample_KRO366	414.284	Alkaline		1575	sc_rRNA_18S	G	Sample_KRO381	35.2535	Mg2+
1576	sc_rRNA_18S	A	Sample_KRO366	0.198186	Alkaline		1576	sc_rRNA_18S	A	Sample_KRO381	0.13689	Mg2+
1577	sc_rRNA_18S	A	Sample_KRO366	0.120152	Alkaline		1577	sc_rRNA_18S	A	Sample_KRO381	0.258121	Mg2+
1578	sc_rRNA_18S	T	Sample_KRO366	0.0501217	Alkaline		1578	sc_rRNA_18S	T	Sample_KRO381	0.0409155	Mg2+
1579	sc_rRNA_18S	T	Sample_KRO366	0.0821356	Alkaline		1579	sc_rRNA_18S	T	Sample_KRO381	0.0712233	Mg2+
1580	sc_rRNA_18S	C	Sample_KRO366	0.030113	Alkaline		1580	sc_rRNA_18S	C	Sample_KRO381	0.0712233	Mg2+
1581	sc_rRNA_18S	C	Sample_KRO366	0.0291126	Alkaline		1581	sc_rRNA_18S	C	Sample_KRO381	0.0914285	Mg2+
1582	sc_rRNA_18S	T	Sample_KRO366	0.0311135	Alkaline		1582	sc_rRNA_18S	T	Sample_KRO381	0.101531	Mg2+
1583	sc_rRNA_18S	A	Sample_KRO366	0.0691299	Alkaline		1583	sc_rRNA_18S	A	Sample_KRO381	0.237916	Mg2+
1584	sc_rRNA_18S	G	Sample_KRO366	0.137159	Alkaline		1584	sc_rRNA_18S	G	Sample_KRO381	0.40966	Mg2+
1585	sc_rRNA_18S	T	Sample_KRO366	0.0501217	Alkaline		1585	sc_rRNA_18S	T	Sample_KRO381	0.0611207	Mg2+
1586	sc_rRNA_18S	A	Sample_KRO366	0.0311135	Alkaline		1586	sc_rRNA_18S	A	Sample_KRO381	0.101531	Mg2+
1587	sc_rRNA_18S	A	Sample_KRO366	0.0261113	Alkaline		1587	sc_rRNA_18S	A	Sample_KRO381	0.0964798	Mg2+
1588	sc_rRNA_18S	G	Sample_KRO366	0.0491213	Alkaline		1588	sc_rRNA_18S	G	Sample_KRO381	0.0611207	Mg2+
1589	sc_rRNA_18S	C	Sample_KRO366	0.00510221	Alkaline		1589	sc_rRNA_18S	C	Sample_KRO381	0.0106077	Mg2+
1590	sc_rRNA_18S	G	Sample_KRO366	0.11515	Alkaline		1590	sc_rRNA_18S	G	Sample_KRO381	0.172249	Mg2+
1591	sc_rRNA_18S	C	Sample_KRO366	0.0101044	Alkaline		1591	sc_rRNA_18S	C	Sample_KRO381	0.0459668	Mg2+
1592	sc_rRNA_18S	A	Sample_KRO366	0.0881382	Alkaline		1592	sc_rRNA_18S	A	Sample_KRO381	0.0964798	Mg2+
1593	sc_rRNA_18S	A	Sample_KRO366	0.0491213	Alkaline		1593	sc_rRNA_18S	A	Sample_KRO381	0.0712233	Mg2+
1594	sc_rRNA_18S	G	Sample_KRO366	0.145163	Alkaline		1594	sc_rRNA_18S	G	Sample_KRO381	0.242967	Mg2+
1595	sc_rRNA_18S	T	Sample_KRO366	0.0631273	Alkaline		1595	sc_rRNA_18S	T	Sample_KRO381	0.106582	Mg2+
1596	sc_rRNA_18S	C	Sample_KRO366	0.0291126	Alkaline		1596	sc_rRNA_18S	C	Sample_KRO381	0.066172	Mg2+
1597	sc_rRNA_18S	A	Sample_KRO366	0.0931403	Alkaline		1597	sc_rRNA_18S	A	Sample_KRO381	0.172249	Mg2+
1598	sc_rRNA_18S	T	Sample_KRO366	0.0481208	Alkaline		1598	sc_rRNA_18S	T	Sample_KRO381	0.182352	Mg2+
1599	sc_rRNA_18S	C	Sample_KRO366	0.0261113	Alkaline		1599	sc_rRNA_18S	C	Sample_KRO381	0.0409155	Mg2+
1600	sc_rRNA_18S	A	Sample_KRO366	0.0791343	Alkaline		1600	sc_rRNA_18S	A	Sample_KRO381	0.126788	Mg2+
1601	sc_rRNA_18S	G	Sample_KRO366	0.285224	Alkaline		1601	sc_rRNA_18S	G	Sample_KRO381	0.394506	Mg2+
1602	sc_rRNA_18S	C	Sample_KRO366	0.0621269	Alkaline		1602	sc_rRNA_18S	C	Sample_KRO381	0.162147	Mg2+
1603	sc_rRNA_18S	T	Sample_KRO366	0.0931403	Alkaline		1603	sc_rRNA_18S	T	Sample_KRO381	0.187403	Mg2+
1604	sc_rRNA_18S	T	Sample_KRO366	0.0571247	Alkaline		1604	sc_rRNA_18S	T	Sample_KRO381	0.182352	Mg2+
1605	sc_rRNA_18S	G	Sample_KRO366	0.351252	Alkaline		1605	sc_rRNA_18S	G	Sample_KRO381	0.343993	Mg2+
1606	sc_rRNA_18S	C	Sample_KRO366	0.0821356	Alkaline		1606	sc_rRNA_18S	C	Sample_KRO381	0.187403	Mg2+
1607	sc_rRNA_18S	G	Sample_KRO366	0.330243	Alkaline		1607	sc_rRNA_18S	G	Sample_KRO381	0.429865	Mg2+
1608	sc_rRNA_18S	T	Sample_KRO366	0.133158	Alkaline		1608	sc_rRNA_18S	T	Sample_KRO381	0.126788	Mg2+
1609	sc_rRNA_18S	T	Sample_KRO366	0.782439	Alkaline		1609	sc_rRNA_18S	T	Sample_KRO381	1.51589	Mg2+
1610	sc_rRNA_18S	G	Sample_KRO366	0.76143	Alkaline		1610	sc_rRNA_18S	G	Sample_KRO381	1.02592	Mg2+
1611	sc_rRNA_18S	A	Sample_KRO366	0.390269	Alkaline		1611	sc_rRNA_18S	A	Sample_KRO381	0.530891	Mg2+
1612	sc_rRNA_18S	T	Sample_KRO366	0.102144	Alkaline		1612	sc_rRNA_18S	T	Sample_KRO381	0.268224	Mg2+
1613	sc_rRNA_18S	T	Sample_KRO366	0.148164	Alkaline		1613	sc_rRNA_18S	T	Sample_KRO381	0.242967	Mg2+
1614	sc_rRNA_18S	A	Sample_KRO366	0.18418	Alkaline		1614	sc_rRNA_18S	A	Sample_KRO381	0.278326	Mg2+
1615	sc_rRNA_18S	C	Sample_KRO366	0.0331143	Alkaline		1615	sc_rRNA_18S	C	Sample_KRO381	0.121736	Mg2+
1616	sc_rRNA_18S	G	Sample_KRO366	0.200187	Alkaline		1616	sc_rRNA_18S	G	Sample_KRO381	0.379352	Mg2+
1617	sc_rRNA_18S	T	Sample_KRO366	0.0501217	Alkaline		1617	sc_rRNA_18S	T	Sample_KRO381	0.182352	Mg2+
1618	sc_rRNA_18S	C	Sample_KRO366	0.0241104	Alkaline		1618	sc_rRNA_18S	C	Sample_KRO381	0.0914285	Mg2+
1619	sc_rRNA_18S	C	Sample_KRO366	0.0471204	Alkaline		1619	sc_rRNA_18S	C	Sample_KRO381	0.13689	Mg2+
1620	sc_rRNA_18S	C	Sample_KRO366	0.0251109	Alkaline		1620	sc_rRNA_18S	C	Sample_KRO381	0.0863772	Mg2+
1621	sc_rRNA_18S	T	Sample_KRO366	0.016107	Alkaline		1621	sc_rRNA_18S	T	Sample_KRO381	0.0106077	Mg2+
1622	sc_rRNA_18S	G	Sample_KRO366	0.167172	Alkaline		1622	sc_rRNA_18S	G	Sample_KRO381	0.162147	Mg2+
1623	sc_rRNA_18S	C	Sample_KRO366	0.02311	Alkaline		1623	sc_rRNA_18S	C	Sample_KRO381	0.0409155	Mg2+
1624	sc_rRNA_18S	C	Sample_KRO366	0.0671291	Alkaline		1624	sc_rRNA_18S	C	Sample_KRO381	0.0813259	Mg2+
1625	sc_rRNA_18S	C	Sample_KRO366	0.0581252	Alkaline		1625	sc_rRNA_18S	C	Sample_KRO381	0.101531	Mg2+
1626	sc_rRNA_18S	T	Sample_KRO366	0.0791343	Alkaline		1626	sc_rRNA_18S	T	Sample_KRO381	0.157095	Mg2+
1627	sc_rRNA_18S	T	Sample_KRO366	0.0841364	Alkaline		1627	sc_rRNA_18S	T	Sample_KRO381	0.172249	Mg2+
1628	sc_rRNA_18S	T	Sample_KRO366	0.0591256	Alkaline		1628	sc_rRNA_18S	T	Sample_KRO381	0.162147	Mg2+
1629	sc_rRNA_18S	G	Sample_KRO366	0.175176	Alkaline		1629	sc_rRNA_18S	G	Sample_KRO381	0.323788	Mg2+
1630	sc_rRNA_18S	T	Sample_KRO366	0.0441191	Alkaline		1630	sc_rRNA_18S	T	Sample_KRO381	0.13689	Mg2+
1631	sc_rRNA_18S	A	Sample_KRO366	0.133158	Alkaline		1631	sc_rRNA_18S	A	Sample_KRO381	0.131839	Mg2+
1632	sc_rRNA_18S	C	Sample_KRO366	0.0171074	Alkaline		1632	sc_rRNA_18S	C	Sample_KRO381	0.197506	Mg2+
1633	sc_rRNA_18S	A	Sample_KRO366	0.123153	Alkaline		1633	sc_rRNA_18S	A	Sample_KRO381	0.480378	Mg2+
1634	sc_rRNA_18S	C	Sample_KRO366	0.0351152	Alkaline		1634	sc_rRNA_18S	C	Sample_KRO381	0.283378	Mg2+
1635	sc_rRNA_18S	A	Sample_KRO366	0.145163	Alkaline		1635	sc_rRNA_18S	A	Sample_KRO381	0.530891	Mg2+
1636	sc_rRNA_18S	C	Sample_KRO366	0.0851369	Alkaline		1636	sc_rRNA_18S	C	Sample_KRO381	0.677379	Mg2+
1637	sc_rRNA_18S	C	Sample_KRO366	0.02311	Alkaline		1637	sc_rRNA_18S	C	Sample_KRO381	0.182352	Mg2+
1638	sc_rRNA_18S	G	Sample_KRO366	0.258212	Alkaline		1638	sc_rRNA_18S	G	Sample_KRO381	0.940046	Mg2+
1639	sc_rRNA_18S	C	Sample_KRO366	0.0411178	Alkaline		1639	sc_rRNA_18S	C	Sample_KRO381	0.232865	Mg2+
1640	sc_rRNA_18S	C	Sample_KRO366	0.0361156	Alkaline		1640	sc_rRNA_18S	C	Sample_KRO381	0.121736	Mg2+
1641	sc_rRNA_18S	C	Sample_KRO366	0.0151065	Alkaline		1641	sc_rRNA_18S	C	Sample_KRO381	0.0106077	Mg2+
1642	sc_rRNA_18S	G	Sample_KRO366	0.724414	Alkaline		1642	sc_rRNA_18S	G	Sample_KRO381	0.374301	Mg2+
1643	sc_rRNA_18S	T	Sample_KRO366	0.0921399	Alkaline		1643	sc_rRNA_18S	T	Sample_KRO381	0.0762746	Mg2+
1644	sc_rRNA_18S	C	Sample_KRO366	0.0871377	Alkaline		1644	sc_rRNA_18S	C	Sample_KRO381	0.141941	Mg2+
1645	sc_rRNA_18S	G	Sample_KRO366	0.838463	Alkaline		1645	sc_rRNA_18S	G	Sample_KRO381	0.768302	Mg2+
1646	sc_rRNA_18S	C	Sample_KRO366	0.193184	Alkaline		1646	sc_rRNA_18S	C	Sample_KRO381	0.242967	Mg2+
1647	sc_rRNA_18S	T	Sample_KRO366	0.302231	Alkaline		1647	sc_rRNA_18S	T	Sample_KRO381	0.359147	Mg2+
1648	sc_rRNA_18S	A	Sample_KRO366	1.03655	Alkaline		1648	sc_rRNA_18S	A	Sample_KRO381	0.748097	Mg2+
1649	sc_rRNA_18S	G	Sample_KRO366	1.32467	Alkaline		1649	sc_rRNA_18S	G	Sample_KRO381	0.844072	Mg2+
1650	sc_rRNA_18S	T	Sample_KRO366	0.233201	Alkaline		1650	sc_rRNA_18S	T	Sample_KRO381	0.354096	Mg2+
1651	sc_rRNA_18S	A	Sample_KRO366	0.481308	Alkaline		1651	sc_rRNA_18S	A	Sample_KRO381	0.394506	Mg2+
1652	sc_rRNA_18S	C	Sample_KRO366	0.157168	Alkaline		1652	sc_rRNA_18S	C	Sample_KRO381	0.308634	Mg2+
1653	sc_rRNA_18S	C	Sample_KRO366	0.104145	Alkaline		1653	sc_rRNA_18S	C	Sample_KRO381	0.101531	Mg2+
1654	sc_rRNA_18S	G	Sample_KRO366	0.66939	Alkaline		1654	sc_rRNA_18S	G	Sample_KRO381	0.783456	Mg2+
1655	sc_rRNA_18S	A	Sample_KRO366	0.494314	Alkaline		1655	sc_rRNA_18S	A	Sample_KRO381	0.505635	Mg2+
1656	sc_rRNA_18S	T	Sample_KRO366	0.131157	Alkaline		1656	sc_rRNA_18S	T	Sample_KRO381	0.13689	Mg2+
1657	sc_rRNA_18S	T	Sample_KRO366	0.166172	Alkaline		1657	sc_rRNA_18S	T	Sample_KRO381	0.141941	Mg2+
1658	sc_rRNA_18S	G	Sample_KRO366	0.541334	Alkaline		1658	sc_rRNA_18S	G	Sample_KRO381	0.727892	Mg2+
1659	sc_rRNA_18S	A	Sample_KRO366	0.307233	Alkaline		1659	sc_rRNA_18S	A	Sample_KRO381	0.323788	Mg2+
1660	sc_rRNA_18S	A	Sample_KRO366	0.236202	Alkaline		1660	sc_rRNA_18S	A	Sample_KRO381	0.364198	Mg2+
1661	sc_rRNA_18S	T	Sample_KRO366	0.0101044	Alkaline		1661	sc_rRNA_18S	T	Sample_KRO381	0.0358642	Mg2+
1662	sc_rRNA_18S	G	Sample_KRO366	0.295228	Alkaline		1662	sc_rRNA_18S	G	Sample_KRO381	0.333891	Mg2+
1663	sc_rRNA_18S	G	Sample_KRO366	0.294227	Alkaline		1663	sc_rRNA_18S	G	Sample_KRO381	0.248019	Mg2+
1664	sc_rRNA_18S	C	Sample_KRO366	0.111148	Alkaline		1664	sc_rRNA_18S	C	Sample_KRO381	0.222762	Mg2+
1665	sc_rRNA_18S	T	Sample_KRO366	0.170174	Alkaline		1665	sc_rRNA_18S	T	Sample_KRO381	0.242967	Mg2+
1666	sc_rRNA_18S	T	Sample_KRO366	0.18518	Alkaline		1666	sc_rRNA_18S	T	Sample_KRO381	0.283378	Mg2+
1667	sc_rRNA_18S	A	Sample_KRO366	0.545336	Alkaline		1667	sc_rRNA_18S	A	Sample_KRO381	0.707687	Mg2+
1668	sc_rRNA_18S	G	Sample_KRO366	0.586354	Alkaline		1668	sc_rRNA_18S	G	Sample_KRO381	0.945097	Mg2+
1669	sc_rRNA_18S	T	Sample_KRO366	0.128155	Alkaline		1669	sc_rRNA_18S	T	Sample_KRO381	0.394506	Mg2+
1670	sc_rRNA_18S	G	Sample_KRO366	0.722413	Alkaline		1670	sc_rRNA_18S	G	Sample_KRO381	1.46033	Mg2+
1671	sc_rRNA_18S	A	Sample_KRO366	0.0941408	Alkaline		1671	sc_rRNA_18S	A	Sample_KRO381	0.222762	Mg2+
1672	sc_rRNA_18S	G	Sample_KRO366	0.202188	Alkaline		1672	sc_rRNA_18S	G	Sample_KRO381	0.455122	Mg2+
1673	sc_rRNA_18S	G	Sample_KRO366	0.574349	Alkaline		1673	sc_rRNA_18S	G	Sample_KRO381	0.687481	Mg2+
1674	sc_rRNA_18S	C	Sample_KRO366	0.225198	Alkaline		1674	sc_rRNA_18S	C	Sample_KRO381	0.647071	Mg2+
1675	sc_rRNA_18S	C	Sample_KRO366	0.284223	Alkaline		1675	sc_rRNA_18S	C	Sample_KRO381	0.68243	Mg2+
1676	sc_rRNA_18S	T	Sample_KRO366	0.814453	Alkaline		1676	sc_rRNA_18S	T	Sample_KRO381	1.03602	Mg2+
1677	sc_rRNA_18S	C	Sample_KRO366	0.468303	Alkaline		1677	sc_rRNA_18S	C	Sample_KRO381	1.22292	Mg2+
1678	sc_rRNA_18S	A	Sample_KRO366	0.221196	Alkaline		1678	sc_rRNA_18S	A	Sample_KRO381	0.924892	Mg2+
1679	sc_rRNA_18S	G	Sample_KRO366	0.248207	Alkaline		1679	sc_rRNA_18S	G	Sample_KRO381	0.687481	Mg2+
1680	sc_rRNA_18S	G	Sample_KRO366	0.293227	Alkaline		1680	sc_rRNA_18S	G	Sample_KRO381	1.66743	Mg2+
1681	sc_rRNA_18S	A	Sample_KRO366	0.124154	Alkaline		1681	sc_rRNA_18S	A	Sample_KRO381	0.48543	Mg2+
1682	sc_rRNA_18S	T	Sample_KRO366	0.105146	Alkaline		1682	sc_rRNA_18S	T	Sample_KRO381	0.404609	Mg2+
1683	sc_rRNA_18S	C	Sample_KRO366	0.0431187	Alkaline		1683	sc_rRNA_18S	C	Sample_KRO381	0.318737	Mg2+
1684	sc_rRNA_18S	T	Sample_KRO366	0.0251109	Alkaline		1684	sc_rRNA_18S	T	Sample_KRO381	0.0257616	Mg2+
1685	sc_rRNA_18S	G	Sample_KRO366	0.318238	Alkaline		1685	sc_rRNA_18S	G	Sample_KRO381	0.909738	Mg2+
1686	sc_rRNA_18S	C	Sample_KRO366	0.0771334	Alkaline		1686	sc_rRNA_18S	C	Sample_KRO381	0.419763	Mg2+
1687	sc_rRNA_18S	T	Sample_KRO366	0.0981425	Alkaline		1687	sc_rRNA_18S	T	Sample_KRO381	0.242967	Mg2+
1688	sc_rRNA_18S	T	Sample_KRO366	0.0701304	Alkaline		1688	sc_rRNA_18S	T	Sample_KRO381	0.313685	Mg2+
1689	sc_rRNA_18S	A	Sample_KRO366	0.0201087	Alkaline		1689	sc_rRNA_18S	A	Sample_KRO381	0.0459668	Mg2+
1690	sc_rRNA_18S	G	Sample_KRO366	0.164171	Alkaline		1690	sc_rRNA_18S	G	Sample_KRO381	1.08148	Mg2+
1691	sc_rRNA_18S	A	Sample_KRO366	0.137159	Alkaline		1691	sc_rRNA_18S	A	Sample_KRO381	0.500583	Mg2+
1692	sc_rRNA_18S	G	Sample_KRO366	0.350252	Alkaline		1692	sc_rRNA_18S	G	Sample_KRO381	1.132	Mg2+
1693	sc_rRNA_18S	A	Sample_KRO366	0.245206	Alkaline		1693	sc_rRNA_18S	A	Sample_KRO381	1.01076	Mg2+
1694	sc_rRNA_18S	A	Sample_KRO366	0.0811351	Alkaline		1694	sc_rRNA_18S	A	Sample_KRO381	0.343993	Mg2+
1695	sc_rRNA_18S	G	Sample_KRO366	0.285224	Alkaline		1695	sc_rRNA_18S	G	Sample_KRO381	0.662225	Mg2+
1696	sc_rRNA_18S	G	Sample_KRO366	0.149165	Alkaline		1696	sc_rRNA_18S	G	Sample_KRO381	0.48543	Mg2+
1697	sc_rRNA_18S	G	Sample_KRO366	0.182179	Alkaline		1697	sc_rRNA_18S	G	Sample_KRO381	0.217711	Mg2+
1698	sc_rRNA_18S	G	Sample_KRO366	0.334245	Alkaline		1698	sc_rRNA_18S	G	Sample_KRO381	0.36925	Mg2+
1699	sc_rRNA_18S	G	Sample_KRO366	1.25564	Alkaline		1699	sc_rRNA_18S	G	Sample_KRO381	3.99103	Mg2+
1700	sc_rRNA_18S	C	Sample_KRO366	0.279221	Alkaline		1700	sc_rRNA_18S	C	Sample_KRO381	1.19261	Mg2+
1701	sc_rRNA_18S	A	Sample_KRO366	0.423283	Alkaline		1701	sc_rRNA_18S	A	Sample_KRO381	0.753148	Mg2+
1702	sc_rRNA_18S	A	Sample_KRO366	0.32424	Alkaline		1702	sc_rRNA_18S	A	Sample_KRO381	0.631917	Mg2+
1703	sc_rRNA_18S	C	Sample_KRO366	0.083136	Alkaline		1703	sc_rRNA_18S	C	Sample_KRO381	0.333891	Mg2+
1704	sc_rRNA_18S	T	Sample_KRO366	0.212192	Alkaline		1704	sc_rRNA_18S	T	Sample_KRO381	0.439968	Mg2+
1705	sc_rRNA_18S	C	Sample_KRO366	0.275219	Alkaline		1705	sc_rRNA_18S	C	Sample_KRO381	0.707687	Mg2+
1706	sc_rRNA_18S	C	Sample_KRO366	0.32324	Alkaline		1706	sc_rRNA_18S	C	Sample_KRO381	0.707687	Mg2+
1707	sc_rRNA_18S	A	Sample_KRO366	1.28566	Alkaline		1707	sc_rRNA_18S	A	Sample_KRO381	2.14225	Mg2+
1708	sc_rRNA_18S	T	Sample_KRO366	0.436289	Alkaline		1708	sc_rRNA_18S	T	Sample_KRO381	0.657174	Mg2+
1709	sc_rRNA_18S	C	Sample_KRO366	0.306233	Alkaline		1709	sc_rRNA_18S	C	Sample_KRO381	0.687481	Mg2+
1710	sc_rRNA_18S	T	Sample_KRO366	0.605362	Alkaline		1710	sc_rRNA_18S	T	Sample_KRO381	0.849123	Mg2+
1711	sc_rRNA_18S	C	Sample_KRO366	0.210191	Alkaline		1711	sc_rRNA_18S	C	Sample_KRO381	0.611712	Mg2+
1712	sc_rRNA_18S	A	Sample_KRO366	0.726415	Alkaline		1712	sc_rRNA_18S	A	Sample_KRO381	1.46538	Mg2+
1713	sc_rRNA_18S	G	Sample_KRO366	2.15003	Alkaline		1713	sc_rRNA_18S	G	Sample_KRO381	2.99592	Mg2+
1714	sc_rRNA_18S	A	Sample_KRO366	1.63281	Alkaline		1714	sc_rRNA_18S	A	Sample_KRO381	2.55141	Mg2+
1715	sc_rRNA_18S	G	Sample_KRO366	2.71428	Alkaline		1715	sc_rRNA_18S	G	Sample_KRO381	2.28369	Mg2+
1716	sc_rRNA_18S	C	Sample_KRO366	0.426285	Alkaline		1716	sc_rRNA_18S	C	Sample_KRO381	0.788507	Mg2+
1717	sc_rRNA_18S	G	Sample_KRO366	0.909494	Alkaline		1717	sc_rRNA_18S	G	Sample_KRO381	1.07138	Mg2+
1718	sc_rRNA_18S	G	Sample_KRO366	1.33968	Alkaline		1718	sc_rRNA_18S	G	Sample_KRO381	1.00066	Mg2+
1719	sc_rRNA_18S	A	Sample_KRO366	1.18061	Alkaline		1719	sc_rRNA_18S	A	Sample_KRO381	1.36436	Mg2+
1720	sc_rRNA_18S	G	Sample_KRO366	2.20005	Alkaline		1720	sc_rRNA_18S	G	Sample_KRO381	1.92505	Mg2+
1721	sc_rRNA_18S	A	Sample_KRO366	2.7813	Alkaline		1721	sc_rRNA_18S	A	Sample_KRO381	2.41502	Mg2+
1722	sc_rRNA_18S	A	Sample_KRO366	1.63081	Alkaline		1722	sc_rRNA_18S	A	Sample_KRO381	1.60177	Mg2+
1723	sc_rRNA_18S	T	Sample_KRO366	0.787441	Alkaline		1723	sc_rRNA_18S	T	Sample_KRO381	0.707687	Mg2+
1724	sc_rRNA_18S	T	Sample_KRO366	0.76143	Alkaline		1724	sc_rRNA_18S	T	Sample_KRO381	0.732943	Mg2+
1725	sc_rRNA_18S	T	Sample_KRO366	0.0401174	Alkaline		1725	sc_rRNA_18S	T	Sample_KRO381	0.0510181	Mg2+
1726	sc_rRNA_18S	G	Sample_KRO366	0.0991429	Alkaline		1726	sc_rRNA_18S	G	Sample_KRO381	0.1773	Mg2+
1727	sc_rRNA_18S	G	Sample_KRO366	0.305232	Alkaline		1727	sc_rRNA_18S	G	Sample_KRO381	0.490481	Mg2+
1728	sc_rRNA_18S	A	Sample_KRO366	0.270217	Alkaline		1728	sc_rRNA_18S	A	Sample_KRO381	0.379352	Mg2+
1729	sc_rRNA_18S	C	Sample_KRO366	0.0581252	Alkaline		1729	sc_rRNA_18S	C	Sample_KRO381	0.172249	Mg2+
1730	sc_rRNA_18S	A	Sample_KRO366	0.355254	Alkaline		1730	sc_rRNA_18S	A	Sample_KRO381	0.576353	Mg2+
1731	sc_rRNA_18S	A	Sample_KRO366	0.418281	Alkaline		1731	sc_rRNA_18S	A	Sample_KRO381	0.621815	Mg2+
1732	sc_rRNA_18S	A	Sample_KRO366	0.678394	Alkaline		1732	sc_rRNA_18S	A	Sample_KRO381	0.889533	Mg2+
1733	sc_rRNA_18S	C	Sample_KRO366	0.228199	Alkaline		1733	sc_rRNA_18S	C	Sample_KRO381	0.460173	Mg2+
1734	sc_rRNA_18S	T	Sample_KRO366	0.353253	Alkaline		1734	sc_rRNA_18S	T	Sample_KRO381	0.551096	Mg2+
1735	sc_rRNA_18S	T	Sample_KRO366	0.02311	Alkaline		1735	sc_rRNA_18S	T	Sample_KRO381	0.0106077	Mg2+
1736	sc_rRNA_18S	G	Sample_KRO366	0.0621269	Alkaline		1736	sc_rRNA_18S	G	Sample_KRO381	0.0762746	Mg2+
1737	sc_rRNA_18S	G	Sample_KRO366	0.209191	Alkaline		1737	sc_rRNA_18S	G	Sample_KRO381	0.202557	Mg2+
1738	sc_rRNA_18S	T	Sample_KRO366	0.143162	Alkaline		1738	sc_rRNA_18S	T	Sample_KRO381	0.21266	Mg2+
1739	sc_rRNA_18S	C	Sample_KRO366	0.236202	Alkaline		1739	sc_rRNA_18S	C	Sample_KRO381	0.621815	Mg2+
1740	sc_rRNA_18S	A	Sample_KRO366	0.434288	Alkaline		1740	sc_rRNA_18S	A	Sample_KRO381	0.576353	Mg2+
1741	sc_rRNA_18S	T	Sample_KRO366	0.20819	Alkaline		1741	sc_rRNA_18S	T	Sample_KRO381	0.242967	Mg2+
1742	sc_rRNA_18S	T	Sample_KRO366	0.325241	Alkaline		1742	sc_rRNA_18S	T	Sample_KRO381	0.505635	Mg2+
1743	sc_rRNA_18S	T	Sample_KRO366	0.214193	Alkaline		1743	sc_rRNA_18S	T	Sample_KRO381	0.318737	Mg2+
1744	sc_rRNA_18S	A	Sample_KRO366	0.453296	Alkaline		1744	sc_rRNA_18S	A	Sample_KRO381	1.23807	Mg2+
1745	sc_rRNA_18S	G	Sample_KRO366	0.281222	Alkaline		1745	sc_rRNA_18S	G	Sample_KRO381	0.36925	Mg2+
1746	sc_rRNA_18S	A	Sample_KRO366	0.0371161	Alkaline		1746	sc_rRNA_18S	A	Sample_KRO381	0.0308129	Mg2+
1747	sc_rRNA_18S	G	Sample_KRO366	0.0501217	Alkaline		1747	sc_rRNA_18S	G	Sample_KRO381	0.0257616	Mg2+
1748	sc_rRNA_18S	G	Sample_KRO366	0.169173	Alkaline		1748	sc_rRNA_18S	G	Sample_KRO381	0.111634	Mg2+
1749	sc_rRNA_18S	A	Sample_KRO366	0.134158	Alkaline		1749	sc_rRNA_18S	A	Sample_KRO381	0.101531	Mg2+
1750	sc_rRNA_18S	A	Sample_KRO366	0.235202	Alkaline		1750	sc_rRNA_18S	A	Sample_KRO381	0.222762	Mg2+
1751	sc_rRNA_18S	C	Sample_KRO366	0.0561243	Alkaline		1751	sc_rRNA_18S	C	Sample_KRO381	0.131839	Mg2+
1752	sc_rRNA_18S	T	Sample_KRO366	0.143162	Alkaline		1752	sc_rRNA_18S	T	Sample_KRO381	0.157095	Mg2+
1753	sc_rRNA_18S	A	Sample_KRO366	0.11515	Alkaline		1753	sc_rRNA_18S	A	Sample_KRO381	0.116685	Mg2+
1754	sc_rRNA_18S	A	Sample_KRO366	0.0371161	Alkaline		1754	sc_rRNA_18S	A	Sample_KRO381	0.0762746	Mg2+
1755	sc_rRNA_18S	A	Sample_KRO366	0.0381165	Alkaline		1755	sc_rRNA_18S	A	Sample_KRO381	0.0308129	Mg2+
1756	sc_rRNA_18S	A	Sample_KRO366	0.0411178	Alkaline		1756	sc_rRNA_18S	A	Sample_KRO381	0.0459668	Mg2+
1757	sc_rRNA_18S	G	Sample_KRO366	0.0991429	Alkaline		1757	sc_rRNA_18S	G	Sample_KRO381	0.066172	Mg2+
1758	sc_rRNA_18S	T	Sample_KRO366	0.0341148	Alkaline		1758	sc_rRNA_18S	T	Sample_KRO381	0.0510181	Mg2+
1759	sc_rRNA_18S	C	Sample_KRO366	0.00910394	Alkaline		1759	sc_rRNA_18S	C	Sample_KRO381	0.00555643	Mg2+
1760	sc_rRNA_18S	G	Sample_KRO366	0.11615	Alkaline		1760	sc_rRNA_18S	G	Sample_KRO381	0.0409155	Mg2+
1761	sc_rRNA_18S	T	Sample_KRO366	0.0181078	Alkaline		1761	sc_rRNA_18S	T	Sample_KRO381	0.0207103	Mg2+
1762	sc_rRNA_18S	A	Sample_KRO366	0.0551239	Alkaline		1762	sc_rRNA_18S	A	Sample_KRO381	0.0308129	Mg2+
1763	sc_rRNA_18S	A	Sample_KRO366	0.0551239	Alkaline		1763	sc_rRNA_18S	A	Sample_KRO381	0.0308129	Mg2+
1764	sc_rRNA_18S	C	Sample_KRO366	0.0191083	Alkaline		1764	sc_rRNA_18S	C	Sample_KRO381	0.0459668	Mg2+
1765	sc_rRNA_18S	A	Sample_KRO366	0.060126	Alkaline		1765	sc_rRNA_18S	A	Sample_KRO381	0.0762746	Mg2+
1766	sc_rRNA_18S	A	Sample_KRO366	0.00510221	Alkaline		1766	sc_rRNA_18S	A	Sample_KRO381	0.0459668	Mg2+
1767	sc_rRNA_18S	G	Sample_KRO366	0.0401174	Alkaline		1767	sc_rRNA_18S	G	Sample_KRO381	0.0813259	Mg2+
1768	sc_rRNA_18S	G	Sample_KRO366	0.0681295	Alkaline		1768	sc_rRNA_18S	G	Sample_KRO381	0.106582	Mg2+
1769	sc_rRNA_18S	T	Sample_KRO366	0.0121052	Alkaline		1769	sc_rRNA_18S	T	Sample_KRO381	0.0207103	Mg2+
1770	sc_rRNA_18S	T	Sample_KRO366	0.00110048	Alkaline		1770	sc_rRNA_18S	T	Sample_KRO381	0.015659	Mg2+
1771	sc_rRNA_18S	T	Sample_KRO366	0.00110048	Alkaline		1771	sc_rRNA_18S	T	Sample_KRO381	0.0207103	Mg2+
1772	sc_rRNA_18S	C	Sample_KRO366	0.00110048	Alkaline		1772	sc_rRNA_18S	C	Sample_KRO381	0.00050513	Mg2+
1773	sc_rRNA_18S	C	Sample_KRO366	0.000100043	Alkaline		1773	sc_rRNA_18S	C	Sample_KRO381	0.015659	Mg2+
1774	sc_rRNA_18S	G	Sample_KRO366	0.0191083	Alkaline		1774	sc_rRNA_18S	G	Sample_KRO381	0.0257616	Mg2+
1775	sc_rRNA_18S	T	Sample_KRO366	0.00610264	Alkaline		1775	sc_rRNA_18S	T	Sample_KRO381	0.0106077	Mg2+
1776	sc_rRNA_18S	A	Sample_KRO366	0.00110048	Alkaline		1776	sc_rRNA_18S	A	Sample_KRO381	0.00555643	Mg2+
1777	sc_rRNA_18S	G	Sample_KRO366	0.00510221	Alkaline		1777	sc_rRNA_18S	G	Sample_KRO381	0.0106077	Mg2+
1778	sc_rRNA_18S	G	Sample_KRO366	0.00410178	Alkaline		1778	sc_rRNA_18S	G	Sample_KRO381	0.00555643	Mg2+
1779	sc_rRNA_18S	T	Sample_KRO366	0.00710308	Alkaline		1779	sc_rRNA_18S	T	Sample_KRO381	0.00050513	Mg2+
1780	sc_rRNA_18S	G	Sample_KRO366	0.00610264	Alkaline		1780	sc_rRNA_18S	G	Sample_KRO381	0.0106077	Mg2+
1781	sc_rRNA_18S	A	Sample_KRO366	0.00310134	Alkaline		1781	sc_rRNA_18S	A	Sample_KRO381	0.0409155	Mg2+
1782	sc_rRNA_18S	A	Sample_KRO366	0.0271117	Alkaline		1782	sc_rRNA_18S	A	Sample_KRO381	0.202557	Mg2+
1783	sc_rRNA_18S	C	Sample_KRO366	0.955514	Alkaline		1783	sc_rRNA_18S	C	Sample_KRO381	6.08732	Mg2+
1784	sc_rRNA_18S	C	Sample_KRO366	1.12359	Alkaline		1784	sc_rRNA_18S	C	Sample_KRO381	6.56214	Mg2+
1785	sc_rRNA_18S	T	Sample_KRO366	0.87648	Alkaline		1785	sc_rRNA_18S	T	Sample_KRO381	2.94541	Mg2+
1786	sc_rRNA_18S	G	Sample_KRO366	3.81075	Alkaline		1786	sc_rRNA_18S	G	Sample_KRO381	6.9814	Mg2+
1787	sc_rRNA_18S	C	Sample_KRO366	0.328242	Alkaline		1787	sc_rRNA_18S	C	Sample_KRO381	0.591507	Mg2+
1788	sc_rRNA_18S	G	Sample_KRO366	1.67783	Alkaline		1788	sc_rRNA_18S	G	Sample_KRO381	1.54115	Mg2+
1789	sc_rRNA_18S	G	Sample_KRO366	0.391269	Alkaline		1789	sc_rRNA_18S	G	Sample_KRO381	0.626866	Mg2+
1790	sc_rRNA_18S	A	Sample_KRO366	0.076133	Alkaline		1790	sc_rRNA_18S	A	Sample_KRO381	0.167198	Mg2+
1791	sc_rRNA_18S	A	Sample_KRO366	0.0291126	Alkaline		1791	sc_rRNA_18S	A	Sample_KRO381	0.152044	Mg2+
1792	sc_rRNA_18S	G	Sample_KRO366	0.030113	Alkaline		1792	sc_rRNA_18S	G	Sample_KRO381	0.0813259	Mg2+
1793	sc_rRNA_18S	G	Sample_KRO366	0.000100043	Alkaline		1793	sc_rRNA_18S	G	Sample_KRO381	0.00050513	Mg2+
1794	sc_rRNA_18S	A	Sample_KRO366	0.000100043	Alkaline		1794	sc_rRNA_18S	A	Sample_KRO381	0.00050513	Mg2+
1795	sc_rRNA_18S	T	Sample_KRO366	0.000100043	Alkaline		1795	sc_rRNA_18S	T	Sample_KRO381	0.00050513	Mg2+
1796	sc_rRNA_18S	C	Sample_KRO366	0.000100043	Alkaline		1796	sc_rRNA_18S	C	Sample_KRO381	0.00050513	Mg2+
1797	sc_rRNA_18S	A	Sample_KRO366	0.000100043	Alkaline		1797	sc_rRNA_18S	A	Sample_KRO381	0.00050513	Mg2+
1798	sc_rRNA_18S	T	Sample_KRO366	0.000100043	Alkaline		1798	sc_rRNA_18S	T	Sample_KRO381	0.00050513	Mg2+
1799	sc_rRNA_18S	T	Sample_KRO366	0.000100043	Alkaline		1799	sc_rRNA_18S	T	Sample_KRO381	0.00050513	Mg2+
1800	sc_rRNA_18S	A	Sample_KRO366	0.000100043	Alkaline		1800	sc_rRNA_18S	A	Sample_KRO381	0.00050513	Mg2+

## Sheet: Figure S2
Figure S2
Figure 2B
	Repl. A	Repl. B	Repl. C	Repl. D
	c (Cl2) [µM]
Unbuffered	142.63	102.32	117.06	130.93
pH 6.4	62.86	49.86	49.42	68.5
pH 7.4	69.37	70.23	92.78	80.64
pH 8.4	114.45	110.55	108.38	100.15
Figure 2C
c (EDTA)	Repl. A [%]	Repl. B [%]	Repl. C [%]	Repl. D [%]
0.0 g/L	97.38	98.9	102.53	101.19
0.2 g/L	98.14	104.81	101.57	108.81
0.4 g/L	91.66	99.48	96.05	92.62
0.8 g/L	61.93	57.93	58.31	60.79
Figure 2D
c (Cl2) [µM]
Unbuffered	Methionine	Tris pH 6.7	NH4HCO3	DTT	Na2S2O3	KHCO3	NH4OAc	β-Me	(NH4)2S2O3
157.656	-3.648	21.885	89.163	2.432	0	348.14	110.643	12.969	-1.621
171.841	-0.811	13.374	74.167	0.405	3.242	351.382	101.727	4.053	1.621
148.334
239.929
176.299
116.722
153.603
220.475
122.396
Figure 2E
	0 µM Cl2			10 µM Cl2			25 µM Cl2			50 µM Cl2			75 µM Cl2			100 µM Cl2			250 µM Cl2			500 µM Cl2
0 min	7.36	7.36	7.39	7.37	7.37	7.38	7.35	7.36	7.39	7.36	7.37	7.38	7.37	7.37	7.4	7.37	7.38	7.4	7.38	7.38	7.4	7.41	7.4	7.43
10 min	7.34	7.4	7.36	7.35	7.39	7.32	7.36	7.39	7.32	7.36	7.38	7.39	7.36	7.35	7.36	7.37	7.41	7.4	7.37	7.38	7.39	7.38	7.43	7.4

## Sheet: Figure S3
Figure S3
In vitro naked RNA oxidation								In vitro ribosome oxidation								In vivo S. c. oxidation

## Sheet: Figure S4
Figure S4
Figure S4B
	Repl. A	Repl. B	Repl. C	Repl. A	Repl. B	Repl. C	Repl. A	Repl. B	Repl. C	Repl. A	Repl. B	Repl. C	Repl. A	Repl. B	Repl. C
c (Cl2) [µM]	U [µM]			C [µM]			Cl5C [µM]			A [µM]			G [µM]
0	132.272	140.66	120.699	101.385	107.184	104.57	0	0	0	110.127	107.804	105.405	105.733	100.4	107.093
25	134.416	131.335	124.841	102.809	83.7282	86.2913	9.53866	3.97307	8.13626	98.5496	100.136	107.411	83.8133	83.44	83.1733
100	121.698	129.733	114.33	59.5728	46.7055	38.3689	39.5314	16.0711	50.2344	65.5432	68.171	66.7619	1.78667	12.96	10.9867
250	135.373	123.322	125.112	52.9191	42.2524	40.5955	47.4208	20.9986	44.8912	41.3342	42.8449	44.4571	0	0	0
	138.349	135.748	121.553	39.0421	36.3495	28.2718	53.4685	56.6903	63.9128	40.2171	42.5656	38.5541	0	0	0
Figure S4C
	Repl. A	Repl. B	Repl. C	Repl. A	Repl. B	Repl. C	Repl. A	Repl. B	Repl. C	Repl. A	Repl. B	Repl. C	Repl. A	Repl. B	Repl. C	Repl. A	Repl. B	Repl. C
c (Cl2) [µM]	Cl5U [nM]			ho5C [nM]			oxo8G [nM]			Cl8G [nM]			oxo8A [nM]			Cl8A [nM]
0	0	0	0	0	0	0	4.59026	4.64062	0	0	0	0	0	0	0	0	0	0
25	0	0	0	80.0851	40.5549	50.9058	43.5027	38.5846	34.5623	1204.31	1129.17	1144.61	77.6732	90.9893	80.2671	112.749	119.151	105.13
100	0	0	0	254.522	228.083	325.302	83.8587	79.3048	78.0157	759.454	879.528	636.849	103.524	110.022	91.6177	235.904	226.389	157.104
250	48.5688	42.7583	38.9736	328.366	292.288	283.705	9.19273	10.4515	8.42822	0	0	0	31.8632	35.2572	37.043	126.407	203.613	210.815
Figure S4D
	Repl. A	Repl. B	Repl. C	Repl. A	Repl. B	Repl. C	Repl. A	Repl. B	Repl. C	Repl. A	Repl. B	Repl. C	Repl. A	Repl. B	Repl. C
c (Cl2) [µM]	U [µM]			C [µM]			Cl5C [µM]			A [µM]			G [µM]
0	13.2832	12.3955	12.6612	26.0358	24.6612	24.9564	0	0	0	11.2012	10.548	10.7442	30.2195	29.1385	29.3131
25	12.7163	14.0187	12.7001	25.1646	27.6089	25.3824	0.0307624	0.0364636	0	10.8136	11.7755	10.8734	29.0137	31.1842	28.8641
50	13.6914	13.1245	12.956	25.5082	24.5305	18.8238	1.37402	1.7545	1.88702	10.1866	9.60517	9.04044	24.7367	22.5773	20.6287
100	11.8188	12.5283	12.3728	8.84802	3.86254	3.55276	17.0164	24.7801	27.6756	4.05599	3.19694	2.75185	0	0	0
200	14.8286	15.7422	14.9323	0	0	0	36.7304	38.1048	35.0001	0.997846	1.22757	0.90213	0	0	0
400	17.1159	18.1689	16.779	0	0	0	39.2311	37.8649	36.499	0.777698	0.78727	0.794448	0	0	0
800	13.9344	18.9723	16.5749	0	0	0	29.0589	37.884	32.3277	1.00742	0.806413	0.753769	0	0	0
1600	20.3881	18.4702	15.4798	0	0	0	42.7737	36.1354	29.0524	0.784877	0.748983	0.600622	0	0	0
Figure S4E
	Repl. A	Repl. B	Repl. C	Repl. A	Repl. B	Repl. C	Repl. A	Repl. B	Repl. C	Repl. A	Repl. B	Repl. C	Repl. A	Repl. B	Repl. C
c (Cl2) [µM]	ho5C [nM]			oxo8A [nM]			Cl8A [nM]			oxo8G [nM]			Cl8G [nM]
0	0.273071	0.87476	0.878929	0	0	0	0	0	0	14.8444	2.79315	2.46215	0	0	0
25	0.47577	0.277939	0.411395	0	0	0	0	0	0.0422668	14.6399	11.0243	15.0301	8.54716	10.0171	9.01254
50	3.51878	4.12108	1.89053	2.12933	2.55301	2.37068	5.47161	7.98989	9.13507	59.5744	66.1224	47.5973	34.5553	37.6666	27.4662
100	1.99658	2.40642	2.4155	22.5107	39.8804	42.4765	58.3073	64.5328	58.6421	134.158	147.907	98.0024	17.7839	14.0414	9.16299
200	2.87619	8.32615	2.04876	32.1961	27.6302	23.5778	13.713	11.2862	11.3928	8.92386	10.432	5.89806	2.68927	2.11254	2.11639
400	2.65251	9.21358	1.79937	5.90722	3.83534	3.74408	6.9371	5.70945	5.92317	5.10221	4.97019	3.03878	0.741046	0.505721	0.532312
800	5.99675	10.6192	3.15044	2.36281	1.9375	2.08694	3.17836	3.83942	3.53621	3.88605	2.73122	1.11161	0	0	0
1600	8.2559	7.49249	9.91101	2.03481	17.7094	1.16727	2.46916	2.68943	1.76691	0	1.50171	0.630058	0	0	0
Figure S4F
	Repl. A	Repl. B	Repl. C	Repl. A	Repl. B	Repl. C	Repl. A	Repl. B	Repl. C	Repl. A	Repl. B	Repl. C	Repl. A	Repl. B	Repl. C
c (Cl2) [µM]	U [µM]			C [µM]			Cl5C [µM]			A [µM]			G [µM]
0	25.6029	17.448	19.098	20.1739	13.885	15.4132	0	0	0	22.8868	15.5227	17.0939	25.4376	17.2798	19.1079
10	20.2285	18.2373	19.217	15.4032	13.6537	14.1816	0.897502	0.852282	1.27006	17.1006	15.231	15.6821	19.0392	16.3979	17.1676
15	19.6216	18.1779	17.1664	14.8753	13.3873	12.8041	0.861217	1.17991	1.08184	16.3667	14.9145	13.7833	17.0164	15.9397	14.4277
25	16.4128	17.1069	15.2943	12.9198	12.5628	10.8033	1.81696	2.04163	2.65609	12.3625	12.5802	10.4749	12.9272	12.3866	10.728
50	11.7365	10.5029	12.9978	1.95556	2.08627	2.14659	10.9489	9.21763	12.1071	2.61032	2.87965	2.92679	5.46596	4.56566	5.50032
100	15.2665	14.1282	16.2661	0	0	0	13.897	13.1468	16.8217	0.774341	0.765363	0.895542	4.66874	3.80509	4.59315
500	20.4625	17.8248	19.8358	0	0	0	17.5027	14.5838	18.6334	0.475827	0.433182	0	5.35371	4.52671	4.76954
Figure S4G
	Repl. A	Repl. B	Repl. C	Repl. A	Repl. B	Repl. C	Repl. A	Repl. B	Repl. C	Repl. A	Repl. B	Repl. C	Repl. A	Repl. B	Repl. C
c (Cl2) [µM]	ho5C [nM]			oxo8A [nM]			Cl8A [nM]			oxo8G [nM]			Cl8G [nM]
0	0	0	0	0	0	0	0	0	0	0	0	0	0	0	0
10	1.16223	1.49828	1.57612	1.67585	1.73378	2.75227	9.27846	8.60701	8.95958	10.0457	0	9.6871	4.0362	3.3887	3.33923
15	1.13399	1.9675	1.3483	0	2.25303	2.54163	13.541	6.75822	14.7392	13.4938	11.3423	14.1824	9.44605	5.56416	7.31364
25	2.56986	3.4838	3.48992	2.9273	2.70817	5.10555	27.8834	33.947	33.9212	23.6562	31.815	28.8351	13.8585	15.193	12.4657
50	19.8771	16.5322	21.53	33.857	29.644	33.8128	15.9773	20.7166	14.0539	10.398	27.8672	7.49016	4.71217	3.9242	4.67961
100	29.9294	38.5912	42.0237	9.27634	10.2161	7.64294	5.66784	5.89761	5.69082	0	0	0	2.70276	3.14929	5.49981
500	46.8018	52.1095	50.3506	1.3966	1.32375	0	1.57807	1.32061	1.53276	0	0	0	0	0	0

## Sheet: Figure S5
Figure S5
Figure S5B
	Repl. A	Repl. B	Repl. C	Repl. A	Repl. B	Repl. C	Repl. A	Repl. B	Repl. C	Repl. A	Repl. B	Repl. C	Repl. A	Repl. B	Repl. C
c (Cl2) [µM]	rSp [MS/µL]			rGh [MS/µL]			rIz [MS/µL]			rZ [MS/µL]			rDiz [MS/µL]
0	0	0	0	476.69	0	732.295	0	0	0	0	0	0	0	0	0
10	3039.09	5828.16	5192.06	17402.5	11769.1	11411	0	0	0	1585.19	696.94	596.48	191811	66768.6	61828
25	2598.54	14851.3	3331.59	16492.1	69642.2	9331.81	0	2475.7	0	1490.67	31872.5	361.76	83776.1	316474	764.075
50	5568.67	17639.7	14897.9	48230.3	73110.5	70203.8	2365.76	0	1487.28	24393.8	16663.6	16423.7	246251	282409	181040
75	6429.6	12652.4	14700.3	50663.8	70873.1	74832.8	6371.25	7058.61	6332.86	42173.8	33483.2	26712	284792	291371	275011
100	3988.68	7101.07	5681.07	36364.2	47781.8	35238.1	16250.5	11469.3	10357.6	32864.8	27997.8	20812.5	499888	529821	416898
250	939.05	2521.39	2276.24	7753.99	11880.1	10496.9	12824.8	11592.6	9114.36	22588.1	18151.7	18746.5	954672	1.23294e+06	991903
500	0	2286.2	1804.06	4356.65	5817.32	4091.13	2430.24	1294.98	0	24290.5	18348.4	19505.9	849063	850870	835027
Figure S5C
	Repl. A	Repl. B	Repl. C	Repl. A	Repl. B	Repl. C	Repl. A	Repl. B	Repl. C	Repl. A	Repl. B	Repl. C	Repl. A	Repl. B	Repl. C
c (Cl2) [mM]	rSp [MS/µL]			rGh [MS/µL]			rIz [MS/µL]			rZ [MS/µL]			rDiz [MS/µL]
0	0	0	0	0	0	0	0	0	0	1111.63	864.695	503.82	0	0	0
1	59.745	48.825	51.235	365.745	282.22	243.485	0	0	0	469.845	413.89	275.21	9429.11	10204.2	11383.9
5	69.38	59.45	59.015	276.01	335.455	251.265	0	466.535	401.52	1059.78	1111.36	925.665	82749.2	65312.1	72465.8
10	39.655	43.545	37.22	0	0	0	1670.66	1596.16	1564.11	841.785	661.855	591.725	71162.2	80766.6	76883.3
20	37.21	0	28.35	0	0	0	1287.19	3252.45	3775.78	326.395	558	477.55	46994	51634.6	72154.4

## Sheet: Figure S6
Figure S6
Figure S6A
	AC oligomer									CG oligomer
c (Cl2) [µM]	A [µM]			C [µM]			Cl5C [µM]			C [µM]			G [µM]			Cl5C [µM]
0	35.9678	33.1276	32.2283	35.1311	32.5429	31.4879	0	0	0	35.4614	33.1591	36.6939	43.2868	40.905	44.6418	0	0.00053647	0
25	34.1137	32.303	33.7569	33.8148	31.4977	32.8436	0.081714	0.0878287	0.0394229	37.0045	34.2339	38.735	34.5396	33.1313	38.3718	1.92863	2.58464	1.0371
50	34.0414	34.362	32.4621	32.2422	32.4739	31.1329	0.998901	1.11202	0.335583	27.3072	22.6237	30.5709	0	0	0	9.56632	11.1782	7.52074
Figure S6B
	AC oligomer									CG oligomer
c (Cl2) [µM]	oxo8A [nM]			Cl8A [nM]			ho5C [nM]			oxo8G [nM]			Cl8G [nM]			ho5C [nM]
0	0	0	0	0	0	0	2.29236	2.38234	2.48188	0	0	9.70356	0	0	0	0.952011	1.04587	1.00947
25	8.87909	8.99307	0	0.327171	0.270473	0	10.0576	14.9236	8.70533	91.6692	90.7619	74.9021	50.5682	34.6084	49.1657	9.30709	10.9411	8.06966
50	16.1302	11.5351	10.7125	4.01893	2.8255	1.09631	47.3202	61.0972	30.9515	192.975	196.923	162.437	49.5391	35.4052	38.9673	41.4039	49.1554	21.9819
Figure S6C
c (Cl2) [µM]	U [µM]			G [µM]			A [µM]			Cl5U [µM]
0	47.7772	47.7854	54.596	2.92861	2.93696	3.45392	2.83742	2.87754	3.45446	0	0	0
25	48.4674	49.6745	56.4181	0	0	0	3.09698	2.39618	2.76192	0.698004	2.44586	2.55814
50	46.0353	54.7154	55.0671	0	0	0	0.768051	0.798726	0.875413	1.89969	2.27377	2.47744
100	54.8904	55.1439	54.6827	0	0	0	0	0	0	1.30574	1.45389	1.33144
200	49.228	51.9758	58.7062	0	0	0	0	0.384615	0.484899	0.93193	1.01172	1.12926
500	49.0857	49.6042	53.5132	0	0	0	0.722039	0.679566	0	0.804028	0.88439	0.958257
Figure S6D
c (Cl2) [µM]	U [µM]			G [µM]			A [µM]			Cl5U [µM]
0	46.3657	50.4334	55.7164	3.05158	3.19126	3.48018	2.79849	3.18546	3.4816	0	0	0
25	50.4449	49.928	60.6362	0	0	0	3.17957	2.5932	3.25271	1.12079	1.80351	1.50767
50	48.2941	49.0399	48.9238	0	0	0	1.2848	0.965078	1.11727	3.0722	3.54823	3.52364
100	51.7239	54.6647	52.0134	0	0	0	0	0	0	1.53245	1.71119	1.61808
200	51.5898	52.3307	52.7527	0	0	0	0	0	0	1.17609	1.22022	1.27677
500	51.3853	53.5558	52.7412	0	0	0	0	0	0	1.09355	1.16993	1.12012
Figure S6E
c (Cl2) [µM]	U [µM]			G [µM]			A [µM]			Cl5U [µM]
0	52.2538	50.5512	55.4727	5.04059	3.23902	3.56375	4.73808	3.22676	3.41907	0	0	0
25	51.3346	50.5872	54.3965	0	0	0	2.6404	2.38556	2.69467	0.550879	1.98936	1.9581
50	48.8306	50.0589	50.7327	0	0	0	0.941482	0.454224	0.499056	2.27973	2.48228	2.72444
100	52.4436	53.9941	54.5224	0	0	0	0	0	0	1.26506	1.40488	1.47709
200	52.2277	51.5391	53.7291	0	0	0	0	0	0	1.05832	1.04777	1.14118
500	48.4151	47.2653	53.384	0	0	0	0	0	0	0.988443	1.05407	1.17957
Figure S6F
c (Cl2) [µM]	U [µM]			G [µM]			A [µM]			Cl5U [µM]
0	55.0815	45.5187	52.2164	3.5998	3.17643	3.40358	3.51203	2.97807	3.37854	0	0	0
25	46.1609	47.4972	41.4774	0.0171762	0.0166625	0	1.34315	1.38331	1.26045	1.93465	2.20775	1.62421
50	61.7938	49.7492	50.4886	0.0166428	0.0100216	0	0.179792	0.150483	0	2.21938	1.99953	1.82607
100	47.3161	51.3784	53.1078	0.0158576	0.0116065	0	0.0516468	0.0517053	0	0.985216	1.02143	1.05623
200	57.1313	49.712	50.3721	0.0192531	0.0113604	0	0.0805998	0.0606062	0	0.942275	0.796916	0.76944
500	46.6851	49.361	53.6271	0.0117398	0.0128978	0	0.247998	0.212574	0	0.976379	0.972651	1.02088
Figure S6G
c (Cl2) [µM]	C [µM]			U [µM]			G [µM]			A [µM]			Cl5C [µM]
0	21.65	21.91	17.99	15.1238	16.2633	14.3261	23.2944	23.7046	16.2982	8.10528	8.29217	6.668	0	0	0
25	20.55	15.46	19.92	15.9882	11.9921	14.5265	19.2946	14.3261	21.3617	7.56686	5.70907	7.47786	0.683813	0.556848	1.04072
50	16.43	14.58	14.42	19.7407	18.7505	19.9175	7.57091	7.05877	6.83166	5.95826	5.55778	5.49548	9.71136	9.80336	12.3648
100	0	0	0	12.8841	7.81139	12.6248	0	0	0	0.620745	0.398256	0.480577	28.038	17.3456	27.1823
250	0	0	0	19.6228	19.4499	11.835	0	0	0	0	0	0	29.6336	29.0015	17.5217
Figure S6G
c (Cl2) [µM]	ho5U [nM]			Cl5U [nM]			ho5C [nM]			oxo8A [nM]			Cl8A [nM]			oxo8G [nM]			Cl8G [nM]
0	0	0	0	0	0	0	0.369206	0.30028	0.178029	0	0	0	0	0	0	1038.01	1022.23	913.836	0	0	0
25	0	0	0	15.8212	0	27.1267	1.99135	1.87631	2.86891	0	0	0	2.44244	2.03653	4.7135	27.0187	18.3615	30.7191	40.486	31.7579	42.7639
50	0	0	0	278.306	312.31	411.932	21.3225	21.3206	22.1191	13.5612	13.0362	15.8891	72.0812	70.6106	83.0292	93.6367	90.8118	90.8252	69.9072	62.981	62.6709
100	0	0	0	1856.83	1095.07	1628.27	54.7095	29.9825	50.434	39.7877	23.315	37.3527	18.5943	10.4423	13.2194	0	0	0	3.80769	1.92827	2.9538
250	0	0	0	649.468	549.979	387.104	55.3145	66.9615	35.0914	2.69266	2.41371	0	2.54904	2.54757	1.55655	0	0	0	0	0	0

## Sheet: Figure S7
Figure S6
Figure S6B
GelRed scan (EEx = 532 nm, EEm = 610 nm)												Alexa Fluor scan (EEx = 488 nm, EEm = 526 nm)

## Sheet: Figure S8
Figure S8
Raw AAS data are available at the European Nucleotide Archive (https://www.ebi.ac.uk/ena/browser/home) under the accession numbers PRJEB73991, PRJEB84071 and PRJEB92107.
Figure S8a						Figure S8b
Position	RNA	base	AAS_Naked RNA_10uM	OAb_Naked RNA_10uM		Position	RNA	base	AAS_RNP_25uM	OAb_RNP_25uM
5	sc_rRNA_25S	G	25.164	52.652		5	sc_rRNA_25S	G	4.91283	4.70549
5	sc_rRNA_5S	G	3.92633	9.99779		5	sc_rRNA_5S	G	11.1049	14.9589
6	sc_rRNA_18S	G	7.54342	12.3022		6	sc_rRNA_18S	G	4.15217	3.81472
10	sc_rRNA_18S	G	16.6104	19.4668		10	sc_rRNA_18S	G	8.86953	7.59058
16	sc_rRNA_5.8S	G	7.19717	4.05348		16	sc_rRNA_5.8S	G	12.0392	6.96781
17	sc_rRNA_25S	G	9.37835	13.472		17	sc_rRNA_25S	G	3.36681	2.35886
18	sc_rRNA_25S	G	15.4578	22.0496		18	sc_rRNA_25S	G	4.63181	3.01123
21	sc_rRNA_25S	G	9.77053	14.513		21	sc_rRNA_25S	G	7.86179	8.17145
22	sc_rRNA_25S	G	12.0532	18.051		22	sc_rRNA_25S	G	11.9327	10.9754
23	sc_rRNA_18S	G	27.6331	19.8606		23	sc_rRNA_18S	G	11.3617	6.68543
24	sc_rRNA_25S	G	20.0098	46.0774		24	sc_rRNA_25S	G	10.5479	9.27585
25	sc_rRNA_5.8S	G	15.4782	13.2824		25	sc_rRNA_5.8S	G	11.4304	8.86811
25	sc_rRNA_5S	G	28.9516	26.5204		25	sc_rRNA_5S	G	51.1185	54.4271
30	sc_rRNA_18S	G	24.8173	14.6229		30	sc_rRNA_18S	G	9.82668	7.79933
30	sc_rRNA_25S	G	11.4953	5.67255		30	sc_rRNA_25S	G	5.20182	3.37593
30	sc_rRNA_5S	G	7.45675	7.36987		30	sc_rRNA_5S	G	10.9074	11.0036
31	sc_rRNA_5.8S	G	51.6601	22.3705		31	sc_rRNA_5.8S	G	30.0944	14.9015
34	sc_rRNA_18S	G	16.0404	12.0275		34	sc_rRNA_18S	G	9.95241	8.02866
36	sc_rRNA_5.8S	G	7.63859	20.6192		36	sc_rRNA_5.8S	G	3.64729	10.3077
37	sc_rRNA_5S	G	26.6465	34.824		37	sc_rRNA_5S	G	29.0347	22.214
39	sc_rRNA_5.8S	G	6.1477	6.53918		39	sc_rRNA_5.8S	G	2.96493	4.55837
41	sc_rRNA_25S	G	18.1254	21.1228		41	sc_rRNA_25S	G	5.77609	4.05784
41	sc_rRNA_5S	G	13.0988	4.68133		41	sc_rRNA_5S	G	8.83048	8.70358
42	sc_rRNA_18S	G	37.516	23.4202		42	sc_rRNA_18S	G	18.6525	15.4225
42	sc_rRNA_5.8S	G	11.3344	19.5598		42	sc_rRNA_5.8S	G	9.01974	13.4928
48	sc_rRNA_18S	G	11.5692	14.5816		48	sc_rRNA_18S	G	4.70698	4.75994
49	sc_rRNA_5S	G	3.90363	27.9168		49	sc_rRNA_5S	G	28.9421	96.3532
51	sc_rRNA_5.8S	G	8.46672	7.78882		51	sc_rRNA_5.8S	G	7.79725	10.1958
52	sc_rRNA_5S	G	17.8128	26.1427		52	sc_rRNA_5S	G	38.4075	55.5158
53	sc_rRNA_18S	G	29.1258	47.4763		53	sc_rRNA_18S	G	21.935	19.1485
53	sc_rRNA_25S	G	16.6546	16.2987		53	sc_rRNA_25S	G	3.17236	3.22627
57	sc_rRNA_18S	G	17.1292	17.3057		57	sc_rRNA_18S	G	8.10455	9.30612
57	sc_rRNA_5S	G	36.9415	43.029		57	sc_rRNA_5S	G	55.8848	63.5961
58	sc_rRNA_25S	G	3.41374	5.51331		58	sc_rRNA_25S	G	4.17291	4.1713
58	sc_rRNA_5.8S	G	8.14071	17.709		58	sc_rRNA_5.8S	G	18.685	20.998
59	sc_rRNA_25S	G	6.71223	7.65539		59	sc_rRNA_25S	G	6.86194	8.17553
61	sc_rRNA_5S	G	12.1638	14.5037		61	sc_rRNA_5S	G	20.9852	16.5504
63	sc_rRNA_18S	G	3.5424	7.24357		63	sc_rRNA_18S	G	4.4614	4.59117
63	sc_rRNA_5.8S	G	6.29982	10.9161		63	sc_rRNA_5.8S	G	11.6646	17.7512
64	sc_rRNA_25S	G	12.1885	14.0252		64	sc_rRNA_25S	G	4.20577	6.3154
65	sc_rRNA_5S	G	24.7281	45.7001		65	sc_rRNA_5S	G	38.5781	30.012
67	sc_rRNA_5S	G	29.08	33.8352		67	sc_rRNA_5S	G	45.0947	40.6634
68	sc_rRNA_5.8S	G	15.1353	16.0703		68	sc_rRNA_5.8S	G	19.041	22.4588
69	sc_rRNA_18S	G	12.5856	16.846		69	sc_rRNA_18S	G	8.21759	9.936
70	sc_rRNA_5.8S	G	46.0948	24.176		70	sc_rRNA_5.8S	G	35.8267	46.9595
75	sc_rRNA_5S	G	8.84146	31.1517		75	sc_rRNA_5S	G	28.3666	88.0954
76	sc_rRNA_25S	G	15.0986	14.2571		76	sc_rRNA_25S	G	7.99556	7.58732
78	sc_rRNA_5.8S	G	14.1912	17.0044		78	sc_rRNA_5.8S	G	20.5087	30.638
81	sc_rRNA_18S	G	16.0042	20.4838		81	sc_rRNA_18S	G	9.64038	5.92088
82	sc_rRNA_5S	G	29.768	120.294		82	sc_rRNA_5S	G	96.2853	127.298
83	sc_rRNA_18S	G	20.0426	27.772		83	sc_rRNA_18S	G	13.4015	10.0222
85	sc_rRNA_5S	G	34.0324	82.5814		85	sc_rRNA_5S	G	116.57	115.172
86	sc_rRNA_25S	G	22.156	19.884		86	sc_rRNA_25S	G	10.5144	8.31659
87	sc_rRNA_5.8S	G	12.8326	9.03156		87	sc_rRNA_5.8S	G	7.27517	10.89
87	sc_rRNA_5S	G	22.4924	28.5436		87	sc_rRNA_5S	G	30.4358	40.7321
89	sc_rRNA_5S	G	7.15195	11.7184		89	sc_rRNA_5S	G	11.6864	23.2194
91	sc_rRNA_18S	G	28.9874	31.481		91	sc_rRNA_18S	G	27.0381	8.47665
91	sc_rRNA_5S	G	14.6516	34.8511		91	sc_rRNA_5S	G	19.0297	44.2013
92	sc_rRNA_25S	G	4.01244	7.81552		92	sc_rRNA_25S	G	4.74565	3.994
94	sc_rRNA_25S	G	11.5182	12.3925		94	sc_rRNA_25S	G	6.10062	6.27688
95	sc_rRNA_5.8S	G	10.0408	4.45229		95	sc_rRNA_5.8S	G	2.87165	1.6266
98	sc_rRNA_25S	G	17.2809	14.62		98	sc_rRNA_25S	G	4.36964	3.9056
99	sc_rRNA_5S	G	6.26191	14.4324		99	sc_rRNA_5S	G	28.174	60.7619
101	sc_rRNA_25S	G	34.7044	33.9853		101	sc_rRNA_25S	G	11.2028	7.57803
101	sc_rRNA_5S	G	4.7668	19.0676		101	sc_rRNA_5S	G	33.3391	51.1823
107	sc_rRNA_5.8S	G	22.443	34.8539		107	sc_rRNA_5.8S	G	50.6494	72.62
109	sc_rRNA_5S	G	7.38807	10.0826		109	sc_rRNA_5S	G	9.61048	13.5197
110	sc_rRNA_25S	G	25.0377	22.6345		110	sc_rRNA_25S	G	5.46038	5.55454
110	sc_rRNA_5S	G	25.9884	40.6866		110	sc_rRNA_5S	G	34.6866	48.1546
112	sc_rRNA_5S	G	18037.7	12617.7		112	sc_rRNA_5S	G	17111	13461
114	sc_rRNA_5.8S	G	26.0262	7.71278		114	sc_rRNA_5.8S	G	10.6077	4.47274
115	sc_rRNA_18S	G	12.8539	12.3502		115	sc_rRNA_18S	G	8.21932	8.47047
116	sc_rRNA_5.8S	G	12.4975	3.61975		116	sc_rRNA_5.8S	G	4.36521	2.69025
120	sc_rRNA_25S	G	17.9457	20.417		120	sc_rRNA_25S	G	7.3896	7.75057
123	sc_rRNA_18S	G	13.7076	15.7527		123	sc_rRNA_18S	G	12.0764	12.3144
124	sc_rRNA_5.8S	G	7.73283	9.23526		124	sc_rRNA_5.8S	G	7.3251	9.81835
127	sc_rRNA_18S	G	98.9904	73.5044		127	sc_rRNA_18S	G	33.5477	21.4502
128	sc_rRNA_25S	G	5.38512	3.60301		128	sc_rRNA_25S	G	2.93108	1.5704
136	sc_rRNA_25S	G	2.87118	2.2985		136	sc_rRNA_25S	G	2.26052	1.78184
140	sc_rRNA_5.8S	G	20.6391	27.2809		140	sc_rRNA_5.8S	G	40.7	38.8054
142	sc_rRNA_18S	G	11.3363	13.0282		142	sc_rRNA_18S	G	10.5309	13.6629
143	sc_rRNA_18S	G	32.028	31.3826		143	sc_rRNA_18S	G	15.259	18.1224
143	sc_rRNA_25S	G	14.2699	10.0394		143	sc_rRNA_25S	G	9.56757	4.71094
144	sc_rRNA_5.8S	G	57.1171	83.2809		144	sc_rRNA_5.8S	G	12.1974	6.33277
145	sc_rRNA_25S	G	20.9353	30.8125		145	sc_rRNA_25S	G	10.7943	8.79133
148	sc_rRNA_25S	G	29.6613	41.8969		148	sc_rRNA_25S	G	12.2973	11.3859
148	sc_rRNA_5.8S	G	36.587	18.6679		148	sc_rRNA_5.8S	G	3.37338	1.02225
150	sc_rRNA_5.8S	G	22.867	6.58392		150	sc_rRNA_5.8S	G	3.65655	1.20215
156	sc_rRNA_25S	G	27.5266	24.6798		156	sc_rRNA_25S	G	8.4009	8.83535
158	sc_rRNA_25S	G	39.4024	18.1735		158	sc_rRNA_25S	G	9.54208	5.25221
163	sc_rRNA_18S	G	7.49655	18.5939		163	sc_rRNA_18S	G	6.70879	5.66774
165	sc_rRNA_18S	G	43.5916	26.0835		165	sc_rRNA_18S	G	17.5287	12.7288
173	sc_rRNA_25S	G	11.8124	6.07536		173	sc_rRNA_25S	G	7.04522	5.34209
175	sc_rRNA_18S	G	34.8708	28.1116		175	sc_rRNA_18S	G	12.7908	13.8051
176	sc_rRNA_25S	G	14.0426	7.76528		176	sc_rRNA_25S	G	10.1122	4.46708
183	sc_rRNA_25S	G	18.5881	11.471		183	sc_rRNA_25S	G	4.5735	4.88714
197	sc_rRNA_25S	G	11.2028	8.70603		197	sc_rRNA_25S	G	8.00197	10.8494
204	sc_rRNA_18S	G	8.0425	14.9072		204	sc_rRNA_18S	G	7.58074	9.07358
212	sc_rRNA_25S	G	72.5463	77.4727		212	sc_rRNA_25S	G	52.9132	54.8281
214	sc_rRNA_18S	G	16.9303	9.18568		214	sc_rRNA_18S	G	6.17738	6.54831
220	sc_rRNA_25S	G	18.4177	18.03		220	sc_rRNA_25S	G	10.1695	14.0726
227	sc_rRNA_25S	G	18.1813	15.5013		227	sc_rRNA_25S	G	10.4845	12.408
228	sc_rRNA_18S	G	32.1172	26.4697		228	sc_rRNA_18S	G	13.6565	13.1924
229	sc_rRNA_25S	G	10.6575	8.64586		229	sc_rRNA_25S	G	9.80601	11.8872
231	sc_rRNA_25S	G	4.47067	4.34862		231	sc_rRNA_25S	G	4.84864	5.21818
234	sc_rRNA_25S	G	20.9555	18.7158		234	sc_rRNA_25S	G	11.1202	8.61565
235	sc_rRNA_18S	G	14.8167	12.1855		235	sc_rRNA_18S	G	5.04947	3.51553
236	sc_rRNA_25S	G	12.4033	12.7329		236	sc_rRNA_25S	G	7.39334	7.70648
237	sc_rRNA_25S	G	11.2749	9.43071		237	sc_rRNA_25S	G	9.20188	8.20464
239	sc_rRNA_25S	G	100.156	55.9281		239	sc_rRNA_25S	G	26.0712	28.9936
241	sc_rRNA_25S	G	62.0956	19.8441		241	sc_rRNA_25S	G	12.8782	12.2018
243	sc_rRNA_18S	G	7.70406	10.3173		243	sc_rRNA_18S	G	7.00195	5.60617
246	sc_rRNA_18S	G	11.5338	9.65303		246	sc_rRNA_18S	G	6.26818	7.56957
251	sc_rRNA_25S	G	29.8506	40.0463		251	sc_rRNA_25S	G	18.1205	24.5538
258	sc_rRNA_25S	G	6.82278	6.91519		258	sc_rRNA_25S	G	3.15997	3.81104
264	sc_rRNA_18S	G	40.5888	24.2521		264	sc_rRNA_18S	G	14.1668	13.9371
264	sc_rRNA_25S	G	8.29713	5.55445		264	sc_rRNA_25S	G	9.47876	9.59451
269	sc_rRNA_18S	G	14.3981	14.1377		269	sc_rRNA_18S	G	7.27402	6.1038
269	sc_rRNA_25S	G	20.0534	8.48471		269	sc_rRNA_25S	G	2.2323	2.27739
272	sc_rRNA_25S	G	21.0845	24.5871		272	sc_rRNA_25S	G	6.79584	5.56088
274	sc_rRNA_25S	G	25.7583	31.8739		274	sc_rRNA_25S	G	8.69183	7.49883
277	sc_rRNA_25S	G	14.8189	15.2043		277	sc_rRNA_25S	G	5.00479	3.75608
279	sc_rRNA_18S	G	9.9848	16.1706		279	sc_rRNA_18S	G	6.01783	6.95523
281	sc_rRNA_18S	G	13.1101	16.4555		281	sc_rRNA_18S	G	7.85438	6.89587
283	sc_rRNA_25S	G	12.1744	13.3004		283	sc_rRNA_25S	G	5.96768	5.61081
285	sc_rRNA_18S	G	7.43854	8.76558		285	sc_rRNA_18S	G	8.11675	6.76408
287	sc_rRNA_18S	G	28.673	41.0522		287	sc_rRNA_18S	G	16.7452	15.0025
287	sc_rRNA_25S	G	36.2054	10.2003		287	sc_rRNA_25S	G	3.67701	2.98213
291	sc_rRNA_18S	G	12.1902	18.2309		291	sc_rRNA_18S	G	8.86032	9.06818
297	sc_rRNA_25S	G	30.2008	18.7408		297	sc_rRNA_25S	G	7.59333	8.97389
304	sc_rRNA_25S	G	11.046	10.23		304	sc_rRNA_25S	G	2.94117	2.46986
307	sc_rRNA_18S	G	48.6497	47.5002		307	sc_rRNA_18S	G	18.6288	7.36666
320	sc_rRNA_25S	G	12.7861	10.4604		320	sc_rRNA_25S	G	2.19744	2.154
322	sc_rRNA_18S	G	74.1105	31.9288		322	sc_rRNA_18S	G	49.8339	44.4483
325	sc_rRNA_18S	G	13.4949	2.70836		325	sc_rRNA_18S	G	2.28048	0.821717
326	sc_rRNA_18S	G	16.7498	6.45167		326	sc_rRNA_18S	G	7.7939	5.1896
333	sc_rRNA_25S	G	17.9191	13.4088		333	sc_rRNA_25S	G	4.308	5.26919
334	sc_rRNA_18S	G	20.6195	29.5638		334	sc_rRNA_18S	G	16.0322	13.0817
335	sc_rRNA_25S	G	12.7396	13.8323		335	sc_rRNA_25S	G	4.45947	5.35119
336	sc_rRNA_18S	G	8.46622	11.0464		336	sc_rRNA_18S	G	7.98647	7.86627
337	sc_rRNA_18S	G	20.2334	17.2247		337	sc_rRNA_18S	G	13.3576	10.0508
337	sc_rRNA_25S	G	9.91857	13.1834		337	sc_rRNA_25S	G	4.11928	4.78317
346	sc_rRNA_18S	G	5.90109	8.0025		346	sc_rRNA_18S	G	1.68998	1.99534
347	sc_rRNA_18S	G	15.7654	16.3871		347	sc_rRNA_18S	G	4.54332	3.61328
357	sc_rRNA_18S	G	11.8223	18.0961		357	sc_rRNA_18S	G	4.32363	5.19199
358	sc_rRNA_25S	G	10.2422	11.3463		358	sc_rRNA_25S	G	2.87597	2.84017
360	sc_rRNA_25S	G	6.35769	6.74964		360	sc_rRNA_25S	G	2.27236	2.21193
363	sc_rRNA_18S	G	1.57804	2.57925		363	sc_rRNA_18S	G	1.60367	1.4421
368	sc_rRNA_25S	G	8.5536	10.2469		368	sc_rRNA_25S	G	2.84571	2.71993
371	sc_rRNA_18S	G	12.9535	16.1964		371	sc_rRNA_18S	G	9.26919	7.09931
372	sc_rRNA_18S	G	13.147	15.0447		372	sc_rRNA_18S	G	13.9908	11.2722
373	sc_rRNA_18S	G	15.7981	14.5483		373	sc_rRNA_18S	G	11.1458	7.0787
377	sc_rRNA_18S	G	49.0839	34.1011		377	sc_rRNA_18S	G	19.442	12.7036
383	sc_rRNA_25S	G	11.6646	11.7645		383	sc_rRNA_25S	G	5.56052	5.85805
386	sc_rRNA_18S	G	19.834	29.7929		386	sc_rRNA_18S	G	9.92269	12.5818
388	sc_rRNA_25S	G	16.7809	16.2058		388	sc_rRNA_25S	G	2.9348	3.33203
394	sc_rRNA_25S	G	10.3602	10.0628		394	sc_rRNA_25S	G	3.90318	4.58397
398	sc_rRNA_18S	G	11.969	10.6116		398	sc_rRNA_18S	G	7.43161	9.51007
404	sc_rRNA_18S	G	22.8778	16.0645		404	sc_rRNA_18S	G	11.4605	6.23292
412	sc_rRNA_25S	G	18.2425	34.2731		412	sc_rRNA_25S	G	2.04222	2.32913
415	sc_rRNA_25S	G	30.2906	52.3201		415	sc_rRNA_25S	G	2.66667	3.2801
418	sc_rRNA_18S	G	8.70437	14.0439		418	sc_rRNA_18S	G	9.51641	6.51615
419	sc_rRNA_18S	G	39.7916	34.8621		419	sc_rRNA_18S	G	16.3852	11.8175
421	sc_rRNA_25S	G	11.5145	11.3942		421	sc_rRNA_25S	G	9.91185	10.7031
422	sc_rRNA_18S	G	13.3478	16.2257		422	sc_rRNA_18S	G	6.5609	5.09651
423	sc_rRNA_18S	G	9.82566	8.84774		423	sc_rRNA_18S	G	9.46639	9.39207
424	sc_rRNA_25S	G	10.9088	11.1432		424	sc_rRNA_25S	G	3.02115	4.22717
425	sc_rRNA_25S	G	13.9037	13.6334		425	sc_rRNA_25S	G	1.89964	1.70453
426	sc_rRNA_18S	G	16.9983	11.372		426	sc_rRNA_18S	G	19.0026	12.7831
426	sc_rRNA_25S	G	36.0638	30.9791		426	sc_rRNA_25S	G	12.0745	8.70429
430	sc_rRNA_18S	G	8.67622	7.85492		430	sc_rRNA_18S	G	16.9821	13.6876
432	sc_rRNA_18S	G	5.70531	8.09696		432	sc_rRNA_18S	G	11.7446	9.13365
434	sc_rRNA_18S	G	17.3357	21.9084		434	sc_rRNA_18S	G	14.0368	10.8057
437	sc_rRNA_25S	G	27.151	27.0384		437	sc_rRNA_25S	G	6.50336	10.7459
442	sc_rRNA_25S	G	14.3887	10.3913		442	sc_rRNA_25S	G	5.53481	6.27902
452	sc_rRNA_25S	G	174.633	108.693		452	sc_rRNA_25S	G	48.8375	77.9361
462	sc_rRNA_18S	G	8.47654	10.8474		462	sc_rRNA_18S	G	8.07708	9.7695
466	sc_rRNA_25S	G	26.0626	26.7563		466	sc_rRNA_25S	G	8.44625	11.9158
467	sc_rRNA_18S	G	8.59146	9.66108		467	sc_rRNA_18S	G	8.1391	9.24526
480	sc_rRNA_18S	G	29.9893	11.0863		480	sc_rRNA_18S	G	8.92392	9.45183
483	sc_rRNA_25S	G	24.7993	9.07989		483	sc_rRNA_25S	G	8.22807	7.97073
493	sc_rRNA_25S	G	9.71107	14.6043		493	sc_rRNA_25S	G	7.00892	3.88756
494	sc_rRNA_25S	G	8.08624	7.85099		494	sc_rRNA_25S	G	2.59756	2.08797
495	sc_rRNA_25S	G	10.4108	6.05764		495	sc_rRNA_25S	G	3.98219	1.99112
516	sc_rRNA_18S	G	9.72936	10.0033		516	sc_rRNA_18S	G	5.02246	6.23666
518	sc_rRNA_25S	G	9.91733	14.3856		518	sc_rRNA_25S	G	4.38412	5.85343
535	sc_rRNA_25S	G	14.9701	18.7573		535	sc_rRNA_25S	G	5.30911	5.29902
537	sc_rRNA_18S	G	22.0185	14.9996		537	sc_rRNA_18S	G	9.68018	7.08497
538	sc_rRNA_25S	G	34.1139	31.9311		538	sc_rRNA_25S	G	15.1258	17.7936
539	sc_rRNA_18S	G	13.5279	16.8998		539	sc_rRNA_18S	G	5.7651	4.50822
540	sc_rRNA_18S	G	8.6965	12.0037		540	sc_rRNA_18S	G	4.5843	3.53882
547	sc_rRNA_25S	G	8.98092	18.071		547	sc_rRNA_25S	G	6.33846	5.66471
549	sc_rRNA_18S	G	15.93	9.00067		549	sc_rRNA_18S	G	8.1154	5.16363
552	sc_rRNA_18S	G	8.7483	10.3914		552	sc_rRNA_18S	G	7.80613	5.43694
553	sc_rRNA_18S	G	13.2256	17.8596		553	sc_rRNA_18S	G	15.9387	10.1111
557	sc_rRNA_18S	G	17.7726	15.1683		557	sc_rRNA_18S	G	13.0395	7.22743
560	sc_rRNA_25S	G	30.6314	43.0294		560	sc_rRNA_25S	G	9.96892	18.5523
561	sc_rRNA_18S	G	14.1627	10.5277		561	sc_rRNA_18S	G	6.43348	4.98819
564	sc_rRNA_18S	G	7.71391	7.37297		564	sc_rRNA_18S	G	7.90192	5.72413
568	sc_rRNA_18S	G	12.6783	11.3302		568	sc_rRNA_18S	G	13.4933	10.6602
568	sc_rRNA_25S	G	109.943	149.395		568	sc_rRNA_25S	G	88.1034	100.882
571	sc_rRNA_18S	G	23.984	28.3893		571	sc_rRNA_18S	G	22.8156	17.7332
574	sc_rRNA_18S	G	12.1854	11.0691		574	sc_rRNA_18S	G	8.4401	4.51422
576	sc_rRNA_18S	G	13.6134	17.7405		576	sc_rRNA_18S	G	6.20595	7.36507
577	sc_rRNA_18S	G	13.6335	15.4967		577	sc_rRNA_18S	G	8.34972	9.93222
579	sc_rRNA_25S	G	38.3405	34.1313		579	sc_rRNA_25S	G	13.4647	16.8509
586	sc_rRNA_18S	G	56.6638	45.8387		586	sc_rRNA_18S	G	17.2808	15.1187
588	sc_rRNA_25S	G	12.5521	8.33536		588	sc_rRNA_25S	G	12.0878	11.0921
591	sc_rRNA_25S	G	17.0771	23.3881		591	sc_rRNA_25S	G	9.44505	12.2707
595	sc_rRNA_18S	G	17.2303	23.3374		595	sc_rRNA_18S	G	4.23838	4.8688
597	sc_rRNA_18S	G	11.7011	17.3387		597	sc_rRNA_18S	G	7.83447	11.192
600	sc_rRNA_25S	G	8.96494	9.94785		600	sc_rRNA_25S	G	4.94661	4.95
607	sc_rRNA_18S	G	8.07214	14.6349		607	sc_rRNA_18S	G	8.59235	10.0888
610	sc_rRNA_18S	G	6.04567	9.15428		610	sc_rRNA_18S	G	5.88843	4.74404
610	sc_rRNA_25S	G	15.9144	9.14494		610	sc_rRNA_25S	G	6.83992	3.55916
613	sc_rRNA_25S	G	64.8324	36.3695		613	sc_rRNA_25S	G	12.4853	5.87589
616	sc_rRNA_18S	G	6.88029	8.0869		616	sc_rRNA_18S	G	6.0827	6.56129
624	sc_rRNA_18S	G	27.3557	35.5939		624	sc_rRNA_18S	G	14.2259	14.6054
628	sc_rRNA_18S	G	14.8647	13.287		628	sc_rRNA_18S	G	8.7297	6.66953
631	sc_rRNA_18S	G	31.0254	20.73		631	sc_rRNA_18S	G	14.7651	12.7031
634	sc_rRNA_18S	G	13.3622	11.8363		634	sc_rRNA_18S	G	3.32158	3.86565
639	sc_rRNA_25S	G	42.594	25.1504		639	sc_rRNA_25S	G	7.46744	10.0521
643	sc_rRNA_18S	G	10.0835	2.66714		643	sc_rRNA_18S	G	2.73006	1.3907
647	sc_rRNA_18S	G	16.8886	3.77311		647	sc_rRNA_18S	G	5.64745	2.5927
648	sc_rRNA_18S	G	14.071	5.32651		648	sc_rRNA_18S	G	10.5852	6.12363
652	sc_rRNA_18S	G	28.7144	16.3357		652	sc_rRNA_18S	G	14.1634	12.6826
659	sc_rRNA_25S	G	16.7285	12.8251		659	sc_rRNA_25S	G	2.34881	2.16203
660	sc_rRNA_18S	G	26.7041	24.1296		660	sc_rRNA_18S	G	13.9915	15.0428
661	sc_rRNA_25S	G	14.3903	13.5861		661	sc_rRNA_25S	G	2.82889	3.16027
671	sc_rRNA_18S	G	27.2071	23.6744		671	sc_rRNA_18S	G	12.0966	12.948
674	sc_rRNA_25S	G	24.2769	19.9177		674	sc_rRNA_25S	G	5.3982	2.8282
676	sc_rRNA_25S	G	87.4109	38.6945		676	sc_rRNA_25S	G	9.49771	8.71285
677	sc_rRNA_18S	G	84.4045	32.21		677	sc_rRNA_18S	G	11.8046	9.48357
678	sc_rRNA_25S	G	27.5154	21.245		678	sc_rRNA_25S	G	7.17737	6.4058
680	sc_rRNA_25S	G	21.4286	18.8258		680	sc_rRNA_25S	G	5.43332	5.49267
688	sc_rRNA_25S	G	12.4277	18.3381		688	sc_rRNA_25S	G	4.09592	4.98206
703	sc_rRNA_18S	G	12.0926	6.66105		703	sc_rRNA_18S	G	6.5616	6.43456
703	sc_rRNA_25S	G	13.7382	11.6929		703	sc_rRNA_25S	G	4.20016	2.93479
708	sc_rRNA_25S	G	19.4488	18.2595		708	sc_rRNA_25S	G	4.05248	4.93421
712	sc_rRNA_25S	G	20.7763	20.0741		712	sc_rRNA_25S	G	6.6136	8.61421
714	sc_rRNA_25S	G	9.14207	11.2712		714	sc_rRNA_25S	G	4.53445	6.86156
718	sc_rRNA_25S	G	59.8244	20.0139		718	sc_rRNA_25S	G	9.38356	10.7047
721	sc_rRNA_25S	G	10.3009	6.68883		721	sc_rRNA_25S	G	4.92426	4.52324
722	sc_rRNA_25S	G	11.2352	7.00663		722	sc_rRNA_25S	G	10.6159	6.0738
732	sc_rRNA_18S	G	5.1756	9.78214		732	sc_rRNA_18S	G	5.72521	6.62828
739	sc_rRNA_18S	G	17.5415	6.10192		739	sc_rRNA_18S	G	3.68314	2.37519
742	sc_rRNA_25S	G	10.4592	13.2889		742	sc_rRNA_25S	G	6.20061	5.85377
754	sc_rRNA_25S	G	13.2906	10.0012		754	sc_rRNA_25S	G	5.57512	5.57411
760	sc_rRNA_25S	G	15.5003	16.9923		760	sc_rRNA_25S	G	5.37035	4.221
763	sc_rRNA_25S	G	21.8532	21.2366		763	sc_rRNA_25S	G	5.05605	4.20391
769	sc_rRNA_25S	G	10.7507	10.4041		769	sc_rRNA_25S	G	3.67219	3.2414
770	sc_rRNA_25S	G	27.8233	22.5138		770	sc_rRNA_25S	G	4.88551	4.38265
772	sc_rRNA_18S	G	39.0287	25.2177		772	sc_rRNA_18S	G	15.6312	11.8849
775	sc_rRNA_18S	G	13.9142	12.6664		775	sc_rRNA_18S	G	5.65068	6.34004
776	sc_rRNA_18S	G	36.6466	33.1181		776	sc_rRNA_18S	G	17.0705	16.2546
778	sc_rRNA_18S	G	31.4244	30.5959		778	sc_rRNA_18S	G	10.0186	7.29008
779	sc_rRNA_25S	G	6.70567	9.57403		779	sc_rRNA_25S	G	4.99881	7.34676
781	sc_rRNA_25S	G	11.9735	13.54		781	sc_rRNA_25S	G	5.78238	6.93638
785	sc_rRNA_25S	G	8.38273	11.5453		785	sc_rRNA_25S	G	6.43747	8.4378
787	sc_rRNA_18S	G	11.2989	13.4111		787	sc_rRNA_18S	G	5.64894	5.54489
787	sc_rRNA_25S	G	11.3158	10.023		787	sc_rRNA_25S	G	3.03517	2.94513
792	sc_rRNA_25S	G	28.4094	17.2336		792	sc_rRNA_25S	G	2.90411	2.36289
797	sc_rRNA_18S	G	26.2465	24.0235		797	sc_rRNA_18S	G	9.00841	7.61075
800	sc_rRNA_25S	G	18.6095	14.1057		800	sc_rRNA_25S	G	1.82396	1.76524
805	sc_rRNA_25S	G	13.8201	16.348		805	sc_rRNA_25S	G	3.76415	3.41746
809	sc_rRNA_25S	G	22.5935	15.3092		809	sc_rRNA_25S	G	5.092	4.10843
810	sc_rRNA_18S	G	34.6405	20.495		810	sc_rRNA_18S	G	8.58002	7.36928
815	sc_rRNA_18S	G	0.959517	2.42223		815	sc_rRNA_18S	G	1.91975	1.63684
815	sc_rRNA_25S	G	21.3815	24.4831		815	sc_rRNA_25S	G	8.34914	9.48247
819	sc_rRNA_18S	G	9.87876	10.8721		819	sc_rRNA_18S	G	6.0908	5.9368
823	sc_rRNA_18S	G	93.8531	148.268		823	sc_rRNA_18S	G	47.9808	53.5472
824	sc_rRNA_18S	G	8.46598	13.0927		824	sc_rRNA_18S	G	8.53857	11.6951
826	sc_rRNA_25S	G	16.9541	18.8395		826	sc_rRNA_25S	G	7.05465	5.86346
834	sc_rRNA_18S	G	14.1684	12.3177		834	sc_rRNA_18S	G	10.2752	9.65116
837	sc_rRNA_18S	G	21.0833	18.8191		837	sc_rRNA_18S	G	7.44168	6.86365
838	sc_rRNA_18S	G	41.2387	44.4495		838	sc_rRNA_18S	G	17.5089	17.6635
842	sc_rRNA_25S	G	11.7615	9.65881		842	sc_rRNA_25S	G	2.57077	2.00365
845	sc_rRNA_25S	G	16.5308	4.87185		845	sc_rRNA_25S	G	1.95097	2.65222
853	sc_rRNA_18S	G	15.0214	18.4029		853	sc_rRNA_18S	G	5.7616	4.72471
854	sc_rRNA_25S	G	8.10728	3.6041		854	sc_rRNA_25S	G	5.4431	2.51064
857	sc_rRNA_25S	G	12.7766	10.4783		857	sc_rRNA_25S	G	9.42882	10.0382
858	sc_rRNA_18S	G	17.7598	16.801		858	sc_rRNA_18S	G	3.45313	3.39993
859	sc_rRNA_25S	G	13.6905	14.2101		859	sc_rRNA_25S	G	10.1777	11.2942
860	sc_rRNA_25S	G	18.1316	19.6702		860	sc_rRNA_25S	G	11.0109	9.84923
864	sc_rRNA_25S	G	15.1189	13.8679		864	sc_rRNA_25S	G	4.64964	3.9949
867	sc_rRNA_18S	G	9.87381	11.0258		867	sc_rRNA_18S	G	2.63709	3.47933
867	sc_rRNA_25S	G	16.6826	15.7858		867	sc_rRNA_25S	G	5.06176	4.72967
868	sc_rRNA_18S	G	10.2494	9.61122		868	sc_rRNA_18S	G	4.34687	4.03957
870	sc_rRNA_25S	G	10.6231	7.97674		870	sc_rRNA_25S	G	6.82339	6.87032
872	sc_rRNA_18S	G	7.86746	12.2847		872	sc_rRNA_18S	G	10.2668	5.74388
875	sc_rRNA_18S	G	4.38147	7.47629		875	sc_rRNA_18S	G	4.88081	2.43211
875	sc_rRNA_25S	G	38.3541	20.0029		875	sc_rRNA_25S	G	8.23125	7.36665
877	sc_rRNA_18S	G	3.7648	5.74821		877	sc_rRNA_18S	G	6.20778	2.69697
880	sc_rRNA_25S	G	8.27864	10.2359		880	sc_rRNA_25S	G	2.63942	4.07836
885	sc_rRNA_18S	G	10.1814	9.70585		885	sc_rRNA_18S	G	5.9395	5.05294
887	sc_rRNA_25S	G	14.6702	9.11238		887	sc_rRNA_25S	G	1.89333	1.86784
894	sc_rRNA_25S	G	14.1183	16.8211		894	sc_rRNA_25S	G	10.2322	8.52593
899	sc_rRNA_18S	G	22.6315	20.2099		899	sc_rRNA_18S	G	12.1332	11.4555
901	sc_rRNA_18S	G	17.9771	27.5728		901	sc_rRNA_18S	G	7.08822	5.75013
902	sc_rRNA_18S	G	58.9851	85.4319		902	sc_rRNA_18S	G	24.3087	20.0862
904	sc_rRNA_18S	G	17.7883	35.9902		904	sc_rRNA_18S	G	20.6436	15.3393
912	sc_rRNA_25S	G	30.8007	23.886		912	sc_rRNA_25S	G	8.81566	7.33066
913	sc_rRNA_18S	G	7.90037	13.7994		913	sc_rRNA_18S	G	11.352	6.8554
914	sc_rRNA_18S	G	53.1972	66.4377		914	sc_rRNA_18S	G	26.3396	14.9611
925	sc_rRNA_18S	G	11.4664	5.55988		925	sc_rRNA_18S	G	4.27031	3.33798
934	sc_rRNA_25S	G	26.377	22.6562		934	sc_rRNA_25S	G	8.00848	6.4312
937	sc_rRNA_25S	G	24.125	11.6077		937	sc_rRNA_25S	G	8.93551	6.41523
941	sc_rRNA_25S	G	11.7637	9.51326		941	sc_rRNA_25S	G	12.4148	8.22555
942	sc_rRNA_18S	G	13.3855	18.752		942	sc_rRNA_18S	G	5.45586	5.788
947	sc_rRNA_25S	G	11.8018	11.658		947	sc_rRNA_25S	G	6.21781	1.77513
948	sc_rRNA_18S	G	23.2557	20.6706		948	sc_rRNA_18S	G	12.3154	6.63063
950	sc_rRNA_25S	G	13.1314	12.6471		950	sc_rRNA_25S	G	7.08997	4.85293
953	sc_rRNA_25S	G	22.7332	22.3899		953	sc_rRNA_25S	G	8.02029	7.96195
968	sc_rRNA_25S	G	45.7781	60.5309		968	sc_rRNA_25S	G	16.1766	17.2443
971	sc_rRNA_25S	G	12.8834	10.0339		971	sc_rRNA_25S	G	2.49816	2.34744
972	sc_rRNA_18S	G	3.24099	6.63887		972	sc_rRNA_18S	G	10.244	7.99361
974	sc_rRNA_25S	G	21.2456	17.162		974	sc_rRNA_25S	G	3.24439	1.56038
978	sc_rRNA_25S	G	7.66592	8.51655		978	sc_rRNA_25S	G	5.46508	6.27227
980	sc_rRNA_18S	G	34.5315	37.0074		980	sc_rRNA_18S	G	9.49042	5.95676
984	sc_rRNA_25S	G	6.5682	10.3541		984	sc_rRNA_25S	G	3.73845	3.00768
987	sc_rRNA_18S	G	8.49675	8.79322		987	sc_rRNA_18S	G	4.02397	4.28399
991	sc_rRNA_25S	G	19.7963	11.9405		991	sc_rRNA_25S	G	10.1888	6.97708
994	sc_rRNA_18S	G	7.21818	9.18493		994	sc_rRNA_18S	G	7.78447	7.44926
994	sc_rRNA_25S	G	16.7108	12.6576		994	sc_rRNA_25S	G	7.4708	8.72551
999	sc_rRNA_25S	G	15.262	15.2143		999	sc_rRNA_25S	G	3.76623	4.52179
1001	sc_rRNA_25S	G	12.8236	20.1992		1001	sc_rRNA_25S	G	8.38014	12.3159
1002	sc_rRNA_18S	G	46.993	48.1725		1002	sc_rRNA_18S	G	35.0248	45.4731
1005	sc_rRNA_25S	G	9.3951	10.6422		1005	sc_rRNA_25S	G	5.41634	9.60595
1008	sc_rRNA_18S	G	21.4837	15.0163		1008	sc_rRNA_18S	G	11.0927	6.9698
1010	sc_rRNA_25S	G	11.0232	5.33032		1010	sc_rRNA_25S	G	5.55918	8.41443
1011	sc_rRNA_18S	G	11.8107	10.5111		1011	sc_rRNA_18S	G	4.20306	3.46377
1012	sc_rRNA_25S	G	16.6595	12.066		1012	sc_rRNA_25S	G	9.70585	12.528
1013	sc_rRNA_25S	G	24.371	19.2268		1013	sc_rRNA_25S	G	9.72026	8.74633
1014	sc_rRNA_18S	G	27.7155	27.4428		1014	sc_rRNA_18S	G	7.90957	4.44937
1032	sc_rRNA_18S	G	14.5146	12.9131		1032	sc_rRNA_18S	G	7.35984	4.74267
1035	sc_rRNA_18S	G	29.756	27.5851		1035	sc_rRNA_18S	G	10.8964	5.43865
1035	sc_rRNA_25S	G	16.2301	16.6626		1035	sc_rRNA_25S	G	8.32123	4.86987
1042	sc_rRNA_18S	G	27.3686	14.0773		1042	sc_rRNA_18S	G	9.50927	7.642
1051	sc_rRNA_18S	G	3.36867	4.09753		1051	sc_rRNA_18S	G	2.63217	1.84023
1053	sc_rRNA_18S	G	10.4282	11.8229		1053	sc_rRNA_18S	G	4.71218	3.89466
1059	sc_rRNA_25S	G	12.4056	13.0129		1059	sc_rRNA_25S	G	3.0339	2.33871
1063	sc_rRNA_25S	G	30.3835	34.5355		1063	sc_rRNA_25S	G	9.43088	9.02955
1064	sc_rRNA_18S	G	17.0576	24.391		1064	sc_rRNA_18S	G	13.8705	11.2043
1072	sc_rRNA_25S	G	14.6876	17.6474		1072	sc_rRNA_25S	G	6.0697	3.81839
1083	sc_rRNA_25S	G	15.4089	17.0923		1083	sc_rRNA_25S	G	4.79662	5.19488
1085	sc_rRNA_18S	G	6.70933	12.2832		1085	sc_rRNA_18S	G	4.03866	4.36152
1087	sc_rRNA_25S	G	13.5259	9.4877		1087	sc_rRNA_25S	G	4.6763	3.90758
1094	sc_rRNA_18S	G	29.6219	25.3738		1094	sc_rRNA_18S	G	10.4185	8.48741
1097	sc_rRNA_25S	G	9.96965	14.7744		1097	sc_rRNA_25S	G	4.50569	4.71241
1101	sc_rRNA_25S	G	30.6705	30.6664		1101	sc_rRNA_25S	G	6.56083	5.95359
1102	sc_rRNA_18S	G	13.3348	6.95936		1102	sc_rRNA_18S	G	3.28217	1.51907
1108	sc_rRNA_18S	G	6.93243	10.4138		1108	sc_rRNA_18S	G	4.61597	3.19771
1109	sc_rRNA_18S	G	6.27983	12.2653		1109	sc_rRNA_18S	G	5.17003	2.93183
1112	sc_rRNA_18S	G	7.14876	10.7072		1112	sc_rRNA_18S	G	7.14216	6.78418
1113	sc_rRNA_25S	G	10.5648	13.3189		1113	sc_rRNA_25S	G	3.56917	3.46355
1114	sc_rRNA_18S	G	20.5594	24.1884		1114	sc_rRNA_18S	G	12.6954	13.1547
1122	sc_rRNA_18S	G	16.9887	8.46345		1122	sc_rRNA_18S	G	19.961	14.2365
1126	sc_rRNA_18S	G	1.63029	3.18565		1126	sc_rRNA_18S	G	1.44263	2.92442
1131	sc_rRNA_25S	G	112.517	94.9163		1131	sc_rRNA_25S	G	37.3536	23.1806
1141	sc_rRNA_18S	G	12.7643	11.3021		1141	sc_rRNA_18S	G	5.04616	4.75775
1142	sc_rRNA_25S	G	25.1913	18.7053		1142	sc_rRNA_25S	G	9.82841	6.31332
1145	sc_rRNA_25S	G	27.0915	21.2311		1145	sc_rRNA_25S	G	4.31576	2.75142
1146	sc_rRNA_18S	G	11.8211	12.7091		1146	sc_rRNA_18S	G	8.30556	4.69029
1149	sc_rRNA_18S	G	3.66922	6.03646		1149	sc_rRNA_18S	G	10.7011	3.06093
1149	sc_rRNA_25S	G	13.8002	16.0288		1149	sc_rRNA_25S	G	2.67341	3.31949
1150	sc_rRNA_18S	G	28.8514	41.5363		1150	sc_rRNA_18S	G	11.0417	8.46698
1152	sc_rRNA_25S	G	65.7524	39.2501		1152	sc_rRNA_25S	G	6.96819	8.98467
1164	sc_rRNA_18S	G	41.2886	37.6539		1164	sc_rRNA_18S	G	11.7365	11.6496
1164	sc_rRNA_25S	G	6.31362	10.9361		1164	sc_rRNA_25S	G	2.99308	2.3565
1165	sc_rRNA_18S	G	34.1632	24.1343		1165	sc_rRNA_18S	G	21.7054	10.6226
1172	sc_rRNA_18S	G	10.97	17.5876		1172	sc_rRNA_18S	G	10.601	23.1651
1172	sc_rRNA_25S	G	15.988	15.5631		1172	sc_rRNA_25S	G	5.18143	3.96398
1174	sc_rRNA_25S	G	25.3592	27.5208		1174	sc_rRNA_25S	G	9.89239	10.0646
1176	sc_rRNA_18S	G	36.8304	20.8706		1176	sc_rRNA_18S	G	5.68938	3.31702
1177	sc_rRNA_25S	G	7.90859	10.6371		1177	sc_rRNA_25S	G	2.24068	2.96243
1178	sc_rRNA_25S	G	31.9231	34.1555		1178	sc_rRNA_25S	G	4.26681	6.67947
1194	sc_rRNA_25S	G	8.21392	11.73		1194	sc_rRNA_25S	G	2.42172	3.41105
1212	sc_rRNA_18S	G	4.16966	6.78881		1212	sc_rRNA_18S	G	5.27044	5.95567
1213	sc_rRNA_18S	G	7.63364	11.7266		1213	sc_rRNA_18S	G	11.7392	11.2723
1218	sc_rRNA_18S	G	10.4031	13.1237		1218	sc_rRNA_18S	G	7.24261	4.26663
1222	sc_rRNA_25S	G	82.6138	49.0171		1222	sc_rRNA_25S	G	10.0293	9.25235
1226	sc_rRNA_25S	G	14.4676	11.0672		1226	sc_rRNA_25S	G	7.21295	7.64802
1229	sc_rRNA_18S	G	8.97721	12.3059		1229	sc_rRNA_18S	G	3.13852	3.21077
1233	sc_rRNA_18S	G	10.4232	11.0209		1233	sc_rRNA_18S	G	3.32132	2.66867
1237	sc_rRNA_18S	G	31.7956	30.0119		1237	sc_rRNA_18S	G	25.9297	10.7832
1241	sc_rRNA_18S	G	6.88433	13.0586		1241	sc_rRNA_18S	G	11.6095	11.3444
1242	sc_rRNA_25S	G	32.6858	33.2689		1242	sc_rRNA_25S	G	14.4602	11.1131
1243	sc_rRNA_18S	G	5.67111	8.07311		1243	sc_rRNA_18S	G	13.9725	9.96224
1243	sc_rRNA_25S	G	18.3283	10.234		1243	sc_rRNA_25S	G	6.7709	7.71943
1245	sc_rRNA_18S	G	13.4021	13.4387		1245	sc_rRNA_18S	G	10.0913	9.85492
1246	sc_rRNA_25S	G	46.9384	44.0601		1246	sc_rRNA_25S	G	9.16977	7.97681
1255	sc_rRNA_18S	G	48.3317	45.8583		1255	sc_rRNA_18S	G	16.5751	15.4585
1261	sc_rRNA_18S	G	27.7504	42.108		1261	sc_rRNA_18S	G	3.66029	3.50017
1264	sc_rRNA_18S	G	2.44961	3.38796		1264	sc_rRNA_18S	G	4.81752	4.13931
1265	sc_rRNA_18S	G	5.33326	7.2318		1265	sc_rRNA_18S	G	21.269	12.5279
1266	sc_rRNA_25S	G	6.68989	4.50721		1266	sc_rRNA_25S	G	6.44492	5.08473
1267	sc_rRNA_18S	G	6.44726	9.06702		1267	sc_rRNA_18S	G	13.2582	7.2456
1268	sc_rRNA_18S	G	11.7643	8.85827		1268	sc_rRNA_18S	G	17.2489	10.4767
1268	sc_rRNA_25S	G	11.8484	15.5384		1268	sc_rRNA_25S	G	6.23643	4.65333
1273	sc_rRNA_18S	G	11.3471	12.5242		1273	sc_rRNA_18S	G	13.3347	7.37494
1278	sc_rRNA_18S	G	9.66445	10.948		1278	sc_rRNA_18S	G	18.26	13.0131
1281	sc_rRNA_18S	G	24.9329	18.6219		1281	sc_rRNA_18S	G	6.37473	3.48729
1285	sc_rRNA_25S	G	198.343	77.4852		1285	sc_rRNA_25S	G	21.0485	10.6507
1292	sc_rRNA_18S	G	12.9816	16.1026		1292	sc_rRNA_18S	G	6.30028	4.0686
1294	sc_rRNA_18S	G	14.8912	9.37726		1294	sc_rRNA_18S	G	4.28919	4.6719
1299	sc_rRNA_18S	G	19.5497	18.7588		1299	sc_rRNA_18S	G	11.4003	8.24588
1300	sc_rRNA_25S	G	22.7728	8.60779		1300	sc_rRNA_25S	G	8.82505	5.62902
1304	sc_rRNA_18S	G	33.8265	41.1798		1304	sc_rRNA_18S	G	9.28858	6.69826
1308	sc_rRNA_18S	G	14.8207	17.9424		1308	sc_rRNA_18S	G	10.9269	7.12993
1310	sc_rRNA_25S	G	1.11482	2.1962		1310	sc_rRNA_25S	G	1.60858	2.20155
1313	sc_rRNA_25S	G	25.9975	21.8069		1313	sc_rRNA_25S	G	8.78277	5.33863
1316	sc_rRNA_18S	G	9.7729	14.1997		1316	sc_rRNA_18S	G	5.9765	5.52607
1318	sc_rRNA_18S	G	16.2567	15.0673		1318	sc_rRNA_18S	G	6.51603	4.67643
1319	sc_rRNA_25S	G	15.9774	10.2299		1319	sc_rRNA_25S	G	6.24872	4.41232
1323	sc_rRNA_25S	G	21.9192	15.3418		1323	sc_rRNA_25S	G	3.5704	2.8793
1324	sc_rRNA_18S	G	15.0641	19.8094		1324	sc_rRNA_18S	G	2.91309	2.98936
1330	sc_rRNA_18S	G	19.4936	24.8927		1330	sc_rRNA_18S	G	7.46737	5.47634
1340	sc_rRNA_25S	G	4.19184	1.95693		1340	sc_rRNA_25S	G	2.15657	0.928011
1345	sc_rRNA_25S	G	3.10617	1.66542		1345	sc_rRNA_25S	G	3.19138	1.75268
1349	sc_rRNA_25S	G	18.4071	13.805		1349	sc_rRNA_25S	G	6.66805	5.68323
1354	sc_rRNA_18S	G	19.4364	13.1568		1354	sc_rRNA_18S	G	5.99056	5.88263
1354	sc_rRNA_25S	G	15.3498	12.8964		1354	sc_rRNA_25S	G	4.20946	6.9785
1357	sc_rRNA_25S	G	10.6114	3.19969		1357	sc_rRNA_25S	G	3.21991	2.26386
1364	sc_rRNA_18S	G	8.00559	12.8348		1364	sc_rRNA_18S	G	6.48347	7.97141
1367	sc_rRNA_25S	G	16.351	13.7392		1367	sc_rRNA_25S	G	5.82651	7.20771
1368	sc_rRNA_18S	G	86.9679	42.0535		1368	sc_rRNA_18S	G	9.05385	6.77439
1370	sc_rRNA_25S	G	11.6629	5.55908		1370	sc_rRNA_25S	G	3.38314	2.33071
1371	sc_rRNA_25S	G	59.3811	14.566		1371	sc_rRNA_25S	G	6.04458	2.76699
1374	sc_rRNA_25S	G	19.4159	17.4096		1374	sc_rRNA_25S	G	2.37346	1.87696
1375	sc_rRNA_25S	G	13.9818	8.62199		1375	sc_rRNA_25S	G	3.88099	2.70131
1377	sc_rRNA_25S	G	32.9068	18.1095		1377	sc_rRNA_25S	G	12.0883	8.63952
1383	sc_rRNA_18S	G	31.8132	20.8787		1383	sc_rRNA_18S	G	9.1673	6.03853
1387	sc_rRNA_18S	G	19.2037	13.3511		1387	sc_rRNA_18S	G	7.93735	5.77689
1387	sc_rRNA_25S	G	15.2338	5.27318		1387	sc_rRNA_25S	G	3.5996	2.27473
1389	sc_rRNA_25S	G	10.2124	8.5333		1389	sc_rRNA_25S	G	3.7425	2.70619
1392	sc_rRNA_25S	G	18.5529	11.5237		1392	sc_rRNA_25S	G	4.4301	3.76856
1394	sc_rRNA_18S	G	3.96663	8.81421		1394	sc_rRNA_18S	G	6.34279	5.05052
1395	sc_rRNA_18S	G	6.66745	10.841		1395	sc_rRNA_18S	G	4.41849	2.67913
1395	sc_rRNA_25S	G	25.9108	14.6804		1395	sc_rRNA_25S	G	5.58772	5.09402
1400	sc_rRNA_25S	G	4.02582	4.86697		1400	sc_rRNA_25S	G	2.9792	2.22543
1402	sc_rRNA_18S	G	32.3604	42.9302		1402	sc_rRNA_18S	G	28.3191	18.5252
1405	sc_rRNA_18S	G	40.6945	25.3399		1405	sc_rRNA_18S	G	13.3846	8.80606
1412	sc_rRNA_18S	G	17.111	32.9962		1412	sc_rRNA_18S	G	18.3803	18.9784
1417	sc_rRNA_25S	G	16.6581	12.4981		1417	sc_rRNA_25S	G	6.2425	3.17065
1429	sc_rRNA_18S	G	16.7942	23.6626		1429	sc_rRNA_18S	G	9.93191	7.55502
1429	sc_rRNA_25S	G	41.8347	35.7385		1429	sc_rRNA_25S	G	7.58931	8.07077
1431	sc_rRNA_25S	G	12.1637	10.252		1431	sc_rRNA_25S	G	5.08743	6.42201
1433	sc_rRNA_18S	G	11.1444	14.1682		1433	sc_rRNA_18S	G	7.94611	4.5293
1434	sc_rRNA_25S	G	24.2032	30.3277		1434	sc_rRNA_25S	G	8.2117	8.51636
1435	sc_rRNA_18S	G	17.4651	16.4033		1435	sc_rRNA_18S	G	14.6626	8.01613
1438	sc_rRNA_18S	G	8.34714	9.94943		1438	sc_rRNA_18S	G	10.9252	8.87521
1440	sc_rRNA_25S	G	13.6895	16.6306		1440	sc_rRNA_25S	G	7.93405	6.69289
1441	sc_rRNA_25S	G	18.058	15.6146		1441	sc_rRNA_25S	G	4.82122	3.3448
1443	sc_rRNA_25S	G	7.09277	10.067		1443	sc_rRNA_25S	G	2.92198	1.69641
1444	sc_rRNA_25S	G	18.2359	25.3439		1444	sc_rRNA_25S	G	3.75891	1.99203
1445	sc_rRNA_18S	G	12.007	13.7201		1445	sc_rRNA_18S	G	6.82032	5.49873
1447	sc_rRNA_25S	G	15.238	18.9651		1447	sc_rRNA_25S	G	5.61727	3.12769
1448	sc_rRNA_18S	G	58.9288	26.2499		1448	sc_rRNA_18S	G	19.3682	7.78335
1455	sc_rRNA_18S	G	11.7603	7.78735		1455	sc_rRNA_18S	G	7.33352	1.60666
1458	sc_rRNA_18S	G	15.2849	15.2597		1458	sc_rRNA_18S	G	7.04285	3.35443
1462	sc_rRNA_18S	G	21.506	18.0016		1462	sc_rRNA_18S	G	10.2412	3.78043
1464	sc_rRNA_18S	G	6.10198	12.1773		1464	sc_rRNA_18S	G	7.05393	3.39183
1466	sc_rRNA_18S	G	17.8312	30.6215		1466	sc_rRNA_18S	G	9.49979	10.006
1466	sc_rRNA_25S	G	17.2208	16.6208		1466	sc_rRNA_25S	G	4.46147	3.953
1473	sc_rRNA_25S	G	19.2489	12.0125		1473	sc_rRNA_25S	G	4.39897	2.34711
1474	sc_rRNA_18S	G	26.8786	25.5961		1474	sc_rRNA_18S	G	7.14685	9.1981
1480	sc_rRNA_18S	G	5.68138	1.68668		1480	sc_rRNA_18S	G	4.7617	1.88556
1483	sc_rRNA_25S	G	27.2734	14.9241		1483	sc_rRNA_25S	G	3.34288	1.73098
1488	sc_rRNA_18S	G	12.2563	12.4473		1488	sc_rRNA_18S	G	5.05492	4.88426
1492	sc_rRNA_25S	G	12.6292	42.9524		1492	sc_rRNA_25S	G	20.3526	11.6294
1493	sc_rRNA_25S	G	52.8853	41.9877		1493	sc_rRNA_25S	G	21.7057	18.7538
1500	sc_rRNA_25S	G	13.0391	12.8642		1500	sc_rRNA_25S	G	6.17014	2.30926
1502	sc_rRNA_18S	G	13.5263	7.73751		1502	sc_rRNA_18S	G	8.38022	5.33163
1504	sc_rRNA_18S	G	23.7091	15.838		1504	sc_rRNA_18S	G	6.97232	8.14436
1507	sc_rRNA_25S	G	45.1517	31.593		1507	sc_rRNA_25S	G	14.8745	9.99626
1510	sc_rRNA_25S	G	62.0258	32.4894		1510	sc_rRNA_25S	G	18.4262	17.1626
1514	sc_rRNA_25S	G	9.82145	10.7169		1514	sc_rRNA_25S	G	6.63466	8.11576
1521	sc_rRNA_25S	G	77.2847	55.9571		1521	sc_rRNA_25S	G	17.8643	9.33088
1525	sc_rRNA_25S	G	14.9947	18.4038		1525	sc_rRNA_25S	G	3.50423	2.9603
1528	sc_rRNA_25S	G	10.012	4.81317		1528	sc_rRNA_25S	G	2.00753	1.93359
1534	sc_rRNA_18S	G	10.0157	8.48694		1534	sc_rRNA_18S	G	6.3401	3.55529
1536	sc_rRNA_18S	G	17.3209	19.3916		1536	sc_rRNA_18S	G	52.388	26.5539
1536	sc_rRNA_25S	G	18.6042	15.1812		1536	sc_rRNA_25S	G	5.22413	4.11791
1538	sc_rRNA_25S	G	23.6322	19.5076		1538	sc_rRNA_25S	G	5.23703	2.54375
1541	sc_rRNA_18S	G	5.51221	6.91561		1541	sc_rRNA_18S	G	6.28275	4.42591
1542	sc_rRNA_18S	G	44.5985	33.8178		1542	sc_rRNA_18S	G	22.4948	9.13019
1544	sc_rRNA_25S	G	5.53319	10.1016		1544	sc_rRNA_25S	G	2.57797	3.2457
1547	sc_rRNA_25S	G	31.1884	34.6306		1547	sc_rRNA_25S	G	11.6517	14.8032
1548	sc_rRNA_18S	G	20.4442	15.714		1548	sc_rRNA_18S	G	15.7906	4.59264
1552	sc_rRNA_25S	G	34.1543	27.7655		1552	sc_rRNA_25S	G	13.5839	14.3198
1553	sc_rRNA_18S	G	20.2844	29.3173		1553	sc_rRNA_18S	G	11.2756	7.2724
1562	sc_rRNA_18S	G	34.9174	4.44427		1562	sc_rRNA_18S	G	9.23112	1.76983
1572	sc_rRNA_18S	G	2.47501	10.7829		1572	sc_rRNA_18S	G	1.41491	6.4279
1573	sc_rRNA_25S	G	72.0156	51.9689		1573	sc_rRNA_25S	G	19.9205	20.4469
1574	sc_rRNA_18S	G	1.76553	10.8416		1574	sc_rRNA_18S	G	2.17117	3.87912
1577	sc_rRNA_25S	G	11.9699	5.8392		1577	sc_rRNA_25S	G	4.85477	2.20239
1584	sc_rRNA_18S	G	21.1013	28.2097		1584	sc_rRNA_18S	G	10.6587	12.9918
1586	sc_rRNA_25S	G	7.74351	11.0334		1586	sc_rRNA_25S	G	5.52448	2.93609
1588	sc_rRNA_18S	G	18.4634	5.27369		1588	sc_rRNA_18S	G	1.82402	1.97467
1592	sc_rRNA_25S	G	16.9797	19.6843		1592	sc_rRNA_25S	G	6.90932	7.36555
1594	sc_rRNA_18S	G	7.39702	10.5155		1594	sc_rRNA_18S	G	4.73195	3.4577
1599	sc_rRNA_25S	G	12.0035	12.7582		1599	sc_rRNA_25S	G	4.48257	2.61891
1601	sc_rRNA_18S	G	19.8124	11.7645		1601	sc_rRNA_18S	G	14.5478	7.69576
1604	sc_rRNA_25S	G	88.3912	67.9075		1604	sc_rRNA_25S	G	17.8781	15.0032
1610	sc_rRNA_18S	G	61.8988	65.6255		1610	sc_rRNA_18S	G	27.1774	18.1243
1616	sc_rRNA_18S	G	22.2632	24.788		1616	sc_rRNA_18S	G	16.3053	10.5823
1618	sc_rRNA_25S	G	10.9273	10.7589		1618	sc_rRNA_25S	G	2.50381	1.71104
1629	sc_rRNA_18S	G	16.039	15.2729		1629	sc_rRNA_18S	G	12.8842	10.3527
1638	sc_rRNA_18S	G	10.5126	6.06789		1638	sc_rRNA_18S	G	9.06384	10.8983
1640	sc_rRNA_25S	G	15.9488	15.2259		1640	sc_rRNA_25S	G	5.24611	4.93626
1642	sc_rRNA_18S	G	14.3406	7.2373		1642	sc_rRNA_18S	G	6.65771	4.54271
1645	sc_rRNA_18S	G	38.6263	51.8389		1645	sc_rRNA_18S	G	14.2969	10.0023
1646	sc_rRNA_25S	G	10.8261	9.66568		1646	sc_rRNA_25S	G	2.23365	2.53435
1649	sc_rRNA_18S	G	26.9718	39.9939		1649	sc_rRNA_18S	G	11.0249	9.32776
1650	sc_rRNA_25S	G	10.0924	8.98128		1650	sc_rRNA_25S	G	2.27779	1.89128
1653	sc_rRNA_25S	G	12.9391	11.7505		1653	sc_rRNA_25S	G	4.38281	2.62456
1654	sc_rRNA_18S	G	16.3754	26.2965		1654	sc_rRNA_18S	G	12.1639	10.3635
1655	sc_rRNA_25S	G	145.823	76.8853		1655	sc_rRNA_25S	G	60.7602	66.2837
1658	sc_rRNA_18S	G	58.2201	67.4665		1658	sc_rRNA_18S	G	16.1327	9.29442
1658	sc_rRNA_25S	G	39.1532	14.8814		1658	sc_rRNA_25S	G	16.2144	12.5705
1661	sc_rRNA_25S	G	4.10068	2.89502		1661	sc_rRNA_25S	G	4.59667	2.37781
1662	sc_rRNA_25S	G	17.1912	7.56737		1662	sc_rRNA_25S	G	27.6217	17.3177
1664	sc_rRNA_25S	G	15.1305	9.78779		1664	sc_rRNA_25S	G	17.211	13.9794
1666	sc_rRNA_25S	G	13.5818	11.9755		1666	sc_rRNA_25S	G	10.9978	2.50658
1668	sc_rRNA_18S	G	9.65292	10.5253		1668	sc_rRNA_18S	G	5.74927	6.62869
1668	sc_rRNA_25S	G	110.168	26.6863		1668	sc_rRNA_25S	G	7.57489	1.98361
1670	sc_rRNA_18S	G	14.9419	14.4061		1670	sc_rRNA_18S	G	5.74778	4.87288
1673	sc_rRNA_18S	G	14.3165	7.89897		1673	sc_rRNA_18S	G	3.86447	1.48644
1674	sc_rRNA_25S	G	9.54225	7.74908		1674	sc_rRNA_25S	G	4.99196	2.65541
1675	sc_rRNA_25S	G	42.7003	24.6559		1675	sc_rRNA_25S	G	12.7732	3.05858
1677	sc_rRNA_25S	G	3.18389	5.92224		1677	sc_rRNA_25S	G	1.44756	1.39026
1678	sc_rRNA_25S	G	4.55033	10.1488		1678	sc_rRNA_25S	G	2.47438	2.21651
1680	sc_rRNA_25S	G	35.6429	62.2161		1680	sc_rRNA_25S	G	18.4525	20.6816
1699	sc_rRNA_18S	G	6.32483	10.1092		1699	sc_rRNA_18S	G	4.88235	5.90707
1700	sc_rRNA_25S	G	17.26	15.6576		1700	sc_rRNA_25S	G	5.44747	3.14327
1712	sc_rRNA_25S	G	2.62555	2.13205		1712	sc_rRNA_25S	G	4.08917	2.06213
1713	sc_rRNA_18S	G	39.7314	47.5505		1713	sc_rRNA_18S	G	19.1609	17.6891
1713	sc_rRNA_25S	G	6.17345	6.67211		1713	sc_rRNA_25S	G	5.03344	5.39769
1715	sc_rRNA_18S	G	12.8625	11.1464		1715	sc_rRNA_18S	G	5.72469	5.60054
1727	sc_rRNA_25S	G	1.01869	2.39754		1727	sc_rRNA_25S	G	2.48455	3.69703
1728	sc_rRNA_25S	G	40.543	76.5538		1728	sc_rRNA_25S	G	22.2278	34.804
1730	sc_rRNA_25S	G	50.2479	24.6625		1730	sc_rRNA_25S	G	10.9477	7.66232
1744	sc_rRNA_25S	G	4.0904	4.02259		1744	sc_rRNA_25S	G	3.93036	1.97638
1745	sc_rRNA_18S	G	11.0311	8.55994		1745	sc_rRNA_18S	G	6.26079	6.21837
1747	sc_rRNA_25S	G	16.8973	20.9165		1747	sc_rRNA_25S	G	4.97468	4.69154
1748	sc_rRNA_25S	G	72.3488	36.2893		1748	sc_rRNA_25S	G	6.30332	6.72235
1751	sc_rRNA_25S	G	19.1502	9.55327		1751	sc_rRNA_25S	G	6.64887	5.13183
1757	sc_rRNA_18S	G	15.3252	10.5775		1757	sc_rRNA_18S	G	11.9421	5.9291
1758	sc_rRNA_25S	G	18.9428	18.9882		1758	sc_rRNA_25S	G	1.88413	1.09105
1760	sc_rRNA_18S	G	16.2304	9.93828		1760	sc_rRNA_18S	G	12.5657	3.72246
1766	sc_rRNA_25S	G	20.0595	8.98283		1766	sc_rRNA_25S	G	5.043	4.37551
1767	sc_rRNA_18S	G	16.355	31.5963		1767	sc_rRNA_18S	G	7.59897	7.76612
1768	sc_rRNA_18S	G	324.699	522.212		1768	sc_rRNA_18S	G	25.5359	24.4061
1770	sc_rRNA_25S	G	27.1805	6.50411		1770	sc_rRNA_25S	G	8.19968	4.83291
1774	sc_rRNA_18S	G	1.77922	5.77273		1774	sc_rRNA_18S	G	0.924948	1.01294
1776	sc_rRNA_25S	G	10.0043	6.03207		1776	sc_rRNA_25S	G	11.9031	6.42453
1777	sc_rRNA_18S	G	18.6754	8.43146		1777	sc_rRNA_18S	G	3.14866	1.97561
1778	sc_rRNA_18S	G	2.15919	19.0294		1778	sc_rRNA_18S	G	2.29364	2.01759
1778	sc_rRNA_25S	G	14.105	9.47761		1778	sc_rRNA_25S	G	10.7205	7.69432
1780	sc_rRNA_25S	G	30.7227	21.2115		1780	sc_rRNA_25S	G	20.2156	26.6339
1784	sc_rRNA_25S	G	13.5357	11.4035		1784	sc_rRNA_25S	G	5.18559	4.39959
1786	sc_rRNA_18S	G	27.1342	35.8956		1786	sc_rRNA_18S	G	51.459	37.9356
1786	sc_rRNA_25S	G	36.8484	21.388		1786	sc_rRNA_25S	G	4.38319	3.25153
1789	sc_rRNA_18S	G	12.8903	6.93992		1789	sc_rRNA_18S	G	5.01901	4.58768
1792	sc_rRNA_18S	G	1327.67	691		1792	sc_rRNA_18S	G	836	481
1794	sc_rRNA_25S	G	12.6596	6.71163		1794	sc_rRNA_25S	G	19.4678	16.754
1796	sc_rRNA_25S	G	13.6559	7.03588		1796	sc_rRNA_25S	G	10.3447	13.1114
1807	sc_rRNA_25S	G	14.4687	15.4245		1807	sc_rRNA_25S	G	3.6437	2.40811
1808	sc_rRNA_25S	G	25.9392	22.6637		1808	sc_rRNA_25S	G	3.42347	3.23129
1812	sc_rRNA_25S	G	10.3895	11.6797		1812	sc_rRNA_25S	G	3.26423	4.13325
1817	sc_rRNA_25S	G	31.7755	50.7605		1817	sc_rRNA_25S	G	8.6735	8.23891
1825	sc_rRNA_25S	G	22.5008	19.4111		1825	sc_rRNA_25S	G	7.79647	5.6525
1830	sc_rRNA_25S	G	13.38	10.5784		1830	sc_rRNA_25S	G	9.90335	14.956
1838	sc_rRNA_25S	G	42.8372	27.3326		1838	sc_rRNA_25S	G	13.0035	11.4939
1848	sc_rRNA_25S	G	17.3517	13.3549		1848	sc_rRNA_25S	G	11.3854	10.2172
1868	sc_rRNA_25S	G	10.0579	7.13606		1868	sc_rRNA_25S	G	3.66057	3.67836
1875	sc_rRNA_25S	G	30.3538	28.0444		1875	sc_rRNA_25S	G	12.4058	15.3739
1878	sc_rRNA_25S	G	21.6374	18.5364		1878	sc_rRNA_25S	G	4.93795	5.80525
1882	sc_rRNA_25S	G	19.4141	14.8389		1882	sc_rRNA_25S	G	4.64928	5.17019
1889	sc_rRNA_25S	G	4.74969	10.0683		1889	sc_rRNA_25S	G	1.63755	1.43821
1892	sc_rRNA_25S	G	15.7363	16.0079		1892	sc_rRNA_25S	G	1.97581	1.4967
1899	sc_rRNA_25S	G	10.0653	15.0319		1899	sc_rRNA_25S	G	3.58762	5.10334
1902	sc_rRNA_25S	G	126.226	75.6876		1902	sc_rRNA_25S	G	27.476	17.8197
1906	sc_rRNA_25S	G	4.80259	6.15597		1906	sc_rRNA_25S	G	4.10961	3.60702
1914	sc_rRNA_25S	G	9.21214	11.1277		1914	sc_rRNA_25S	G	5.46493	4.58834
1929	sc_rRNA_25S	G	19.4935	15.8464		1929	sc_rRNA_25S	G	13.095	11.8466
1939	sc_rRNA_25S	G	12.6145	14.5203		1939	sc_rRNA_25S	G	7.72523	3.92496
1940	sc_rRNA_25S	G	14.8993	16.3436		1940	sc_rRNA_25S	G	7.40274	5.73148
1949	sc_rRNA_25S	G	11.3831	6.86175		1949	sc_rRNA_25S	G	3.99974	5.46173
1953	sc_rRNA_25S	G	52.7025	66.207		1953	sc_rRNA_25S	G	18.5531	9.22766
1954	sc_rRNA_25S	G	16.6469	20.7931		1954	sc_rRNA_25S	G	8.1647	4.5587
1963	sc_rRNA_25S	G	65.2118	52.7623		1963	sc_rRNA_25S	G	15.6323	9.08074
1973	sc_rRNA_25S	G	11.5898	7.9961		1973	sc_rRNA_25S	G	6.40343	3.42206
1979	sc_rRNA_25S	G	17.3847	12.265		1979	sc_rRNA_25S	G	8.91329	4.21005
1981	sc_rRNA_25S	G	25.5575	16.9853		1981	sc_rRNA_25S	G	8.41387	6.63384
1982	sc_rRNA_25S	G	11.9309	10.5572		1982	sc_rRNA_25S	G	5.9465	5.14755
2008	sc_rRNA_25S	G	42.3441	30.0589		2008	sc_rRNA_25S	G	16.1495	21.6928
2012	sc_rRNA_25S	G	31.4128	23.7913		2012	sc_rRNA_25S	G	11.9216	13.232
2017	sc_rRNA_25S	G	14.4276	8.92908		2017	sc_rRNA_25S	G	6.33617	3.95253
2021	sc_rRNA_25S	G	25.0576	11.3876		2021	sc_rRNA_25S	G	6.32834	3.89005
2022	sc_rRNA_25S	G	12.998	5.88235		2022	sc_rRNA_25S	G	8.55387	4.14498
2042	sc_rRNA_25S	G	46.8525	25.2908		2042	sc_rRNA_25S	G	12.3258	10.7806
2048	sc_rRNA_25S	G	18.4497	12.0115		2048	sc_rRNA_25S	G	8.79649	10.8423
2058	sc_rRNA_25S	G	13.9267	5.45617		2058	sc_rRNA_25S	G	5.20972	4.04067
2069	sc_rRNA_25S	G	11.0259	20.2797		2069	sc_rRNA_25S	G	9.11354	16.9198
2079	sc_rRNA_25S	G	183.03	267.197		2079	sc_rRNA_25S	G	111.714	152.243
2111	sc_rRNA_25S	G	25.9813	21.5481		2111	sc_rRNA_25S	G	7.89412	5.31112
2150	sc_rRNA_25S	G	19.2924	18.7466		2150	sc_rRNA_25S	G	2.63175	1.72209
2155	sc_rRNA_25S	G	6.94002	10.0492		2155	sc_rRNA_25S	G	8.06594	4.97634
2157	sc_rRNA_25S	G	13.2463	19.7534		2157	sc_rRNA_25S	G	8.20715	4.78161
2160	sc_rRNA_25S	G	12.0608	24.6853		2160	sc_rRNA_25S	G	5.13077	4.22216
2161	sc_rRNA_25S	G	11.7967	19.4257		2161	sc_rRNA_25S	G	4.94848	3.02266
2165	sc_rRNA_25S	G	10.8813	17.6636		2165	sc_rRNA_25S	G	3.10645	3.86059
2169	sc_rRNA_25S	G	24.5219	30.3633		2169	sc_rRNA_25S	G	12.477	14.0014
2171	sc_rRNA_25S	G	14.5722	15.7205		2171	sc_rRNA_25S	G	4.35625	4.3324
2187	sc_rRNA_25S	G	16.3254	14.9058		2187	sc_rRNA_25S	G	8.33265	6.92059
2199	sc_rRNA_25S	G	40.2566	29.7721		2199	sc_rRNA_25S	G	12.1329	10.7246
2206	sc_rRNA_25S	G	28.0833	22.3267		2206	sc_rRNA_25S	G	7.70486	9.01587
2210	sc_rRNA_25S	G	6.00376	5.47418		2210	sc_rRNA_25S	G	4.58559	5.35938
2218	sc_rRNA_25S	G	19.9552	11.769		2218	sc_rRNA_25S	G	5.34883	5.37641
2234	sc_rRNA_25S	G	10.9998	10.0663		2234	sc_rRNA_25S	G	4.79604	3.14488
2236	sc_rRNA_25S	G	17.1356	15.388		2236	sc_rRNA_25S	G	7.08771	4.50415
2240	sc_rRNA_25S	G	18.7122	22.4818		2240	sc_rRNA_25S	G	6.4913	3.44777
2253	sc_rRNA_25S	G	24.1466	20.2121		2253	sc_rRNA_25S	G	15.8903	6.39727
2261	sc_rRNA_25S	G	3.5101	6.71957		2261	sc_rRNA_25S	G	2.89953	2.1479
2272	sc_rRNA_25S	G	10.3722	7.41512		2272	sc_rRNA_25S	G	8.07104	5.90888
2273	sc_rRNA_25S	G	13.4567	14.6346		2273	sc_rRNA_25S	G	12.696	11.9903
2276	sc_rRNA_25S	G	11.9227	11.3242		2276	sc_rRNA_25S	G	13.4475	8.78128
2283	sc_rRNA_25S	G	24.9115	25.2018		2283	sc_rRNA_25S	G	14.8539	14.8586
2300	sc_rRNA_25S	G	26.2794	27.1948		2300	sc_rRNA_25S	G	3.59117	2.69992
2302	sc_rRNA_25S	G	9.5164	11.4168		2302	sc_rRNA_25S	G	1.95043	2.30544
2311	sc_rRNA_25S	G	32.0339	16.1077		2311	sc_rRNA_25S	G	9.03025	7.40512
2316	sc_rRNA_25S	G	12.3188	7.3712		2316	sc_rRNA_25S	G	4.28019	3.44092
2323	sc_rRNA_25S	G	28.3762	23.1844		2323	sc_rRNA_25S	G	8.07999	6.25726
2325	sc_rRNA_25S	G	36.187	13.4079		2325	sc_rRNA_25S	G	5.93903	5.96255
2335	sc_rRNA_25S	G	14.481	11.851		2335	sc_rRNA_25S	G	11.3933	7.99662
2353	sc_rRNA_25S	G	8.73074	10.7988		2353	sc_rRNA_25S	G	2.34995	2.57221
2364	sc_rRNA_25S	G	21.5968	21.3723		2364	sc_rRNA_25S	G	7.82304	3.90094
2370	sc_rRNA_25S	G	17.7447	20.7028		2370	sc_rRNA_25S	G	3.74997	3.31652
2371	sc_rRNA_25S	G	24.4525	23.4645		2371	sc_rRNA_25S	G	5.39941	6.17596
2377	sc_rRNA_25S	G	22.3672	20.3813		2377	sc_rRNA_25S	G	12.1796	7.12217
2385	sc_rRNA_25S	G	13.6676	10.3903		2385	sc_rRNA_25S	G	6.11568	3.84897
2391	sc_rRNA_25S	G	12.9866	9.79255		2391	sc_rRNA_25S	G	10.2341	4.12461
2400	sc_rRNA_25S	G	23.8039	33.1996		2400	sc_rRNA_25S	G	5.33801	4.40668
2403	sc_rRNA_25S	G	20.7059	18.0476		2403	sc_rRNA_25S	G	8.98219	6.96033
2409	sc_rRNA_25S	G	10.6308	9.28385		2409	sc_rRNA_25S	G	5.68242	1.72059
2412	sc_rRNA_25S	G	42.6316	43.0714		2412	sc_rRNA_25S	G	16.5367	11.9223
2414	sc_rRNA_25S	G	40.5285	40.059		2414	sc_rRNA_25S	G	9.75465	7.18644
2418	sc_rRNA_25S	G	9.73463	14.5911		2418	sc_rRNA_25S	G	9.03311	4.93065
2425	sc_rRNA_25S	G	39.9999	56.8915		2425	sc_rRNA_25S	G	27.4498	32.1865
2429	sc_rRNA_25S	G	25.6486	24.7831		2429	sc_rRNA_25S	G	2.99338	3.62104
2437	sc_rRNA_25S	G	14.0942	10.1447		2437	sc_rRNA_25S	G	4.3063	6.40151
2451	sc_rRNA_25S	G	15.5624	10.2785		2451	sc_rRNA_25S	G	6.58355	4.55036
2452	sc_rRNA_25S	G	24.8646	15.4146		2452	sc_rRNA_25S	G	7.5604	5.95027
2454	sc_rRNA_25S	G	8.44641	14.2059		2454	sc_rRNA_25S	G	4.59912	5.02892
2463	sc_rRNA_25S	G	28.867	26.6808		2463	sc_rRNA_25S	G	3.70795	3.34207
2469	sc_rRNA_25S	G	16.9739	23.2238		2469	sc_rRNA_25S	G	14.2966	21.27
2474	sc_rRNA_25S	G	11.3436	8.96479		2474	sc_rRNA_25S	G	5.51314	3.87591
2477	sc_rRNA_25S	G	5.26237	2.33149		2477	sc_rRNA_25S	G	4.12991	2.48046
2481	sc_rRNA_25S	G	27.2866	34.9441		2481	sc_rRNA_25S	G	8.51523	7.65874
2483	sc_rRNA_25S	G	32.7436	42.2256		2483	sc_rRNA_25S	G	10.9318	13.4813
2503	sc_rRNA_25S	G	20.7861	17.386		2503	sc_rRNA_25S	G	5.71805	5.27502
2522	sc_rRNA_25S	G	38.1251	37.5478		2522	sc_rRNA_25S	G	10.2243	12.505
2525	sc_rRNA_25S	G	39.8852	35.3667		2525	sc_rRNA_25S	G	15.7733	20.2024
2530	sc_rRNA_25S	G	18.8178	10.1929		2530	sc_rRNA_25S	G	22.8775	10.5176
2534	sc_rRNA_25S	G	9.96034	10.3739		2534	sc_rRNA_25S	G	2.94154	6.3502
2549	sc_rRNA_25S	G	10.2635	8.10128		2549	sc_rRNA_25S	G	6.18528	4.21162
2564	sc_rRNA_25S	G	10.2051	4.36698		2564	sc_rRNA_25S	G	2.37566	1.04598
2579	sc_rRNA_25S	G	18.0465	25.4642		2579	sc_rRNA_25S	G	13.7386	10.5681
2584	sc_rRNA_25S	G	0.951934	2.38924		2584	sc_rRNA_25S	G	2.17764	2.49344
2585	sc_rRNA_25S	G	7.19048	12.9631		2585	sc_rRNA_25S	G	4.12617	3.92467
2586	sc_rRNA_25S	G	9.29859	20.7828		2586	sc_rRNA_25S	G	7.32622	5.97189
2589	sc_rRNA_25S	G	9.10458	17.9605		2589	sc_rRNA_25S	G	4.47391	3.14324
2592	sc_rRNA_25S	G	21.7885	26.6539		2592	sc_rRNA_25S	G	6.73525	6.39731
2598	sc_rRNA_25S	G	12.4289	10.4689		2598	sc_rRNA_25S	G	2.04425	1.88734
2602	sc_rRNA_25S	G	29.6394	34.4081		2602	sc_rRNA_25S	G	5.66359	2.83938
2603	sc_rRNA_25S	G	38.7694	37.2772		2603	sc_rRNA_25S	G	8.48217	5.54188
2605	sc_rRNA_25S	G	11.8824	18.9602		2605	sc_rRNA_25S	G	8.66104	10.082
2606	sc_rRNA_25S	G	15.6471	22.9038		2606	sc_rRNA_25S	G	32.7103	36.5068
2610	sc_rRNA_25S	G	33.3711	24.736		2610	sc_rRNA_25S	G	9.0403	7.01347
2618	sc_rRNA_25S	G	3.27227	3.42321		2618	sc_rRNA_25S	G	7.04012	5.02213
2619	sc_rRNA_25S	G	6.16424	3.92854		2619	sc_rRNA_25S	G	11.5093	8.53121
2620	sc_rRNA_25S	G	31.0515	25.6338		2620	sc_rRNA_25S	G	16.7992	12.6725
2621	sc_rRNA_25S	G	97.7436	74.8348		2621	sc_rRNA_25S	G	11.9274	18.8628
2623	sc_rRNA_25S	G	11.8426	10.5238		2623	sc_rRNA_25S	G	7.28031	9.3972
2624	sc_rRNA_25S	G	32.0993	23.463		2624	sc_rRNA_25S	G	9.73061	9.80845
2639	sc_rRNA_25S	G	22.3405	20.1783		2639	sc_rRNA_25S	G	5.11459	6.11988
2648	sc_rRNA_25S	G	14.3334	12.3472		2648	sc_rRNA_25S	G	5.28235	3.58225
2658	sc_rRNA_25S	G	42.0885	24.9137		2658	sc_rRNA_25S	G	9.22386	9.41122
2659	sc_rRNA_25S	G	11.6335	8.90585		2659	sc_rRNA_25S	G	3.58429	2.79894
2677	sc_rRNA_25S	G	7.98997	10.6048		2677	sc_rRNA_25S	G	3.31959	6.76053
2687	sc_rRNA_25S	G	13.2905	8.28864		2687	sc_rRNA_25S	G	6.48983	5.19166
2690	sc_rRNA_25S	G	12.515	18.9655		2690	sc_rRNA_25S	G	4.4765	6.12904
2698	sc_rRNA_25S	G	22.6922	16.8468		2698	sc_rRNA_25S	G	4.94217	3.43395
2699	sc_rRNA_25S	G	49.2099	37.9511		2699	sc_rRNA_25S	G	11.0846	7.565
2700	sc_rRNA_25S	G	99.7276	65.9287		2700	sc_rRNA_25S	G	17.0249	11.9909
2706	sc_rRNA_25S	G	19.9492	14.4742		2706	sc_rRNA_25S	G	4.51722	4.32873
2714	sc_rRNA_25S	G	83.956	61.4041		2714	sc_rRNA_25S	G	25.0256	21.2847
2720	sc_rRNA_25S	G	30.8678	25.1178		2720	sc_rRNA_25S	G	5.84791	6.94023
2728	sc_rRNA_25S	G	19.4021	23.9068		2728	sc_rRNA_25S	G	12.5709	15.2424
2730	sc_rRNA_25S	G	10.884	17.7089		2730	sc_rRNA_25S	G	5.72826	9.39871
2732	sc_rRNA_25S	G	10.263	15.8649		2732	sc_rRNA_25S	G	4.81001	9.81125
2745	sc_rRNA_25S	G	9.30597	13.1589		2745	sc_rRNA_25S	G	4.28429	2.90237
2749	sc_rRNA_25S	G	35.1447	49.0674		2749	sc_rRNA_25S	G	8.61322	4.62267
2754	sc_rRNA_25S	G	7.58124	10.3474		2754	sc_rRNA_25S	G	5.84225	5.87162
2761	sc_rRNA_25S	G	18.1642	15.8177		2761	sc_rRNA_25S	G	10.4537	14.2224
2778	sc_rRNA_25S	G	19.1224	26.6201		2778	sc_rRNA_25S	G	10.7438	6.59759
2794	sc_rRNA_25S	G	17.9528	8.59923		2794	sc_rRNA_25S	G	2.70388	0.936692
2796	sc_rRNA_25S	G	15.2941	15.631		2796	sc_rRNA_25S	G	6.20285	4.92864
2800	sc_rRNA_25S	G	18.7801	16.9352		2800	sc_rRNA_25S	G	5.06343	5.75096
2805	sc_rRNA_25S	G	25.014	34.3981		2805	sc_rRNA_25S	G	6.31053	5.68847
2816	sc_rRNA_25S	G	11.1452	7.94697		2816	sc_rRNA_25S	G	3.51006	2.74611
2824	sc_rRNA_25S	G	19.0146	10.8472		2824	sc_rRNA_25S	G	7.6847	4.30267
2828	sc_rRNA_25S	G	7.36925	14.1099		2828	sc_rRNA_25S	G	4.96021	3.45976
2831	sc_rRNA_25S	G	7.75357	11.5262		2831	sc_rRNA_25S	G	6.27073	4.51794
2839	sc_rRNA_25S	G	9.858	10.915		2839	sc_rRNA_25S	G	4.54669	3.34709
2841	sc_rRNA_25S	G	5.04255	10.8037		2841	sc_rRNA_25S	G	3.07547	3.44016
2850	sc_rRNA_25S	G	7.91444	14.6706		2850	sc_rRNA_25S	G	6.03116	4.97007
2863	sc_rRNA_25S	G	17.7266	19.9687		2863	sc_rRNA_25S	G	7.3628	6.86083
2871	sc_rRNA_25S	G	51.9385	30.8455		2871	sc_rRNA_25S	G	13.7754	15.4396
2874	sc_rRNA_25S	G	32.9207	19.6687		2874	sc_rRNA_25S	G	10.7738	6.11604
2898	sc_rRNA_25S	G	11.352	10.8487		2898	sc_rRNA_25S	G	4.15174	4.68559
2901	sc_rRNA_25S	G	15.7542	24.3809		2901	sc_rRNA_25S	G	5.59466	10.8882
2914	sc_rRNA_25S	G	63.6007	55.2114		2914	sc_rRNA_25S	G	29.8166	20.2873
2918	sc_rRNA_25S	G	35.7891	24.771		2918	sc_rRNA_25S	G	7.33408	5.73346
2947	sc_rRNA_25S	G	15.8318	14.1677		2947	sc_rRNA_25S	G	4.14909	2.12616
2950	sc_rRNA_25S	G	6.87474	15.791		2950	sc_rRNA_25S	G	6.25882	2.69944
2951	sc_rRNA_25S	G	21.8176	29.3694		2951	sc_rRNA_25S	G	38.1765	13.6786
2952	sc_rRNA_25S	G	41.0996	43.5645		2952	sc_rRNA_25S	G	26.6096	11.5912
2957	sc_rRNA_25S	G	23.8893	12.3327		2957	sc_rRNA_25S	G	4.10157	2.04566
2961	sc_rRNA_25S	G	16.0091	15.6862		2961	sc_rRNA_25S	G	10.7504	6.55083
2964	sc_rRNA_25S	G	13.0751	14.8386		2964	sc_rRNA_25S	G	14.5648	10.8637
2968	sc_rRNA_25S	G	7.66554	9.86386		2968	sc_rRNA_25S	G	6.47668	5.79614
2977	sc_rRNA_25S	G	30.9154	44.5289		2977	sc_rRNA_25S	G	20.6338	23.3837
2990	sc_rRNA_25S	G	17.671	28.2562		2990	sc_rRNA_25S	G	4.06005	3.5939
2993	sc_rRNA_25S	G	24.3745	31.1144		2993	sc_rRNA_25S	G	9.26088	9.47039
2997	sc_rRNA_25S	G	38.566	34.9517		2997	sc_rRNA_25S	G	17.5597	19.4739
3003	sc_rRNA_25S	G	5.26836	7.41357		3003	sc_rRNA_25S	G	3.72646	2.43441
3009	sc_rRNA_25S	G	36.5136	24.1043		3009	sc_rRNA_25S	G	4.25829	3.41071
3022	sc_rRNA_25S	G	13.8665	16.9422		3022	sc_rRNA_25S	G	7.78378	7.418
3026	sc_rRNA_25S	G	10.5495	10.862		3026	sc_rRNA_25S	G	3.39756	3.20084
3028	sc_rRNA_25S	G	17.2806	17.8258		3028	sc_rRNA_25S	G	4.12978	4.21693
3036	sc_rRNA_25S	G	10.123	7.58686		3036	sc_rRNA_25S	G	3.69865	2.92334
3052	sc_rRNA_25S	G	11.2559	9.10498		3052	sc_rRNA_25S	G	5.13173	3.91127
3053	sc_rRNA_25S	G	37.9707	25.7477		3053	sc_rRNA_25S	G	7.35418	6.40037
3059	sc_rRNA_25S	G	9.04203	11.2166		3059	sc_rRNA_25S	G	5.01565	3.63089
3062	sc_rRNA_25S	G	19.4303	8.20087		3062	sc_rRNA_25S	G	8.67021	5.9368
3065	sc_rRNA_25S	G	13.0585	7.16655		3065	sc_rRNA_25S	G	6.43482	4.40174
3069	sc_rRNA_25S	G	33.968	31.4362		3069	sc_rRNA_25S	G	10.217	14.0495
3074	sc_rRNA_25S	G	4.50781	5.82163		3074	sc_rRNA_25S	G	5.57276	3.87604
3075	sc_rRNA_25S	G	11.3402	7.99208		3075	sc_rRNA_25S	G	7.63885	4.01993
3080	sc_rRNA_25S	G	10.1635	8.58749		3080	sc_rRNA_25S	G	6.75317	2.72705
3083	sc_rRNA_25S	G	6.76567	4.28355		3083	sc_rRNA_25S	G	7.71551	2.01442
3088	sc_rRNA_25S	G	25.605	24.6781		3088	sc_rRNA_25S	G	12.2491	10.9299
3098	sc_rRNA_25S	G	13.3384	9.50914		3098	sc_rRNA_25S	G	13.6728	12.0587
3102	sc_rRNA_25S	G	23.435	22.1886		3102	sc_rRNA_25S	G	9.00395	8.33401
3108	sc_rRNA_25S	G	20.9363	7.39961		3108	sc_rRNA_25S	G	2.61792	2.12849
3109	sc_rRNA_25S	G	22.4271	9.41644		3109	sc_rRNA_25S	G	4.431	3.34884
3112	sc_rRNA_25S	G	10.3398	11.2856		3112	sc_rRNA_25S	G	7.63508	4.14404
3116	sc_rRNA_25S	G	16.2857	22.9361		3116	sc_rRNA_25S	G	11.298	11.7963
3124	sc_rRNA_25S	G	11.7541	13.0028		3124	sc_rRNA_25S	G	3.79044	2.78126
3128	sc_rRNA_25S	G	27.9017	24.0313		3128	sc_rRNA_25S	G	5.34868	3.31885
3136	sc_rRNA_25S	G	18.7212	8.08305		3136	sc_rRNA_25S	G	9.92545	4.50535
3140	sc_rRNA_25S	G	11.4451	10.0996		3140	sc_rRNA_25S	G	11.6483	9.39281
3149	sc_rRNA_25S	G	49.9069	13.2181		3149	sc_rRNA_25S	G	7.76065	2.99667
3158	sc_rRNA_25S	G	26.9848	11.4385		3158	sc_rRNA_25S	G	9.91778	3.36941
3173	sc_rRNA_25S	G	48.5587	37.439		3173	sc_rRNA_25S	G	8.39814	7.96844
3177	sc_rRNA_25S	G	11.4267	6.3533		3177	sc_rRNA_25S	G	3.51508	1.69433
3182	sc_rRNA_25S	G	40.5343	12.2783		3182	sc_rRNA_25S	G	7.80843	5.31052
3197	sc_rRNA_25S	G	11.0184	17.1494		3197	sc_rRNA_25S	G	7.6968	8.79871
3202	sc_rRNA_25S	G	13.5872	3.86236		3202	sc_rRNA_25S	G	10.4785	2.56583
3205	sc_rRNA_25S	G	41.1484	34.9694		3205	sc_rRNA_25S	G	12.6812	12.5571
3216	sc_rRNA_25S	G	28.22	21.7881		3216	sc_rRNA_25S	G	13.3638	7.96242
3219	sc_rRNA_25S	G	56.3758	28.9458		3219	sc_rRNA_25S	G	13.9202	3.12603
3220	sc_rRNA_25S	G	17.1182	7.91085		3220	sc_rRNA_25S	G	6.84778	3.27547
3229	sc_rRNA_25S	G	9.5553	5.76777		3229	sc_rRNA_25S	G	5.1608	2.64787
3242	sc_rRNA_25S	G	43.8246	45.2469		3242	sc_rRNA_25S	G	22.8881	10.2594
3246	sc_rRNA_25S	G	18.4886	11.0408		3246	sc_rRNA_25S	G	3.90453	3.23779
3256	sc_rRNA_25S	G	25.4762	3.60399		3256	sc_rRNA_25S	G	5.77145	1.56519
3260	sc_rRNA_25S	G	12.327	5.97345		3260	sc_rRNA_25S	G	3.74835	1.75201
3266	sc_rRNA_25S	G	30.0173	31.0163		3266	sc_rRNA_25S	G	9.14363	5.63351
3276	sc_rRNA_25S	G	14.3927	13.1438		3276	sc_rRNA_25S	G	5.9485	6.70019
3303	sc_rRNA_25S	G	18.5171	12.7112		3303	sc_rRNA_25S	G	7.6083	5.89395
3315	sc_rRNA_25S	G	17.4295	8.44323		3315	sc_rRNA_25S	G	3.22835	1.36685
3318	sc_rRNA_25S	G	18.0275	29.0278		3318	sc_rRNA_25S	G	5.36946	3.96701
3333	sc_rRNA_25S	G	46.6786	14.4364		3333	sc_rRNA_25S	G	7.62603	3.46095
3337	sc_rRNA_25S	G	13.707	2.1726		3337	sc_rRNA_25S	G	2.63311	1.07401
3340	sc_rRNA_25S	G	7.46825	12.7141		3340	sc_rRNA_25S	G	9.41898	14.6006
3343	sc_rRNA_25S	G	12.8926	19.7621		3343	sc_rRNA_25S	G	15.0064	26.2879
3345	sc_rRNA_25S	G	6.72767	6.64908		3345	sc_rRNA_25S	G	6.15304	8.23129
3353	sc_rRNA_25S	G	10.6227	9.97055		3353	sc_rRNA_25S	G	6.6261	3.99722
3369	sc_rRNA_25S	G	1.58865	2.46267		3369	sc_rRNA_25S	G	1.17766	1.67854
3371	sc_rRNA_25S	G	36.4902	66.4447		3371	sc_rRNA_25S	G	14.8366	15.6245
3377	sc_rRNA_25S	G	26.6077	63.1941		3377	sc_rRNA_25S	G	36.2092	52.8156
3386	sc_rRNA_25S	G	16.8023	11.5632		3386	sc_rRNA_25S	G	5.75009	5.03281

## Sheet: Figure S9
Figure S9
Raw AAS data are available at the European Nucleotide Archive (https://www.ebi.ac.uk/ena/browser/home) under the accession numbers PRJEB73991, PRJEB84071 and PRJEB92107.
	pos	RNA	base	0 mM in vivo 1	1 mM in vivo 1	0 mM in vivo 2	1 mM in vivo 2	0 mM in vivo 3	1 mM in vivo 3	0 µM naked RNA 1	10 µM naked RNA 1	0 µM naked RNA 2	10 µM naked RNA 2	0 µM naked RNA 3	10 µM naked RNA 3	0 µM ribosomes 1	25 µM ribosomes 1	0 µM ribosomes 2	25 µM ribosomes 2
2	1	"sc_rRNA_18S"	"T"	0.432624	1.17442	0.711538	1.36036	0.917355	1.19737	0.920343	1.33272	1.03322	1.50366	1.08147	1.16816	0.971217	1.18721	0.686229	1.23879
3	1	"sc_rRNA_25S"	"G"	61	41	81	11	161	NA	831	791	751	361	6141	411	1191	1321	1171	981
4	1	"sc_rRNA_5.8S"	"A"	1.0084	1.6439	1.15613	2.15498	0.953784	1.65865	5.74216	2.95642	1.47337	1.95747	2.29858	2.09175	2.28529	2.34219	1.8586	1.54311
5	1	"sc_rRNA_5S"	"G"	4711	9001	6501	7411	7771	9021	18081	18231	9801	11971	14861	16751	4801	22301	5621	22911
6	2	"sc_rRNA_18S"	"A"	2.84397	2.56977	2.63462	1.18018	4.1405	1.46053	1.94975	1.40665	2.52824	1.28388	2.2831	2.8722	3.37253	1.90484	3.01046	2.11598
7	2	"sc_rRNA_25S"	"T"	12.5385	100.524	5.77477	3.68293	43.381	5.6875	8.55725	26.7143	6.9276	1.76023	11.1299	8.19008	32.0613	39.0946	168.353	110.65
8	2	"sc_rRNA_5.8S"	"A"	1.58131	2.68646	1.86318	2.72833	1.64137	2.83768	1.51643	1.3658	1.35176	1.38977	1.41394	1.4091	1.3953	1.6928	1.19226	1.56562
9	2	"sc_rRNA_5S"	"G"	2571	7331	2761	7061	3741	7061	11981	18811	6741	15001	8531	15181	3801	37131	4791	33111
10	3	"sc_rRNA_18S"	"T"	1.35461	0.244186	1.03205	0.63964	0.917355	0.539474	1.07966	0.667283	0.966777	0.496337	0.918534	0.831839	0.995888	0.812793	1.14526	0.761209
11	3	"sc_rRNA_25S"	"T"	1	1.2439	1.63063	1	1	2.19565	1	1	1	1	1.72508	1	1.31235	1.24486	1	1.21403
12	3	"sc_rRNA_5.8S"	"A"	2.35667	2.93036	2.19269	3.35613	2.69428	3.91983	2.0017	1.32436	1.98395	1.61291	1.87289	1.52901	1.22147	1.66309	1.35252	1.56578
13	3	"sc_rRNA_5S"	"T"	25.8611	30.8039	27.3393	71.9091	37.3415	25.8611	15.4602	12.4535	12.8812	14.3803	11.4636	11.4396	5.00485	12.9084	11.7407	24.3553
14	4	"sc_rRNA_18S"	"C"	0.64539	0.825581	0.967949	0.54955	1.08264	0.802632	0.515931	0.316081	0.601329	0.404762	0.918534	0.764574	1.00411	0.531981	0.854736	0.61501
15	4	"sc_rRNA_25S"	"T"	0.377593	0.411765	0.61326	0.803922	0.0909091	1	0.221658	0.266862	0.580052	0.568106	0.535963	0.317585	0.67457	0.745348	0.432739	0.784525
16	4	"sc_rRNA_5.8S"	"C"	0.822423	0.96924	0.776786	1.01981	0.916498	1.08462	0.791005	0.822023	0.909791	0.878472	0.887554	0.89802	0.62971	0.826936	0.583163	0.755203
17	4	"sc_rRNA_5S"	"T"	1.71713	1.71225	1.80696	1.90909	1.75153	1.7948	1.625	1.46729	1.61047	1.57402	1.52298	1.55961	1.01202	1.40138	1.49051	1.64133
18	5	"sc_rRNA_18S"	"T"	1.49645	0.0116279	2.05769	0.369369	1.90909	0.407895	1.43505	0.648799	1.79734	0.368132	1.1833	1.05605	1.92516	1.31201	1.31958	1.02437
19	5	"sc_rRNA_25S"	"G"	7.639	11	20.558	12.1765	12.2121	7.22951	2.92893	27.5103	2.78478	24.4884	2.90255	23.4934	2.90609	5.4858	2.71799	4.33986
20	5	"sc_rRNA_5.8S"	"T"	1	1	1.04051	0.961144	1	0.843957	0.947891	0.620056	0.974031	0.723183	0.9908	0.707857	0.741921	0.71671	0.736485	0.792383
21	5	"sc_rRNA_5S"	"G"	3.82862	4.31626	4.39744	3.82862	4.35975	4.64046	2.96643	4.37224	3.13221	3.24384	3.67088	4.1629	4.49174	12.4766	5.86639	9.73328
22	6	"sc_rRNA_18S"	"G"	3.93532	6.76577	2.45105	5.00943	3.65038	6.05814	2.21936	8.12079	4.52848	7.08479	3.26069	7.42468	2.32445	4.86044	2.64031	3.4439
23	6	"sc_rRNA_25S"	"A"	2.89003	5.61538	4.22275	5.78873	2.69742	3.80303	2.12721	2.72507	2.3555	1.4034	1.71804	1.84926	2.63396	2.34454	2.62092	3.16936
24	6	"sc_rRNA_5.8S"	"T"	0.953364	0.737392	0.928618	0.70355	0.893568	0.629728	0.594073	0.639072	0.699458	0.539799	0.571858	0.50863	0.641467	0.549617	0.775237	0.768182
25	6	"sc_rRNA_5S"	"C"	0.0849282	0.0921533	0.187817	0.0270619	0.105744	0.0705765	0.135208	0.149215	0.161966	0.131041	0.162615	0.14297	0.366637	0.166667	0.14557	0.0794319
26	7	"sc_rRNA_18S"	"G"	4.28358	10.8438	4.09441	5.80263	5.04135	6.07042	1.96201	8.03757	3.73734	8.14052	3.90466	6.61787	2.92836	4.81024	4.42457	5.41869
27	7	"sc_rRNA_25S"	"C"	1	0.301471	0.857724	0.934211	0.931271	0.382716	0.873418	1.13921	0.927007	1.13436	0.564846	1.02079	0.874035	0.871904	0.826627	0.954587
28	7	"sc_rRNA_5.8S"	"T"	0.721288	0.919427	0.855437	0.906929	0.827652	0.759323	0.764662	0.802349	0.790353	0.589267	0.754686	0.609703	0.944683	0.701418	1	0.909566
29	7	"sc_rRNA_5S"	"G"	0.948119	1.24728	1.28765	1.43364	1.32425	1.23631	0.789553	1.03276	1.04612	0.823165	0.989853	0.771965	0.884393	2.33057	1.43956	1.78421
30	8	"sc_rRNA_18S"	"T"	2.45408	1.98361	2.73611	1.22727	2.24378	2.56863	0.7609	1.03021	1.06645	1.38618	0.988789	1.27412	1.83099	1.64621	1.97595	2.32642
31	8	"sc_rRNA_25S"	"C"	1	0.669118	0.45122	0.671053	0.793814	0.709302	0.831224	0.791183	0.951338	0.982788	0.735495	0.7921	0.845591	0.871904	0.79238	0.763851
32	8	"sc_rRNA_5.8S"	"C"	0.595638	0.588183	0.698303	0.503619	0.578705	0.431367	0.519105	1	0.61203	1.39551	0.578301	1	1	0.828127	1	1
33	8	"sc_rRNA_5S"	"G"	4.60646	5.88849	7.03993	6.45747	6.11787	7.82406	3.32256	6.07008	4.26231	6.73051	3.6955	5.42688	3.30707	11.0714	6.37577	8.46025
34	9	"sc_rRNA_18S"	"T"	0.97449	5.09836	1.28436	3.23214	1.49751	4.80435	1.23927	2.72414	1.03322	2.41204	0.805699	1.27412	1.38181	2.44256	1.42223	3.31867
35	9	"sc_rRNA_25S"	"T"	0.586375	0.751037	0.700748	0.487952	0.682018	0.63964	0.754948	0.62775	0.637574	0.752396	0.759798	0.696746	0.632141	0.683908	0.839253	0.648086
36	9	"sc_rRNA_5.8S"	"A"	4.48434	3.3919	3.9072	3.60685	3.92457	3.3723	3.46214	1.96774	3.55426	1.49587	3.36124	1.52169	3.16723	2.64975	4.385	3.22572
37	9	"sc_rRNA_5S"	"C"	1.0908	0.974645	0.866889	0.98703	1.04342	1.10542	0.811228	0.616355	0.645003	0.655272	0.796042	0.669811	0.984264	0.849646	0.961861	0.87254
38	10	"sc_rRNA_18S"	"G"	4.69898	28.561	2.09948	14.8043	3.58706	13.9032	3.89604	18.433	5.21927	19.4223	5.57944	11.9759	2.98119	8.82637	3.41523	8.91268
39	10	"sc_rRNA_25S"	"C"	0.27521	0.213287	0.194712	0.116022	0.137597	0.00900901	0.110542	0.299007	0.195906	0.318182	0.152462	0.32448	0.221944	0.169716	0.175383	0.167052
40	10	"sc_rRNA_5.8S"	"A"	3.85791	3.73593	4.05556	4.00961	3.91492	4.09469	3.54848	1.22592	3.09685	0.987519	2.79379	1.09339	2.87378	2.38279	4.25125	2.94892
41	10	"sc_rRNA_5S"	"C"	0.933414	1.24848	1.01664	1.15564	0.85732	1.08534	1.1264	1.32307	1.20419	1.47219	1.14742	1.24483	0.952793	1.44891	1.03814	1.33318
42	11	"sc_rRNA_18S"	"A"	1.8377	5.5098	2.71171	3.54902	2.57895	2.6129	2.21996	1.59701	1.89347	2.18483	1.80386	3.1542	2.61169	1.6657	3.68561	2.54589
43	11	"sc_rRNA_25S"	"A"	2.26177	1.67616	1.51896	2.49171	1.61224	2.5894	1.7158	2.01302	1.59123	1.67064	1.67278	1.45296	1.57161	1.32994	2.05385	1.93181
44	11	"sc_rRNA_5.8S"	"C"	1	1	1	1	1	0.839777	1	1.24866	1	1.517	1	1.00862	1	1	0.808545	0.929945
45	11	"sc_rRNA_5S"	"A"	3.0094	3.79921	4.48609	3.38156	4.0321	3.6087	2.36755	2.42294	2.18697	2.35206	2.39527	2.30668	2.47947	1.84059	3.72594	2.45917
46	12	"sc_rRNA_18S"	"T"	0.849398	1.2439	0.84375	1.1087	0.649123	0.354839	0.813596	0.97449	0.587379	0.581152	0.735772	0.886364	1.02413	0.921997	1.11783	1.29106
47	12	"sc_rRNA_25S"	"A"	2.67017	2.1413	3.13054	5.00685	2.47936	4.42342	2.24832	2.82741	2.20739	2.72367	2.57689	2.39001	2.12571	1.69662	2.35428	2.38828
48	12	"sc_rRNA_5.8S"	"A"	3.66697	4.23214	4.28096	4.38849	4.47759	3.64207	3.05333	1.34212	3.12603	1.3031	3.09068	1.3354	3.90384	3.29457	4.8474	4.48491
49	12	"sc_rRNA_5S"	"T"	0.648127	0.821284	0.808482	0.854097	0.802289	0.82743	0.775576	1	0.617558	0.778465	0.746568	0.854227	0.928109	0.93753	0.699511	1
50	13	"sc_rRNA_18S"	"C"	1.42553	1	1.37037	1	1	1	1.80863	1.05236	2.40496	1.23392	1.82873	1.25641	1	1.1692	1	1
51	13	"sc_rRNA_25S"	"A"	2.48776	1.92527	1.51896	2.87845	2.15646	2.52318	1.67265	1.49204	1.68966	1.53097	1.38904	1.4065	1.64543	1.21834	1.88637	1.86934
52	13	"sc_rRNA_5.8S"	"A"	3.53975	3.65563	4.16153	3.88521	3.92225	3.12437	3.04142	1.03703	2.7016	1	2.94417	1.19904	3.22134	2.3938	3.64567	3.28251
53	13	"sc_rRNA_5S"	"A"	2.25701	2.35188	2.66457	2.68933	2.27872	2.71615	2.12349	1.5284	1.82738	1.473	1.97883	1.4389	1.98577	1.17593	2.47956	1.50258
54	14	"sc_rRNA_18S"	"C"	0.29078	0.677419	0.259259	1	1.06211	0.0322581	0.885057	0.586777	0.54955	1.54054	0.779006	1	0.634026	0.52183	0.70964	0.677419
55	14	"sc_rRNA_25S"	"T"	1	1.07117	1	1.38674	1	1	1	0.831528	1.15241	1	1	0.895942	1	1	0.97681	1.24987
56	14	"sc_rRNA_5.8S"	"C"	0.0958655	0.092303	0.126336	0.089969	0.0425124	0.0806308	0.0763004	0.0203686	0.03398	0.0141997	0.0754306	0.0322075	0.137299	0.136871	0.11452	0.128886
57	14	"sc_rRNA_5S"	"T"	0.977802	0.712339	0.849013	0.764936	1	0.542444	1	0.791753	1	0.915134	0.969189	0.866474	1	0.58387	0.866747	0.67796
58	15	"sc_rRNA_18S"	"T"	0.503546	0.423077	0.276316	0.512195	0.301471	1	0.49187	0.54955	0.90099	0.858491	0.668675	0.57346	0.533898	0.193989	0.53125	0.389881
59	15	"sc_rRNA_25S"	"C"	0.792844	0.964413	0.596929	0.61326	0.717138	0.403974	0.903908	1.1083	0.957663	0.887767	1.02653	1.09365	1.18772	1.1213	1.14172	1
60	15	"sc_rRNA_5.8S"	"G"	1.63655	2.63508	1.23011	2.00351	1.36151	2.48486	1.06205	3.97444	0.944245	3.35294	1.28932	1.96464	0.898083	2.95443	1.0494	2.84329
61	15	"sc_rRNA_5S"	"C"	0.504195	0.26005	0.276249	0.285242	0.358688	0.299888	0.396569	0.625151	0.405642	0.551358	0.535745	0.45662	0.423568	0.712427	0.187152	0.511839
62	16	"sc_rRNA_18S"	"G"	2.13475	8.41935	3.46914	4.41463	2.17117	5.83871	3.29885	7.19835	6.13514	10.3069	3.92818	6.20362	2.43422	3.93139	3.60163	6.7478
63	16	"sc_rRNA_25S"	"A"	0.679898	0.965636	0.793978	0.837963	0.682663	0.967949	1.08767	0.560502	0.771833	0.680527	0.794939	0.617296	0.862129	0.869625	0.933831	0.801018
64	16	"sc_rRNA_5.8S"	"G"	2.30066	5.71672	2.23692	5.57399	1.99938	5.07425	1.86292	9.51222	1.76534	8.05053	1.70581	4.02877	2.19137	13.5436	1.87042	10.5348
65	16	"sc_rRNA_5S"	"T"	0.512342	0.454577	0.562378	0.500245	0.530646	0.517284	0.65827	0.832036	0.611805	0.629782	0.760479	0.563424	0.49048	0.573217	0.496392	0.653162
66	17	"sc_rRNA_18S"	"C"	0.503546	0.677419	0.876543	0.268293	0.369369	0.677419	0.310345	1	0.72973	0.78022	0.834254	0.728507	0.268051	0.313929	0.512195	0.970674
67	17	"sc_rRNA_25S"	"G"	3.05273	2.81495	2.30518	3.37569	2.26456	3.18543	3.17168	11.0602	2.54107	8.38496	2.93634	8.68991	3.79477	3.33382	2.68513	3.39979
68	17	"sc_rRNA_5.8S"	"A"	1.47427	1.71292	1.9475	2.34739	1.97792	2.31633	1.07643	1.67736	1.9257	1.08963	1.48104	1.09387	2.20257	1.61057	2.19139	1.95734
69	17	"sc_rRNA_5S"	"A"	3.83564	3.99897	4.31809	4.22391	4.40144	4.41638	3.04062	3.17124	2.90109	2.57548	3.42645	2.30973	2.42278	2.33346	2.89567	2.89158
70	18	"sc_rRNA_18S"	"C"	0.875776	0.807692	0.593023	0.0243902	0.0873016	1	0.857724	0.72973	0.80198	1.10989	0.73822	0.383886	0.594431	0.521858	0.572011	0.419643
71	18	"sc_rRNA_25S"	"G"	4.06968	4.02491	4.33333	5.5614	5.12698	4.84106	3.53207	19.1766	3.49337	12.9216	4.64435	14.2753	3.16954	4.21664	3.79346	5.04697
72	18	"sc_rRNA_5.8S"	"T"	1.4769	1.53869	1.59063	1.75684	1.5314	1.59276	1.66601	1	1.1387	1.11412	1.34956	1	1.23825	1.24325	0.98368	1.34046
73	18	"sc_rRNA_5S"	"C"	1.19592	1.21151	0.990481	1.10293	1.10055	1.11029	0.802203	0.833669	0.94162	0.907315	0.845016	0.997305	1.1012	1.09536	0.970358	0.914916
74	19	"sc_rRNA_18S"	"A"	1.24845	1.4878	1.17442	4.19444	1.27778	1.32258	1.06098	0.90991	1.09901	0.89011	1.20942	0.952607	1.49665	1.31421	1.70409	1.2897
75	19	"sc_rRNA_25S"	"T"	2.16597	1.01812	1.7601	1	1.58486	0.965753	1.0242	1.40609	1.11837	1.4788	0.910287	1.2969	0.894958	1.01808	0.716201	1.01104
76	19	"sc_rRNA_5.8S"	"C"	1.18551	1.11463	0.819712	1.11691	1.08757	1.1233	1.01491	1.15432	0.774557	1.28388	0.980916	2.27513	1.05223	1.15344	1.3949	1.23771
77	19	"sc_rRNA_5S"	"C"	0.318127	0.372762	0.288869	0.273435	0.323055	0.315684	0.566213	0.56614	0.617662	0.565449	0.507663	0.649191	0.597038	0.480025	0.573928	0.519041
78	20	"sc_rRNA_18S"	"G"	1.74534	4.58025	3.34234	3.94118	3.18254	3.36111	1.67029	10.3388	2.85345	9.35165	4.18878	6.36797	3.24245	4.55932	3.04493	3.96671
79	20	"sc_rRNA_25S"	"A"	0.730458	0.699074	0.923313	1.21277	0.697885	1.45045	0.849103	0.923246	0.826555	0.883527	0.966033	0.784736	0.98883	0.715243	0.917675	0.801249
80	20	"sc_rRNA_5.8S"	"T"	1.58122	2.12635	2.14053	2.51369	2.61031	2.30626	2.84133	2.30125	3.48266	1.52782	2.37328	2.69213	1.93316	1.20144	2.06487	1.69838
81	20	"sc_rRNA_5S"	"A"	1.0019	1	1	1	1.10343	1	1.04709	1	1	1	1	1	1.17349	1.03089	1.27165	1
82	21	"sc_rRNA_18S"	"T"	0.947644	0.95283	1.47794	0.876543	0.532164	1.54348	0.853372	1.07634	0.728916	0.947917	1.13158	1.14706	1.1886	1.03328	1.195	1.06579
83	21	"sc_rRNA_25S"	"G"	1.43539	10.1898	1.32258	5.32749	1.11824	3.63699	1.67243	11.932	1.86735	7.45591	1.63937	9.92368	1.37978	9.42546	1.38058	6.29813
84	21	"sc_rRNA_5.8S"	"C"	0.386282	0.386574	0.410377	0.550234	0.433842	0.628647	0.324026	0.661319	0.675746	0.28475	0.407245	0.804688	0.804849	0.705775	0.900244	0.580551
85	21	"sc_rRNA_5S"	"G"	1.70463	1.55073	3.12057	1.90809	2.79459	1.88584	1.66949	2.72756	1.89297	2.15416	1.62002	2.17843	1.44357	7.54471	1.8747	4.42203
86	22	"sc_rRNA_18S"	"A"	1.88398	1.39604	1.99174	1.56338	2.42857	1	1.1023	2.32231	1.7438	0.90099	1.82251	1.81851	2.23371	2.34251	2.51576	2.03713
87	22	"sc_rRNA_25S"	"G"	2.36824	8.98077	1.62305	6.47794	1.90909	5.78448	1.61479	10.7204	2.35504	7.86453	2.19318	17.5745	1.65773	14.4706	2.04922	9.39475
88	22	"sc_rRNA_5.8S"	"T"	0.465187	0.628195	0.628681	0.450046	0.547844	0.526277	0.692523	0.73262	0.878197	0.50064	1	0.78746	0.600216	0.638921	0.995937	0.587672
89	22	"sc_rRNA_5S"	"A"	1.02661	1	1.0587	1	1	0.983435	1.27284	1.01184	1.20163	0.993611	1.16397	1.05889	1.00152	1.03085	1	1.04257
90	23	"sc_rRNA_18S"	"G"	3.59669	15.5545	3.06612	12.6901	3.17391	10.8039	2.68798	40.6694	4.70861	26.3901	3.68398	15.8399	2.74631	11.7745	3.4279	10.9488
91	23	"sc_rRNA_25S"	"A"	1.1845	1.06623	1.13289	0.369369	1	0.450549	0.807877	0.290012	0.844237	0.512195	1	0.62877	1	1.31226	1.28276	1.26931
92	23	"sc_rRNA_5.8S"	"T"	0.344262	0.187071	0.511202	0.388084	0.388084	0.330406	0.343781	0.215686	0.208283	0.0958165	0.403372	0.247944	0.629385	0.357109	0.485924	0.380183
93	23	"sc_rRNA_5S"	"A"	0.998099	1	1	1	0.907758	1	0.955026	0.889488	1	1	1	0.944389	0.852157	0.970075	0.891015	0.959168
94	24	"sc_rRNA_18S"	"T"	1.27624	1.09901	1.24793	0.43662	1.43478	0.0196078	1.38363	1	1.46358	1.42553	1.38961	0.928826	1	1	1	1
95	24	"sc_rRNA_25S"	"G"	3.0122	12.9847	2.88053	9.72642	2.65746	11.0581	1.65322	17.8291	3.68581	16.3807	1.68392	25.8197	2.154	13.5431	2.29838	7.55277
96	24	"sc_rRNA_5.8S"	"G"	1.37258	1.52889	1.6721	2.19163	1.46699	2.02086	1.5191	5.15973	0.967777	3.2807	1.67445	3.09352	2.07214	3.90943	1.82893	3.19118
97	24	"sc_rRNA_5S"	"A"	2.01648	1.54472	2.15578	1.54081	2.67078	1.91527	1.14487	0.988298	1	1	1.21772	1	1.73961	1	1.41606	1.04035
98	25	"sc_rRNA_18S"	"C"	0.417808	33.783	0.889706	60.0179	1.09036	52.9672	0.951338	3.1374	1.44199	2.45695	0.616858	1.52215	0.977798	1.18303	0.81055	1.08971
99	25	"sc_rRNA_25S"	"T"	0.909502	0.54955	1	0.90099	0.694656	1	0.346782	0.952494	0.520295	0.868173	0.453861	0.850374	0.619482	0.881983	0.75175	0.977802
100	25	"sc_rRNA_5.8S"	"G"	6.66836	7.31319	6.66191	10.7313	7.18042	9.17159	6.67433	17.0212	6.84318	15.8313	6.61404	13.5822	4.99717	9.95391	5.15749	12.9068
101	25	"sc_rRNA_5S"	"G"	3.22788	36.709	4.49829	37.1806	3.7775	40.6861	3.26166	36.4714	3.95781	25.8708	3.67398	24.5127	3.07088	53.3363	3.0265	48.9007
102	26	"sc_rRNA_18S"	"A"	2.34752	2.08911	1.99174	2.21951	4.77483	2.76471	1.71611	2.06383	2.52318	1.24845	1.36545	4.14642	2.27157	1.93398	4.05579	2.10974
103	26	"sc_rRNA_25S"	"A"	1.94527	3.34568	2.25828	2.0989	2.98347	3.92683	1.23781	2.37157	2.71315	2.30152	2.82573	1.99707	2.01021	2.00803	2.69348	2.22588
104	26	"sc_rRNA_5.8S"	"T"	3.23384	2.3069	5.04092	2.33399	4.34056	1.90014	1.75803	1.22187	2.3862	2.10068	1.59282	1.20487	1.40043	1.57309	1.05577	1.59198
105	26	"sc_rRNA_5S"	"C"	0.331969	1.16259	0.409051	1.15409	0.308131	1.19084	0.43409	1.05211	0.458918	0.992806	0.435579	0.930595	0.463016	2.38224	0.325708	1.9376
106	27	"sc_rRNA_18S"	"T"	0.432624	0.279279	0.834711	1	1	1.58824	1.23018	0.415205	0.337748	1	0.345794	0.875389	0.654859	0.451477	0.650291	0.897567
107	27	"sc_rRNA_25S"	"C"	1.0995	1.56338	0.698276	1.42254	1.23585	2.21951	1.58589	2.70088	1	1.99778	0.978814	1.4085	1.20766	1.17576	0.758149	0.743224
108	27	"sc_rRNA_5.8S"	"T"	2.01215	1.46538	2.73868	1.69242	2.4975	1.47261	1.17681	1.50978	1.29523	1.37018	0.961089	1.48808	1.13489	1.11805	1.04936	1.21201
109	27	"sc_rRNA_5S"	"A"	1.95213	2.20877	2.60673	2.30781	2.46287	2.48051	2.13317	2.2111	2.2564	1.67641	2.24144	2.12671	1.15572	2.2913	1.63581	2.06504
110	28	"sc_rRNA_18S"	"A"	1	0.56044	0.917355	1	0.929078	0.43662	0.343832	1	1.07092	0.875776	1	0.466192	0.928656	0.862306	1.10082	1
111	28	"sc_rRNA_25S"	"C"	1	1.14085	1.30172	1.56338	1.14151	1	1.83888	2.90616	1.27888	1.90909	2.25	2.09477	1.27904	0.962997	1.65195	1.28531
112	28	"sc_rRNA_5.8S"	"C"	0.394685	0.55045	0.464856	0.539337	0.465738	0.392007	0.409177	0.714625	0.505703	0.573974	0.602724	0.72913	0.744198	0.715682	0.65312	0.638631
113	28	"sc_rRNA_5S"	"C"	0.820035	0.647367	0.567559	0.720023	0.850379	0.549878	0.563676	0.615999	0.542511	0.683533	0.450754	0.621209	0.988656	1.01133	0.693336	0.863566
114	29	"sc_rRNA_18S"	"T"	0.90991	0.120879	0.338843	0.756098	0.219858	0.43662	0.632546	0.504132	0.29078	0.378882	0.230769	0.572954	0.714625	0.483649	0.495875	0.395532
115	29	"sc_rRNA_25S"	"C"	0.0547264	0.295775	0.353448	0.53125	0.198113	0.861111	1.29354	0.824047	1.06356	0.942661	0.639831	0.305136	0.312135	0.236813	0.432177	0.35806
116	29	"sc_rRNA_5.8S"	"T"	1.08563	1.04995	1.01314	1.11905	1.02967	1.02126	1.12275	0.914659	1.10041	1.02525	1.55518	1.13807	1.27923	1.02375	1.30993	0.958865
117	29	"sc_rRNA_5S"	"C"	0.696334	0.700816	0.721887	0.64901	0.856536	0.648294	1.22392	1.24343	1	1.08328	1.00435	1.07923	1.12398	1.25951	1	1.12469
118	30	"sc_rRNA_18S"	"G"	8.2973	18.3626	6.28926	20.0196	5.39716	8.53086	4.22835	32.8129	8.87234	26.8385	7.1086	14.8006	5.38763	9.28411	4.5472	10.3693
119	30	"sc_rRNA_25S"	"G"	7.41791	5.5679	5.50331	4.46535	7.69421	11.3226	9.12968	14.3096	13.7149	10.0268	10.3361	10.1496	4.31542	4.47743	7.94327	5.92622
120	30	"sc_rRNA_5.8S"	"C"	0.614984	0.463722	0.387483	0.341951	0.276249	0.296264	0.571673	0.667003	0.20345	0.319023	0.45424	0.481312	0.661555	0.650597	0.61012	0.6793
121	30	"sc_rRNA_5S"	"G"	4.97289	8.47146	5.43902	8.9982	5.63282	8.15362	4.61734	8.61331	4.52376	6.97677	4.88311	6.78017	3.81523	11.6182	5.31859	10.1966
122	31	"sc_rRNA_18S"	"C"	1	0.89011	1.09009	0.803922	0.160305	0.71831	1.22508	1.41322	1	1.21277	1.54299	1.03215	1	1	0.877913	1.0657
123	31	"sc_rRNA_25S"	"C"	0.303483	0.135802	0.382716	0.405941	0.256198	0.354839	0.426434	1	0.457014	0.503546	0.393939	0.283489	0.371306	0.365722	0.551066	0.539347
124	31	"sc_rRNA_5.8S"	"G"	6.37981	7.71924	7.12517	7.93302	5.75025	6.16942	7.77327	65.783	7.74784	42.8579	8.4895	46.3394	6.31994	30.9381	6.50809	29.2507
125	31	"sc_rRNA_5S"	"T"	1.6332	1.13495	2.07024	1.11837	1.60406	1.17409	1.16444	1.01361	1.23876	1.11453	1.14787	1.04157	1.07329	0.940978	1.05811	0.887486
126	32	"sc_rRNA_18S"	"T"	1.85106	1.54945	2.08108	1	1.07634	1.14085	1	1.57851	1.07634	1	1.54299	1.12862	1.761	1.02528	1.53274	0.894875
127	32	"sc_rRNA_25S"	"T"	0.392265	0.382716	0.876543	0.180328	0.340659	1	0.15601	0.236641	0.109948	0.0780142	0.649123	0.233716	0.263837	0.298246	0.52862	0.270633
128	32	"sc_rRNA_5.8S"	"C"	0.927159	1	0.640479	1	0.69419	1	1.1071	7.39223	1.21568	8.38213	1	4.05604	1.16922	2.67183	1	2.6035
129	32	"sc_rRNA_5S"	"T"	1.06649	1.00366	1.45457	1	1.0488	1	1	0.857542	1.02189	0.923122	0.995666	0.926589	1.01135	0.916419	1	0.895757
130	33	"sc_rRNA_18S"	"T"	0.64539	0.81982	0.752066	1.16393	0.465649	1	0.442231	0.421488	0.389313	0.389313	0.638009	0.517685	0.559402	0.582807	0.824923	0.603073
131	33	"sc_rRNA_25S"	"G"	1.85106	3.68293	4.66197	1.98361	2.7284	2.29032	1.33233	4.89313	1.99291	4.05785	2.39073	3.79621	1.89826	3.38866	2.32694	3.27207
132	33	"sc_rRNA_5.8S"	"A"	2.39438	2.47381	2.26498	3.0564	2.43731	2.10889	3.90495	5.74268	3.48859	4.35679	2.85546	4.07337	1.77341	1.55285	2.91833	1.91806
133	33	"sc_rRNA_5S"	"T"	0.743155	0.964335	0.923612	0.990795	0.792281	0.99237	0.951379	0.973152	1	0.995228	1.01773	0.985231	0.865367	0.950455	0.90849	0.95367
134	34	"sc_rRNA_18S"	"G"	7.54971	9.36879	6.49708	13.8169	10.6454	8.60563	6.36977	16.2632	12.8321	19.5496	5.1349	12.3084	4.29507	9.04046	8.57981	10.8644
135	34	"sc_rRNA_25S"	"A"	1.78014	1.97561	2.5493	1.98361	2.60494	0.677419	1	0.923664	1.56738	1.16529	3.05298	1.52133	1.99908	1	2.42286	1.5644
136	34	"sc_rRNA_5.8S"	"T"	0.914367	0.84763	0.993386	0.872242	0.970326	0.781599	1.53367	1.24981	1.25459	1.17671	1.06247	1.23626	0.855269	0.976252	0.878202	1.02713
137	34	"sc_rRNA_5S"	"C"	0.683654	0.743595	0.551401	0.776932	0.546949	0.8559	0.604531	0.744617	0.654103	0.771734	0.63958	0.80421	0.774166	1.01465	0.662069	1
138	35	"sc_rRNA_18S"	"T"	1.76628	1.35461	2.21212	3.39437	2.23223	1.24691	1.68536	1.46784	1.56738	1.49645	1.73314	1.71225	1.12415	1.20962	1.21723	1.34105
139	35	"sc_rRNA_25S"	"A"	1.44199	1.8642	3.97297	2.63934	3.1978	1	1.21148	1	1.35461	1	1.87719	1.38314	1.01376	1.44944	1.02856	1.25902
140	35	"sc_rRNA_5.8S"	"C"	0.364214	0.452596	0.451058	0.349593	0.303119	0.512082	0.617788	0.685339	0.608262	0.682025	0.572321	0.651691	0.683401	0.572072	0.9874	0.444605
141	35	"sc_rRNA_5S"	"C"	1.19376	1	0.954005	1.027	1	1.0981	0.852702	1	0.804082	0.971389	0.838327	1	1.07234	1.05213	1.10542	1.25303
142	36	"sc_rRNA_18S"	"C"	0.597902	0.668675	0.239865	0.67033	0.316406	0.340659	0.725434	0.392265	0.226519	0.89726	0.514825	0.861496	0.74284	0.929495	0.588504	0.854318
143	36	"sc_rRNA_25S"	"C"	0.779006	0.506173	0.63964	1	0.78022	0.677419	0.728097	0.770992	0.716312	0.752066	0.824561	1	0.463549	0.912609	0.318101	0.407956
144	36	"sc_rRNA_5.8S"	"G"	3.2699	7.80751	4.40374	5.26555	3.64587	7.74433	3.87762	7.98824	3.9321	8.06684	3.93173	6.86068	4.93836	3.61411	5.45104	3.68047
145	36	"sc_rRNA_5S"	"C"	1.7879	1.76054	1.45338	1.79378	1.67128	1.76236	1.49999	1.446	1.29838	1.52644	1.3261	1.50696	1.58427	1.52491	1.64815	1.94571
146	37	"sc_rRNA_18S"	"T"	1	1.62827	1	1	1	1.79208	1.15576	1	1.13575	0.929078	1	1	1.03313	1	1.38667	1.29973
147	37	"sc_rRNA_25S"	"T"	0.721116	1.12346	0.61326	0.421488	0.43128	1	1	1.38168	0.73822	1.15267	0.53271	0.626168	2.13523	1.82228	1.76015	2.11683
148	37	"sc_rRNA_5.8S"	"A"	2.08978	3.17975	2.69781	2.2644	2.70422	3.6916	2.04006	1.49447	1.73837	1.70084	1.82999	1.34831	3.14775	1.67944	3.52912	1.93453
149	37	"sc_rRNA_5S"	"G"	30.135	56.6376	40.6721	72.891	42.7787	62.3917	10.3844	31.8766	12.0478	21.5519	14.2943	26.5112	12.325	24.2429	18.5995	33.8265
150	38	"sc_rRNA_18S"	"C"	0.317585	0.484536	0.448819	0.353234	0.553806	0.415205	0.380054	0.47644	0.442231	0.602649	0.301397	0.317804	0.861037	0.69419	0.416559	0.573843
151	38	"sc_rRNA_25S"	"T"	0.386973	0.340659	0.220779	0.504132	0.322709	1	0.600998	0.61326	0.59276	0.503546	0.270073	0.584488	0.396583	0.689922	0.423924	0.472964
152	38	"sc_rRNA_5.8S"	"T"	0.480821	0.263057	0.371945	0.270833	0.349315	0.287975	0.47328	0.502508	0.361881	0.694617	0.383241	0.528061	0.399025	0.359886	0.250558	0.289243
153	38	"sc_rRNA_5S"	"T"	3.4529	2.63926	4.86775	2.70386	4.21609	2.3617	1.56481	1.90487	2.38313	2.09462	2.2656	2.16055	1.79527	1.704	2.2032	1.95247
154	39	"sc_rRNA_18S"	"A"	1.7874	2.51203	1.97113	1.74627	1.89239	2.52047	2.13208	1.89005	1.55777	1.62112	1.499	2.34775	2.85462	2.51886	2.93908	2.30786
155	39	"sc_rRNA_25S"	"A"	1.35191	1.38793	1.4329	1.11905	1.1476	1.16393	1.26477	2.10497	1.63008	2.13014	0.942661	1.51606	1.06862	0.896907	0.960562	1.01682
156	39	"sc_rRNA_5.8S"	"G"	8.59477	3.66834	20.6616	7.24513	19.4375	8.34913	2.18032	5.83696	2.66247	6.1087	2.4547	6.49745	2.20865	2.8016	3.02322	3.12827
157	39	"sc_rRNA_5S"	"C"	0.837688	0.752656	1	0.831496	0.809224	0.783407	1	1.4473	1.77507	1.77911	1.75666	1.81677	0.946258	0.755849	0.904637	0.759943
158	40	"sc_rRNA_18S"	"A"	1.33237	1.87137	1.45822	1.99359	1.61584	2.43382	0.91453	0.489247	1.19068	1.08523	1.11086	1.2572	2.02118	1.62238	2.07428	1.5199
159	40	"sc_rRNA_25S"	"A"	1.01174	0.554795	0.885057	0.889706	0.833887	1.84507	0.966722	0.644128	0.806548	0.5671	1.06803	0.872014	0.976918	0.850094	1.10117	0.921185
160	40	"sc_rRNA_5.8S"	"A"	1.04025	1.0388	0.940968	0.994807	1.02982	1.03585	1.33619	1.04198	1.04261	0.972406	1.14887	0.868197	1.0236	0.875536	1.13201	0.951416
161	40	"sc_rRNA_5S"	"C"	0.514306	0.453259	0.624873	0.51809	0.526956	0.444323	0.887829	1	0.882139	0.980944	0.835283	0.902129	0.932537	0.676447	0.743229	0.650738
162	41	"sc_rRNA_18S"	"A"	1.58091	1.625	1.46992	1.9901	1.48828	1.41322	1.37037	1.76705	1.90278	0.883041	1.84356	2.34393	1.94199	1.77936	1.63027	1.24748
163	41	"sc_rRNA_25S"	"G"	3.68779	8.80142	5.97835	6.59524	4.09122	11.7042	4.24459	28.2434	4.20594	16.9299	3.84515	9.20276	3.1076	5.8782	3.01147	5.67398
164	41	"sc_rRNA_5.8S"	"A"	0.922606	0.925291	1	1	0.94208	0.930783	1	0.935012	0.960435	0.875142	0.934183	0.934025	0.943354	0.803017	0.766769	0.73916
165	41	"sc_rRNA_5S"	"G"	4.12145	8.06795	5.55469	9.67234	4.67112	7.99121	3.49279	13.7501	3.99382	14.2873	4.12314	11.259	3.49838	9.31774	3.37877	8.34323
166	42	"sc_rRNA_18S"	"G"	4.65145	16.2083	4.7406	19.5149	5.00391	14.3058	4.04843	49.9489	5.00463	39.0702	4.88037	23.5289	3.53877	20.4072	4.3096	16.8978
167	42	"sc_rRNA_25S"	"C"	1.01147	0.965753	0.920319	1.11905	1.21959	1.39604	1.22727	1.54348	0.79442	1.43478	1.0768	1.15903	1.05174	1.16172	0.998309	1.0541
168	42	"sc_rRNA_5.8S"	"G"	2.62362	9.7286	2.77489	7.95923	2.63511	8.20926	2.71706	12.8472	3.50252	8.90725	2.91833	12.2488	2.53385	9.27224	2.48113	8.76724
169	42	"sc_rRNA_5S"	"A"	6.00943	4.63779	6.87236	5.28207	7.01028	5.33838	4.81904	3.4976	4.82885	3.78882	4.59685	3.95065	4.33614	3.94815	5.47612	4.35103
170	43	"sc_rRNA_18S"	"A"	3.10526	2.06383	2.22807	3.41758	2.65877	2.69014	2.20846	1.99415	2.16022	2.04972	1.99602	2.58879	2.30975	1.46187	3.38193	2.44266
171	43	"sc_rRNA_25S"	"A"	2.77384	1.99359	4.02491	2.58088	3.24299	1.15267	1.98722	1.53116	1.7841	1.55229	2.14514	1.58398	2.43358	1.78208	2.95027	2.3639
172	43	"sc_rRNA_5.8S"	"A"	1.59376	1.71217	1.60213	1.72189	1.52256	1.65642	0.961643	0.916037	0.919273	0.940547	1.03403	1.01921	1.53061	1.5393	1.9222	1.91441
173	43	"sc_rRNA_5S"	"T"	5.36933	5.03983	6.13109	4.73186	7.3779	4.29206	5.55191	4.06575	5.33512	4.1719	4.81226	4.04914	3.61877	3.84043	4.38384	4.17829
174	44	"sc_rRNA_18S"	"T"	1	1	0.766082	1	1	0.803922	1	0.824561	1	0.889503	0.840637	0.875389	0.690522	0.581096	0.917864	0.815043
175	44	"sc_rRNA_25S"	"T"	0.857434	0.790576	0.935691	0.929078	0.956647	0.522059	0.813908	0.778052	0.958564	1.12303	1.0361	1.00854	0.8435	0.893256	0.732664	0.805919
176	44	"sc_rRNA_5.8S"	"A"	2.18026	2.79082	2.14084	2.48024	2.59154	2.53529	1.50424	1.48741	1.37587	1.40863	1.44015	1.54665	2.0328	2.23003	2.27946	2.93685
177	44	"sc_rRNA_5S"	"C"	1.17583	1.65033	1.15253	1.39963	1.21349	1.34896	1	1	1	1.01083	1.09875	1	1.02658	1.20508	1.00783	1.15938
178	45	"sc_rRNA_18S"	"T"	0.71831	0.756098	1.30534	0.71831	0.356725	0.512195	0.667674	1.05848	0.558011	1.05525	0.681275	1	1.31329	1.5753	1.08949	1.22693
179	45	"sc_rRNA_25S"	"A"	2.22411	1.77957	2.36236	2.06618	2.69075	1.65068	1.62597	1.03699	1.54788	0.798228	1.53313	1.47822	1.87914	1.38231	2.44434	1.7759
180	45	"sc_rRNA_5.8S"	"C"	0.68467	0.607347	0.551358	0.504025	0.542272	0.434642	0.842368	0.995955	0.957386	1.02759	0.965972	1.1876	0.976402	1.16033	0.740661	1.02342
181	45	"sc_rRNA_5S"	"A"	1.05314	1	1.12809	0.98344	1	1	1	1	0.965034	1	1	1	1.01901	0.884261	1.34548	1
182	46	"sc_rRNA_18S"	"A"	1	0.756098	0.541985	1.39216	1.21277	1.2439	1.2346	1	1	1.12422	1	1.14235	1	1	0.962714	1
183	46	"sc_rRNA_25S"	"T"	0.430894	0.530075	0.255151	0.383886	0.434985	0.391026	0.358238	0.313215	0.588109	0.354441	0.471003	0.454288	0.501966	0.489599	0.381315	0.526128
184	46	"sc_rRNA_5.8S"	"G"	3.23698	5.05197	3.30398	5.1798	3.27212	5.0498	2.30299	4.41186	2.71118	3.77121	2.3122	3.74662	2.49427	4.34238	3.16913	5.14941
185	46	"sc_rRNA_5S"	"A"	1	0.945278	1	1.01684	1	1	1	1	1.03623	1	1	1	1	0.695609	0.969576	0.918222
186	47	"sc_rRNA_18S"	"A"	0.859155	0.677419	0.295775	0.607843	1	0.677419	0.456193	0.716312	0.801325	0.378882	0.620853	0.528796	0.430439	0.35305	0.357088	0.308756
187	47	"sc_rRNA_25S"	"C"	0.441152	0.710611	0.322235	0.323843	0.162191	0.813665	0.672706	1.23127	0.680915	1.17041	0.540851	0.707495	0.464259	0.643452	0.371472	0.583655
188	47	"sc_rRNA_5.8S"	"C"	0.339087	0.549393	0.277819	0.46162	0.310169	0.611728	0.506877	0.576947	0.417685	0.645447	0.407651	0.549055	0.4143	0.674188	0.327156	0.562783
189	47	"sc_rRNA_5S"	"C"	0.324909	0.31135	0.242178	0.295967	0.242733	0.246482	0.308235	0.314021	0.278485	0.377791	0.284872	0.342129	0.419186	0.271745	0.187344	0.284068
190	48	"sc_rRNA_18S"	"G"	6.49296	10.3548	2.97183	6.4902	6.08197	10.0323	2.66163	13.3404	3.38411	12.3043	2.56398	9.06283	1.88702	4.60444	2.09218	4.80952
191	48	"sc_rRNA_25S"	"A"	1.54122	1.99688	1.43113	1.77532	1.6643	2.04478	2.15203	2.31426	1.82585	1.59342	1.92173	1.77402	1.75829	1.76077	1.77462	1.8381
192	48	"sc_rRNA_5.8S"	"A"	2.97992	3.53555	3.03017	2.78883	3.51698	3.1314	3.82903	2.68689	3.47775	2.03535	3.40897	2.79903	3.48829	3.83633	3.50148	3.71292
193	48	"sc_rRNA_5S"	"T"	0.241948	0.214345	0.249249	0.24102	0.282046	0.201839	0.742492	0.745334	0.769554	0.647804	0.529513	0.73533	0.321361	0.274998	0.208563	0.225164
194	49	"sc_rRNA_18S"	"C"	0.577465	1.32258	0.577465	0.0196078	1	0.677419	0.425982	0.716312	0.752066	0.068323	0.763033	1	0.626517	0.537893	0.494311	0.308756
195	49	"sc_rRNA_25S"	"A"	1.72009	2.61232	1.85578	2.91748	2.53724	1.44776	2.28417	1.54788	1.70057	1.06168	1.81113	1.65591	2.07658	1.92197	2.13455	1.85362
196	49	"sc_rRNA_5.8S"	"G"	2.47804	4.56145	4.72674	4.59877	4.30606	5.25864	1.52034	7.27744	2.05044	5.30846	1.55289	5.49603	1.25522	6.24563	1.16677	7.62073
197	49	"sc_rRNA_5S"	"G"	8.16712	11.7934	7.73496	11.0484	10.9465	12.2663	2.61952	4.73607	2.19152	2.63303	4.45639	4.3418	8.85902	35.5688	13.5983	22.3154
198	50	"sc_rRNA_18S"	"C"	1	0.677419	0.43662	0.215686	0.508197	1	1	1.23392	1.24793	1.23392	1.27888	0.581152	0.745978	0.492386	0.77244	0.354839
199	50	"sc_rRNA_25S"	"T"	0.458086	0.305136	0.500595	0.252669	0.301826	0.66805	0.679579	0.511645	0.494349	0.481022	0.72316	0.584055	0.59409	0.716761	0.415381	0.542534
200	50	"sc_rRNA_5.8S"	"C"	0.49628	0.873101	0.499176	0.711357	0.556125	0.777469	0.686708	0.799118	0.645719	0.799061	0.627914	0.861982	0.580354	0.60796	0.297763	0.736257
201	50	"sc_rRNA_5S"	"T"	0.536581	0.986896	0.500943	0.847817	0.488505	1	0.252591	0.495008	0.222301	0.413006	0.240586	0.493383	0.454656	1.6222	0.311515	1
202	51	"sc_rRNA_18S"	"A"	3.11268	1.96774	2.76471	1.64516	2.31148	2.29032	1.08798	1	1.57851	1	1.31873	1	1.7378	1.77562	3.17676	2.81818
203	51	"sc_rRNA_25S"	"A"	1.77185	1.35473	1.64777	1.90909	1.86925	1.5531	1.53261	1.21882	1.64168	1.28551	1.78652	1.73373	1.44437	1.32907	1.5908	1.56066
204	51	"sc_rRNA_5.8S"	"G"	1.31059	6.61508	1.3825	6.52508	1.31385	7.96356	2.11582	10.1187	2.78431	6.90178	2.70323	8.37964	1.29325	7.61887	1.19914	7.97564
205	51	"sc_rRNA_5S"	"A"	1.90477	1.86841	2.23046	1.90086	2.14356	2.1228	1.34682	0.978295	0.953114	0.811371	1.71722	1	2.23813	1.13018	2.95171	1.42173
206	52	"sc_rRNA_18S"	"T"	0.577465	0.0322581	1.1087	1	0.508197	1	0.49187	0.586777	0.00900901	0.56044	0.321267	0.148936	0.516753	0.46319	0.636194	0.652778
207	52	"sc_rRNA_25S"	"A"	1.38593	1.25338	1.43185	1.60606	1.59626	1.37611	1.45156	1.02918	1.48836	1.17131	1.44944	1.22908	1.37709	1.3665	1.68851	1.32631
208	52	"sc_rRNA_5.8S"	"A"	1.65427	2.07672	1.82797	1.61493	1.94825	1.75722	1.25109	1.20088	1.17714	1.20094	1.33929	1.13802	1.44476	1.22404	1.64243	1.60383
209	52	"sc_rRNA_5S"	"G"	4.09248	15.8108	4.9744	18.7479	4.48609	18.145	3.17801	20.4068	3.43816	16.962	4.00519	16.0697	3.52543	38.0082	4.51233	38.8067
210	53	"sc_rRNA_18S"	"G"	12.6509	16.6863	12.5104	24.6538	12.3021	17.8056	7.74419	36.0413	15.3868	25.881	10.8467	25.4551	8.21346	20.988	13.1969	22.8821
211	53	"sc_rRNA_25S"	"G"	0.8362	1.08086	0.764373	1.10782	0.666967	1.06873	1	15.4507	1.41824	19.9311	1.07356	14.5818	0.964777	3.88195	0.788224	2.46276
212	53	"sc_rRNA_5.8S"	"A"	1	1	1.08693	1.00974	1	1	1.26883	1.31824	1.84558	1.4824	1.29179	1.47777	1	1	1	1
213	53	"sc_rRNA_5S"	"T"	1.43172	0.916559	1.99396	0.996634	1.39369	0.981281	0.963235	1.01097	1.06889	1.10414	1.04751	0.947228	1.03124	0.971368	1.09387	0.980056
214	54	"sc_rRNA_18S"	"C"	2.40845	2.95122	2.76471	3.85714	1.61728	1	1.34483	2.38614	1	1.7438	1.16598	1.6383	1.43133	2.27424	1.17884	1.59501
215	54	"sc_rRNA_25S"	"C"	0.091941	0.211618	0.0823212	0.140271	0.0732759	0.137168	0.120031	0.17304	0.112353	0.252092	0.112951	0.154437	0.255203	0.243606	0.213783	0.249468
216	54	"sc_rRNA_5.8S"	"A"	1.09522	1.07678	1	1	1.1823	1.11709	1.38299	1.37944	1.87066	1.46936	1.3031	1.24991	1.20263	1.02146	1.18372	1.18243
217	54	"sc_rRNA_5S"	"T"	1.09998	1.23306	1.15967	1.18347	1.10556	1.01872	0.902908	1.18651	1.02401	1.39397	0.94138	1.16817	0.968758	1.3857	0.906134	1.28838
218	55	"sc_rRNA_18S"	"A"	2.77305	2.96721	2.71171	8.61905	2.57025	2.17647	2.53257	3.41758	2.35135	1.41322	2.53527	2.75573	3.44041	3.66846	4.8301	3.26488
219	55	"sc_rRNA_25S"	"G"	1.97665	3.39669	2.20235	3.34375	2.28623	1.85106	2.3121	5.70998	3.5434	5.82599	2.07788	3.32964	2.53558	3.59598	2.19685	3.03238
220	55	"sc_rRNA_5.8S"	"T"	0.314113	0.250331	0.242936	0.290218	0.261109	0.299954	0.691555	0.581427	0.735949	0.588437	0.514873	0.581471	0.385614	0.38616	0.265925	0.29559
221	55	"sc_rRNA_5S"	"A"	1.84072	1.09783	1.6775	1.39051	1.93269	1.28983	2.54657	2.20026	2.73364	2.20084	2.30025	2.2011	1.68493	1.02863	1.92556	1.01994
222	56	"sc_rRNA_18S"	"T"	0.415205	0.344262	0.219858	0.677419	0.465649	0.344262	0.146919	1.28169	0.207921	0.459459	0.294606	0.148936	0.412341	0.766454	0.393173	0.308756
223	56	"sc_rRNA_25S"	"G"	2.83081	4.28244	3.37805	4.24324	2.26437	1.53435	4.45114	8.63274	5.41595	7.52439	3.02808	8.09746	3.3724	4.62604	2.657	4.14036
224	56	"sc_rRNA_5.8S"	"G"	1.09955	1.24756	1.04721	1.60895	1.0267	1.67798	1.5551	2.87962	1.83354	3.33721	1.62673	3.44038	0.916059	1.35694	0.872784	1.18238
225	56	"sc_rRNA_5S"	"A"	0.818219	0.500863	0.672538	0.687553	0.809032	0.614524	1.55952	1.25322	1.60748	1.17676	1.37127	1.3569	1.29131	0.53069	1.28537	0.808602
226	57	"sc_rRNA_18S"	"G"	2.91489	9.36066	3.79279	11.9524	2.81818	4.72549	5.65839	26.0704	3.63736	12.4851	3.73292	12.8321	3.59472	9.08625	4.8152	7.12284
227	57	"sc_rRNA_25S"	"A"	0.442231	0.917355	0.232955	0.276316	0.719388	0.80198	0.988263	0.971591	0.36255	0.0533981	0.689579	0.457014	0.847522	0.604352	0.853869	0.903057
228	57	"sc_rRNA_5.8S"	"C"	0.331217	0.264776	0.292959	0.223597	0.349746	0.205041	0.462346	0.445124	0.516302	0.513255	0.411898	0.441382	0.422735	0.480386	0.373115	0.461263
229	57	"sc_rRNA_5S"	"G"	2.2926	25.6913	2.68204	21.4495	2.28575	15.9925	4.21272	41.5238	4.31872	34.5747	3.73752	34.726	1.93029	66.5783	1.82149	45.1913
230	58	"sc_rRNA_18S"	"T"	0.903846	0.924242	2.54762	0.52381	1.43651	0.910714	1.40323	1	1.15625	1.23585	1.199	1.03676	1.07928	1.11876	1.73871	1.11092
231	58	"sc_rRNA_25S"	"G"	3.16912	8.72277	4.80208	5.62121	2.21324	4.52113	1.38363	4.78882	2.57895	2.13014	2.50316	3.32227	1.80672	4.15191	2.02802	4.1939
232	58	"sc_rRNA_5.8S"	"G"	5.4943	9.4667	6.75706	7.94395	6.91623	7.88354	3.69932	8.45536	3.54764	7.45874	3.3909	8.50803	4.63047	17.6129	5.71137	19.757
233	58	"sc_rRNA_5S"	"C"	0.387787	0.673732	0.390394	0.608681	0.49227	0.493712	0.673662	0.7628	0.655974	0.778886	0.660698	0.879287	0.81476	0.952066	0.477256	0.702612
234	59	"sc_rRNA_18S"	"C"	0.432624	0.43662	0.219858	1	0.618321	1	0.763033	0.71831	1	0.60396	0.170124	0.465649	0.977038	0.568733	0.848293	0.928699
235	59	"sc_rRNA_25S"	"G"	4.63971	28.7228	4.69792	16.8333	3.38971	15.3662	2.32992	9.69565	3.10526	5.55479	2.25	4.88626	2.30231	7.28589	2.27968	6.43799
236	59	"sc_rRNA_5.8S"	"A"	3.36311	4.17568	4.20178	3.32773	4.25914	2.57462	2.21249	1.94193	1.9356	1.70902	1.99314	1.7474	4.33012	4.42494	5.80103	5.12583
237	59	"sc_rRNA_5S"	"T"	0.518974	0.390332	0.444087	0.476221	0.407216	0.535908	0.7521	0.599597	0.614829	0.480238	0.79572	0.386957	0.713812	0.40314	0.642857	0.223844
238	60	"sc_rRNA_18S"	"T"	1.21277	1	0.787234	1	0.707602	1.32787	0.763033	1	1.98765	1.65574	0.66805	1.43956	1	1	0.434889	0.910873
239	60	"sc_rRNA_25S"	"A"	2.09948	1.29703	1.85106	1.32967	1.63253	1.19802	1.1023	1.03425	1.72581	1.17123	2.21835	1.21845	1.36704	1.11869	1.57238	1.22993
240	60	"sc_rRNA_5.8S"	"T"	0.551738	0.434761	0.50131	0.368704	0.472936	0.288298	0.889163	0.851507	0.846595	0.772333	0.896041	0.816395	0.744188	0.685585	0.662101	0.675392
241	60	"sc_rRNA_5S"	"G"	2.69464	2.07732	2.62986	2.66792	2.12777	2.54821	3.55097	3.5455	3.58317	2.38214	2.86973	2.74735	1.87762	5.59124	3.78814	4.54328
242	61	"sc_rRNA_18S"	"A"	1.45802	1.98361	1.81081	6.71429	1.7438	1.32787	1.31056	1	1.14085	1.81967	2.18012	2.83099	1.54054	1.88643	3.3845	1.53743
243	61	"sc_rRNA_25S"	"A"	1.76923	1.18018	1.43478	1.24691	1.78014	1.74074	1.47091	1.7947	1.80569	1.66225	1.80997	1.04739	1.16731	1.33599	1.5331	1.33856
244	61	"sc_rRNA_5.8S"	"A"	0.942997	0.949991	0.9091	1	0.929492	1.08048	1.31393	1.2115	1.24163	1.09582	1.26343	1.1746	1.22872	1.01032	1.24802	0.982732
245	61	"sc_rRNA_5S"	"G"	6.25232	9.72154	6.96237	8.93522	7.68073	6.31523	6.20051	12.743	7.47351	11.7967	5.27058	11.9518	3.12086	19.9199	7.4557	22.0504
246	62	"sc_rRNA_18S"	"A"	0.0780142	0.0140845	0.0780142	0.180328	0.256198	0.344262	0.00497512	0.0140845	0.506173	0.344262	0.267016	0.120879	0.368542	0.110512	0.443079	0.197861
247	62	"sc_rRNA_25S"	"A"	0.358407	0.752066	0.633508	0.56044	0.728916	0.60396	0.923274	0.875776	0.61039	0.751553	0.955357	0.930556	0.606097	0.770761	0.655745	0.587629
248	62	"sc_rRNA_5.8S"	"C"	0.139169	0.381373	0.121407	0.50227	0.108337	0.885502	0.294585	0.345372	0.317995	0.332528	0.298151	0.384014	0.27431	0.313778	0.206735	0.243948
249	62	"sc_rRNA_5S"	"T"	2.92714	2.07014	3.88669	1.82079	3.36715	1.55982	1.74594	1.7355	2.00547	2.55391	1.66131	2.12386	1.67292	1.73688	0.971056	2.19536
250	63	"sc_rRNA_18S"	"G"	2.81507	3.83951	3.76596	2.85185	2.88356	4.23944	1.73298	4.66197	3.43421	3.25352	3.15278	2.71171	3.43658	5.10926	3.98957	3.81353
251	63	"sc_rRNA_25S"	"A"	0.712389	0.81982	0.371728	0.89011	0.766082	0.427083	0.487871	0.839744	0.616858	0.383886	0.717262	0.427966	0.45962	0.407439	0.630507	0.61878
252	63	"sc_rRNA_5.8S"	"G"	2.87254	10.1361	3.08573	11.2315	3.4601	12.6064	2.7589	7.72127	2.95958	4.96618	2.91268	6.212	2.80778	11.643	3.22516	11.6862
253	63	"sc_rRNA_5S"	"A"	1	1.05545	1	1	1	1.30341	1	1	1	0.941205	1	1.22329	1	0.832402	1.35768	1
254	64	"sc_rRNA_18S"	"T"	0.86755	1	1	1.09901	1.41322	0.753086	1.33149	2.12676	1	1	1.73298	0.67033	0.977038	0.838275	1	1
255	64	"sc_rRNA_25S"	"G"	1.22624	2.53846	2.36646	1.61728	1.66225	1.56338	1.26247	17.8323	1.59041	9.36653	2.09034	9.36653	1.21021	5.04067	1.54795	3.37087
256	64	"sc_rRNA_5.8S"	"T"	1	1.01729	1	1	1	1	0.522156	0.650841	0.610784	0.825124	0.864841	0.702709	0.812782	0.88698	0.932206	0.883278
257	64	"sc_rRNA_5S"	"A"	0.875389	0.952494	1	1	1	0.788868	0.44423	0.524133	0.511533	0.255596	0.791811	0.496669	0.62552	0.412197	0.604131	0.430439
258	65	"sc_rRNA_18S"	"A"	1.24845	1.41322	1.56738	1.49505	1.30534	2.11111	1.89552	1.37037	1	0.62963	1.06645	0.694656	1.31682	1.25948	1.47737	1.767
259	65	"sc_rRNA_25S"	"A"	0.977876	0.279279	0.842932	1.10989	1.11696	1.26042	0.741379	0.701493	0.712838	1.07663	0.83631	0.824219	0.922803	1.28979	1.06632	0.947833
260	65	"sc_rRNA_5.8S"	"A"	1.8079	1.84808	1.57371	2.21478	1.93263	2.22827	1.98024	1.75967	2.1792	1.93147	2.3666	2.03221	2.16233	1.7522	3.01157	2.16999
261	65	"sc_rRNA_5S"	"G"	2.9573	7.23441	1.84291	8.86848	1.80997	7.90428	2.5311	28.3751	2.47816	23.955	2.55127	21.8543	1.7984	39.7696	2.05413	37.3866
262	66	"sc_rRNA_18S"	"T"	0.192547	0.256198	0.503546	0.54955	0.298246	0.506173	0.620853	0.340659	0.15493	0.135802	0.439252	0.470199	0.534706	0.492868	0.225011	0.272468
263	66	"sc_rRNA_25S"	"A"	1.02212	1.27027	1.15707	0.450549	0.590643	0.739583	0.594298	1.03984	0.769939	0.557196	1.04464	0.912587	1.1247	0.883982	0.933681	1.05217
264	66	"sc_rRNA_5.8S"	"A"	1.93336	2.46904	1.75349	2.58007	2.41603	2.37804	1.66253	1.25625	1.30821	1.25752	2.04172	1.56257	2.17342	1.76844	2.94714	1.94027
265	66	"sc_rRNA_5S"	"A"	1.14235	0.625935	0.808429	0.569161	0.626168	1	1.37746	1	1.32316	1	1.26293	1	0.740519	1.20134	1.65527	1
266	67	"sc_rRNA_18S"	"A"	0.937888	1	1	0.90991	0.649123	1	0.834025	0.72973	1.14085	1	0.595016	1	1.01234	1.17433	1.03403	0.985735
267	67	"sc_rRNA_25S"	"A"	1.19912	1.64655	1.8377	2.31868	1.52632	1.67708	1.44466	1.83665	1.41056	1.23551	1.46131	0.939577	1.19528	1.71482	1.62056	1.60594
268	67	"sc_rRNA_5.8S"	"T"	0.534999	0.855138	0.45596	0.712895	0.540303	0.674617	0.558887	0.538275	0.433817	0.539602	0.580554	0.569698	0.656906	0.670346	0.517011	0.577775
269	67	"sc_rRNA_5S"	"G"	4.78738	52.4842	3.98872	57.4172	3.87009	44.1324	3.46646	29.2028	3.87996	31.2372	3.32378	26.8002	3.16039	43.605	3.17811	46.5843
270	68	"sc_rRNA_18S"	"A"	0.842932	1	1	1	1	0.473684	0.475066	0.602649	0.62963	1	0.909366	1	0.750152	0.676113	0.827232	0.714577
271	68	"sc_rRNA_25S"	"C"	0.845133	0.219858	0.424084	0.84375	0.883041	0.427083	0.559471	0.526144	0.607623	0.900332	0.676166	1	0.722115	0.659431	0.33207	0.474318
272	68	"sc_rRNA_5.8S"	"G"	3.41865	28.4157	3.15894	22.8426	3.88426	20.0322	4.00897	18.5147	5.69285	13.6203	4.67393	13.2709	3.26344	17.2946	3.40256	20.7875
273	68	"sc_rRNA_5S"	"C"	0.900332	1.02433	0.793233	1	0.969789	1.02964	0.966598	1.13943	0.860896	1.15246	0.736638	1.01503	1.18003	1.53862	0.624464	1.35682
274	69	"sc_rRNA_18S"	"G"	5.92347	6.16026	3.98343	4.4589	5.21053	3.24432	3.99376	13.1466	5.62329	14.1849	3.77108	10.4253	3.69209	8.35071	3.52499	8.08447
275	69	"sc_rRNA_25S"	"C"	0.480519	0.432624	0.547511	0.50495	0.633508	0.256198	0.863201	0.68661	0.85447	0.844237	0.714964	1	0.588173	0.704896	0.524656	0.344012
276	69	"sc_rRNA_5.8S"	"T"	1	0.983006	1	0.826243	1	0.801028	0.967317	0.926434	1	1	1	0.747568	0.891081	0.787201	0.962418	0.876035
277	69	"sc_rRNA_5S"	"C"	0.800725	0.340491	1.10593	0.592697	0.520295	0.312639	0.613111	0.562008	0.620253	0.583333	0.58413	0.527833	0.990119	0.420684	0.744246	0.53656
278	70	"sc_rRNA_18S"	"C"	0.864253	0.633508	0.5671	0.536424	0.53252	1	0.913522	0.885057	0.737762	0.737762	0.721981	0.476902	0.799263	0.846272	0.683232	0.777954
279	70	"sc_rRNA_25S"	"A"	3.98701	1.78014	3.17195	3.27723	3.56545	2.15702	2.46375	2.39601	3.78586	3.42991	3.3753	2.62393	2.52411	2.14017	3.2701	2.94508
280	70	"sc_rRNA_5.8S"	"G"	2.51147	19.4876	2.4999	18.7926	2.56433	16.9736	5.33373	58.0529	8.50654	44.1907	6.3465	36.0408	3.05741	40.7852	2.7227	30.8681
281	70	"sc_rRNA_5S"	"T"	0.446494	0.282869	0.241706	0.815498	0.502262	0.348269	0.356725	0.222839	0.257929	0.191857	0.200841	0.168574	0.64775	0.162011	0.512761	0.150327
282	71	"sc_rRNA_18S"	"A"	3.25524	2.77734	3.14022	2.77711	2.84751	2.45408	2.54476	2.98034	2.77616	2.20466	1.20744	1.11102	2.2504	2.19987	2.97388	3.31932
283	71	"sc_rRNA_25S"	"A"	6.53785	4.94578	4.86973	3.71523	5.24757	4.49138	5.28284	3.72167	4.72981	4.86707	5.61623	5.12399	3.12913	2.40265	4.60846	3.20109
284	71	"sc_rRNA_5.8S"	"A"	1.63181	1.3131	1.45493	1.56221	1.60875	1.77041	3.1673	2.97362	3.95138	3.28406	4.18639	2.78904	2.71563	1.5709	3.12985	1.51404
285	71	"sc_rRNA_5S"	"G"	2.23311	3.93155	3.26695	4.97472	2.21771	4.09289	1.64491	4.78002	2.51652	5.46892	1.97408	4.18222	1.73864	8.30798	2.05731	9.19059
286	72	"sc_rRNA_18S"	"A"	2.85127	2.77734	3.95533	2.88482	2.61517	2.52913	1.64643	1.59343	1.9002	1.84197	0.792565	1.04434	2.11218	1.69236	2.67114	2.8089
287	72	"sc_rRNA_25S"	"C"	2.7161	2.35542	1.17578	1.99338	2.35747	1.77206	2.49464	2.73645	2.46843	3.38671	2.0636	2.61725	1.69035	1.37104	1.03635	1.53198
288	72	"sc_rRNA_5.8S"	"A"	2.30772	3.18695	2.36871	2.95672	2.25589	3.02455	3.54355	5.11866	3.78199	4.6893	3.99771	4.63092	2.57083	4.2903	2.92332	3.98239
289	72	"sc_rRNA_5S"	"A"	9.81919	5.32304	8.50958	5.82993	6.07788	7.02687	3.8655	2.15821	4.076	3.61672	4.43849	3.15401	4.25936	3.93184	9.90951	3.35371
290	73	"sc_rRNA_18S"	"T"	1.13123	1.01634	0.77492	1.14831	0.827982	0.857724	0.820273	0.80038	0.780034	1.10846	1.02819	0.720437	0.960595	1.01457	0.901073	1.17534
291	73	"sc_rRNA_25S"	"C"	1.02551	1.27027	0.337017	1.05814	0.487952	0.62963	1.09339	1.11076	1.36378	1.08446	1.1662	1.05391	1.10633	0.965551	0.758895	0.936224
292	73	"sc_rRNA_5.8S"	"T"	0.809342	0.919619	1	0.49524	0.701815	0.632107	1	1.0486	0.824143	1.50688	0.759141	1	0.772716	1.31411	0.479346	1.14151
293	73	"sc_rRNA_5S"	"C"	3.94715	8.76144	3.86017	10.7893	3.39852	20.194	1.0806	1.36749	2.2525	2.29233	1.85214	2.02286	2.38799	1.61516	3.13296	1.44732
294	74	"sc_rRNA_18S"	"T"	0.857513	0.952532	0.967846	0.766949	0.736239	1.14228	1.17973	1.05255	0.941275	0.672668	2.61535	1.55591	1.0394	0.874709	0.823195	0.824664
295	74	"sc_rRNA_25S"	"G"	2.38122	0.90991	2.16022	1.84507	2.92053	1.24691	0.820402	1.39557	0.791022	1.38851	1.1662	1.24259	1.69707	2.04823	1.54541	1.99915
296	74	"sc_rRNA_5.8S"	"T"	0.248509	0.208942	0.187755	0.183868	0.167789	0.19288	0.597226	0.504474	0.599198	0.554925	0.554181	0.56097	0.422561	0.306288	0.311199	0.236226
297	74	"sc_rRNA_5S"	"C"	0.872449	1.2649	0.668367	1.10163	1.22099	1.10471	1.23474	1.03384	1.17683	1.0827	1.14665	1.13799	1.00988	1.27963	1.19391	1.25144
298	75	"sc_rRNA_18S"	"T"	0.559165	0.657321	1	0.557196	1	0.644128	0.421085	0.415121	0.58132	0.507736	4.37832	1	0.823083	0.971281	1	0.646942
299	75	"sc_rRNA_25S"	"G"	2.44279	0.716312	1.52133	1.21978	1.88398	0.279279	0.78975	3.76353	0.262202	2.43302	1.23753	2.5601	1.27339	4.31295	1.17352	3.50999
300	75	"sc_rRNA_5.8S"	"G"	1.47332	2.74146	1.43406	3.67174	1.4559	4.67194	1.96518	6.14717	2.24972	5.68503	2.38942	5.77816	1.37069	2.04443	1.3955	2.00505
301	75	"sc_rRNA_5S"	"G"	13.8655	44.1414	15.3511	32.0332	9.73303	57.019	2.43944	10.9345	3.07363	7.75676	4.08161	7.8331	4.81605	28.6379	6.75406	28.0953
302	76	"sc_rRNA_18S"	"A"	1.42793	1.24648	1.53754	1.28689	1.28409	1.11076	1.15653	1.10054	1.58417	1.12804	3.53994	1.07029	1.38985	1.34669	1.23959	1.28713
303	76	"sc_rRNA_25S"	"G"	2.09453	3.30769	2.98758	3.52747	1.93923	2.37255	3.1865	17.0854	2.1396	15.7601	1.7056	12.4502	2.51192	9.23271	2.93896	6.7584
304	76	"sc_rRNA_5.8S"	"C"	0.191866	0.123591	0.145973	0.145531	0.146197	0.153249	0.319222	0.521918	0.323698	0.391857	0.309814	0.536698	0.236474	0.207657	0.149407	0.186105
305	76	"sc_rRNA_5S"	"A"	11.9942	8.80105	12.6031	7.93727	6.79186	17.2559	1.78762	2.24386	1.56349	1.08226	2.65652	1.3709	3.38748	1.11446	4.64269	2.53846
306	77	"sc_rRNA_18S"	"T"	0.674888	0.667722	0.651972	0.851695	0.805046	0.817073	0.647735	0.557057	1.04195	0.509002	0.385498	1.26589	0.79714	0.653263	0.696906	0.777908
307	77	"sc_rRNA_25S"	"A"	0.800995	0.89011	1.31056	0.120879	1	2.17647	0.807074	1	0.534884	0.372694	0.73236	0.486405	0.959411	0.978046	1.58648	1.20173
308	77	"sc_rRNA_5.8S"	"A"	0.994732	0.542773	0.885692	0.657146	0.839665	0.635866	1.07642	1	1.18278	1	1	1.04187	0.999601	0.485654	1.02473	0.61756
309	77	"sc_rRNA_5S"	"G"	2.40351	3.09424	4.51145	2.03321	2.35747	3.36967	0.956545	2.65303	1.56349	1.35253	1.56029	2.01284	0.726027	3.09157	0.767981	3.11251
310	78	"sc_rRNA_18S"	"A"	3.11137	2.51125	3.18069	3.88557	3.93629	2.84834	2.5688	1.78459	3.74956	3.09393	1.02788	2.26552	2.41598	2.15908	2.7893	3.36003
311	78	"sc_rRNA_25S"	"T"	0.60199	0.230769	0.937888	0.230769	0.337017	0.607843	0.421222	0.11032	0.10299	0.114391	0.245742	0.123867	0.426687	0.264544	0.455416	0.25072
312	78	"sc_rRNA_5.8S"	"G"	5.22716	26.8211	6.9803	36.0012	6.79338	43.3862	3.03839	17.2902	3.83782	12.3471	2.94603	12.9363	3.12392	19.8727	3.00671	21.1446
313	78	"sc_rRNA_5S"	"T"	0.532164	0.371728	0.236641	0.188192	0.321267	0.2891	0.168218	0.230769	0.165979	0.106933	0.232643	0.0870185	0.119374	0.146722	0.118329	0.115959
314	79	"sc_rRNA_18S"	"C"	0.739696	1	0.500924	0.502488	0.589041	0.537367	0.567337	1	0.919485	1.15891	0.255277	0.846245	0.783769	0.828504	0.438805	0.7236
315	79	"sc_rRNA_25S"	"T"	0.0883191	0.230769	0.0995261	0.135802	0.140271	0.259259	0.26045	0.0391459	0.0697674	0.00369004	0.124088	0.0332326	0.122273	0.187706	0.125437	0.193084
316	79	"sc_rRNA_5.8S"	"A"	2.29913	1.98216	2.31231	2.18277	2.39168	1.86389	1.98183	2.20514	2.14043	1.78524	1.79274	1.88844	1.66427	1.4009	2.09093	1.69845
317	79	"sc_rRNA_5S"	"A"	0.883041	0.319372	0.770992	0.630996	0.638009	0.763033	0.522036	0.427169	0.603633	0.212691	0.512789	0.201141	0.236791	0.240375	0.350348	0.322618
318	80	"sc_rRNA_18S"	"A"	2.38829	1.71651	1.85028	1.61856	1.41096	2.04072	2.63572	2.01138	2.96457	1.49943	1.62946	1.01197	2.35079	1.73296	1.82168	1.70953
319	80	"sc_rRNA_25S"	"G"	1.96953	4.16038	2.76829	3.38372	1.625	3.44792	3.72837	3.7758	2.67178	3.41993	3.16368	3.23097	2.32014	2.60763	2.15069	2.34817
320	80	"sc_rRNA_5.8S"	"A"	2.43027	2.37797	2.68782	2.66046	2.85054	2.3858	1.9273	1.91326	2.03669	1.77675	1.65518	1.83898	1.74778	1.69673	2.37279	1.8421
321	80	"sc_rRNA_5S"	"G"	0.209809	0.206621	0.263699	0.18174	0.293544	0.158338	1.27325	1.43505	0.948507	1.54446	0.57886	1.47285	0.732143	3.04301	0.301386	1.65409
322	81	"sc_rRNA_18S"	"G"	4.15508	21.4361	4.54898	12.1684	5.58432	10.1513	3.87911	22.7826	5.16778	15.756	4.16357	9.47397	3.43735	10.5387	3.2612	8.74206
323	81	"sc_rRNA_25S"	"C"	0.972299	0.858491	0.654472	1.17442	0.746622	0.114583	0.747596	1	1.07669	0.964413	0.921525	0.868766	0.987475	0.82743	0.721503	0.760035
324	81	"sc_rRNA_5.8S"	"T"	1	1	1.08095	1	1	0.840575	1	0.908945	1	0.944724	0.81525	0.941437	0.811132	0.970111	0.872833	1
325	81	"sc_rRNA_5S"	"T"	0.0291262	0.0243902	0.0604027	0.0156487	0.0945674	0.0204629	0.214331	0.0317583	0.104478	0.0553746	0.131469	0.188345	0.0639064	0.0849673	0.0616855	0.0185436
326	82	"sc_rRNA_18S"	"T"	1	0.601329	1.05871	0.621993	0.683698	0.502262	0.778957	0.967267	0.774557	0.671485	0.713071	0.615653	0.779827	0.711384	0.483033	0.595002
327	82	"sc_rRNA_25S"	"C"	1	2.07438	1	1	1	1.09009	1	1	0.85755	1.06873	1	1.06961	1	1	0.760547	0.832134
328	82	"sc_rRNA_5.8S"	"T"	1.09833	1.06556	1.16175	1.07471	1.23678	1.03059	1.04829	0.950772	1.1045	0.994342	1.27085	0.93086	0.95447	1.07671	0.99255	1.1126
329	82	"sc_rRNA_5S"	"G"	11.3049	12.038	14.939	13.4954	10.7978	13.7435	8.22451	34.9755	6.83021	19.4875	10.5052	34.8411	15.4075	90.4441	19.8172	102.126
330	83	"sc_rRNA_18S"	"G"	4.70933	10.4684	7.63405	7.90722	8.6399	7.60633	3.36074	28.6268	4.22061	18.7135	4.07197	12.7874	3.2166	15.4842	2.86973	11.3188
331	83	"sc_rRNA_25S"	"T"	1	1.17544	1.19465	1.09901	1.28871	1.57851	1.23495	1	1.59382	0.935691	1.50916	1	1.12081	1.1294	1.17104	1.17937
332	83	"sc_rRNA_5.8S"	"C"	1.03344	1.83659	0.873465	1.89019	0.916066	2.12019	0.819931	1.04923	0.741123	1.00566	0.858667	1.06914	1.01812	1.31859	1.00745	1.31964
333	83	"sc_rRNA_5S"	"T"	2.87171	2.74951	4.53675	2.81691	2.79534	2.97963	1.32484	2.35954	1.51186	1.7489	1.9039	2.78571	1.80357	3.56036	2.42857	4.35704
334	84	"sc_rRNA_18S"	"A"	2.33408	2.28623	1.99773	2.16525	2.89607	2.10215	2.09602	1.54908	1.94799	1.73225	1.92385	1.56754	2.15572	2.48227	2.55043	2.45327
335	84	"sc_rRNA_25S"	"T"	1	0.60199	0.837067	0.80198	0.775967	0.574468	0.80975	1	0.627422	1	0.662618	0.934924	0.892212	0.885423	0.853944	0.847909
336	84	"sc_rRNA_5.8S"	"C"	0.567187	0.570873	0.561744	0.533263	0.445766	0.6964	0.872152	0.891603	0.786045	0.837647	0.649566	0.781122	0.964409	0.857503	0.846002	0.640232
337	84	"sc_rRNA_5S"	"A"	1.57681	2.16608	1.99925	2.68602	2.09323	3.19389	2.21307	1.83656	1.81515	1.15241	2.20761	2.10831	1.9541	1.30321	2.54648	2.35508
338	85	"sc_rRNA_18S"	"A"	0.966368	1.39352	0.84127	1.23305	1.21676	1.33133	1.12425	0.946524	1.12704	1.38113	1.1623	1.08325	1.1237	1.21861	1.34859	1.37817
339	85	"sc_rRNA_25S"	"A"	1.88106	2.14428	2.20163	2.9802	2.54786	2.06383	2.91439	1.57884	2.47541	2.42857	2.57895	2.27983	2.27459	2.73775	3.27524	3.05323
340	85	"sc_rRNA_5.8S"	"G"	1.43595	1.36473	1.94074	1.64214	1.39968	2.21993	1.84137	2.72949	2.05042	3.11542	1.66366	2.97239	1.42514	2.104	1.71355	1.506
341	85	"sc_rRNA_5S"	"G"	2.81252	36.4307	2.48079	36.1039	2.74046	31.8161	5.41962	41.2726	3.84889	33.1579	4.32834	27.6667	12.8002	102.654	10.2789	130.486
342	86	"sc_rRNA_18S"	"A"	1.30162	1.38674	1.37736	1.60773	1.46263	2.44144	1.62429	1.15066	1.56133	1.15656	1.52161	1.23837	1.38535	1.40571	2.32485	1.68067
343	86	"sc_rRNA_25S"	"G"	4.09838	4.93035	5.60285	8.22772	6.62118	5.96454	5.1736	21.6587	5.09836	25.5013	5.31849	19.308	4.52196	11.2292	6.00811	9.79957
344	86	"sc_rRNA_5.8S"	"T"	0.394449	0.158942	0.518534	0.183357	0.373667	0.194849	0.522177	0.474195	0.588216	0.53223	0.461817	0.471459	0.459656	0.336755	0.462729	0.260349
345	86	"sc_rRNA_5S"	"T"	0.641157	0.702233	0.500186	0.65358	0.653661	0.63683	0.987585	0.733106	0.71924	0.991604	0.84008	0.623234	1.06301	1	1	0.847572
346	87	"sc_rRNA_18S"	"C"	0.11435	0.282407	0.297052	0.258475	0.263006	0.427711	0.289264	0.322638	0.255898	0.219601	0.238452	0.261186	0.2444	0.306683	0.22758	0.330092
347	87	"sc_rRNA_25S"	"T"	1.10512	0.756637	1.33738	0.95283	1.17617	0.849398	1.13388	1.21841	1.10652	1.3827	1.19544	1.42989	1.05716	1.20697	1.08467	1.07301
348	87	"sc_rRNA_5.8S"	"G"	4.27826	6.00089	4.73526	7.10997	4.01349	8.3364	4.95677	14.2534	4.58813	11.5994	4.86657	12.645	4.20717	7.89124	5.18386	6.65909
349	87	"sc_rRNA_5S"	"G"	2.81456	4.95712	2.70896	4.45157	3.26442	5.19636	5.03047	26.3905	7.38204	23.432	4.38992	17.6547	9.8061	36.2292	7.79949	24.6423
350	88	"sc_rRNA_18S"	"T"	0.344758	0.365942	0.365079	0.140893	0.338942	0.207317	0.267318	0.246935	0.119822	0.126365	0.451153	0.141651	0.412185	0.330194	0.382107	0.22619
351	88	"sc_rRNA_25S"	"A"	2.34034	2.63978	1.97166	5.00943	2.41779	2.11446	3.35839	2.71607	2.91744	2.33111	2.61781	2.17063	2.60442	2.51678	3.33066	3.20292
352	88	"sc_rRNA_5.8S"	"A"	2.73629	1.81872	2.87939	2.02632	3.43603	1.70446	2.61281	2.67494	2.34229	2.37547	2.65779	2.43477	2.07142	1.25926	3.08147	1.75039
353	88	"sc_rRNA_5S"	"G"	2.41479	2.29832	2.10719	2.63127	2.50828	3.24018	3.88219	6.43551	3.82472	6.4378	3.37133	5.84404	3.86098	8.41247	3.62821	7.55169
354	89	"sc_rRNA_18S"	"G"	1.78886	4.14741	1.26954	1.4811	1.80292	1.81448	1.06244	2.26177	1.08052	2.03215	1.65095	1.34582	1.85986	2.25601	1.68549	2.12021
355	89	"sc_rRNA_25S"	"A"	1.58264	3.10526	1.14127	4.9604	1.49929	1.56738	2.55313	1.6274	2.11913	1.39711	1.87193	1.11418	2.55732	2.12923	2.90633	2.60488
356	89	"sc_rRNA_5.8S"	"A"	2.5882	1.76162	3.2253	1.96107	3.00661	1.68059	2.32137	2.23245	2.11351	2.00903	2.42603	2.19119	2.03194	1.68198	2.9276	1.90653
357	89	"sc_rRNA_5S"	"G"	3.83436	5.50504	5.24753	5.58565	3.86216	5.40843	5.88817	7.73086	4.38094	5.89737	5.63459	7.8276	3.98127	12.1554	5.63862	11.2174
358	90	"sc_rRNA_18S"	"C"	0.442815	0.346591	0.229323	0.176136	0.169435	0.212329	0.2827	0.568733	0.317585	0.291339	0.262673	0.326625	0.521033	0.522117	0.236876	0.409959
359	90	"sc_rRNA_25S"	"C"	0.239001	0.122807	0.162462	0.00584795	0.158345	0.219858	0.333697	0.270166	0.154843	0.253911	0.242119	0.181732	0.282938	0.282112	0.143166	0.175751
360	90	"sc_rRNA_5.8S"	"T"	1.00281	1.00221	1.11788	1.04693	1.00567	1.09337	0.915786	0.740963	0.880039	0.678779	0.860771	0.704293	0.874961	0.933657	0.932793	0.910675
361	90	"sc_rRNA_5S"	"T"	0.996754	0.884602	1.3527	0.775544	1.08981	0.794547	0.58341	0.282393	0.626774	0.285401	0.712831	0.345501	0.346708	0.177329	0.279328	0.217821
362	91	"sc_rRNA_18S"	"G"	4.54582	21	6.96273	16.5738	4.61257	14.0986	6.78073	31	9.51064	30.1813	5.52555	25.7809	5.12908	26.6278	4.2566	27.4484
363	91	"sc_rRNA_25S"	"G"	1.66341	2.69591	1.25894	2.65441	1.43011	2.29771	1.90382	2.51147	1.56688	1.8648	1.41281	2.44076	1.40268	2.20791	1.58398	2.30516
364	91	"sc_rRNA_5.8S"	"C"	1	1	1	1	1	1	1.18392	1.69919	1.10719	1.88863	1.21493	1.83973	1.17916	1.14211	1.1441	1.19617
365	91	"sc_rRNA_5S"	"G"	3.15788	58.8307	2.93178	59.5584	3.4579	51.7373	2.92624	17.12	2.90464	11.1652	3.0108	15.6695	3.07564	21.132	3.48694	16.9275
366	92	"sc_rRNA_18S"	"A"	3.07171	4.9604	4.97516	6.40984	3.93194	5.08451	5.21927	3.55924	5.1844	4.04094	3.16545	4.8247	4.56003	3.87443	3.93655	5.72995
367	92	"sc_rRNA_25S"	"G"	3.03046	9.77193	2.17274	10.1089	2.38103	4.96694	2.81653	5.05136	2.85319	3.02219	2.41689	3.96378	2.7616	4.44626	3.42125	5.04505
368	92	"sc_rRNA_5.8S"	"A"	3.63697	2.47109	4.37755	2.83183	4.2539	2.68683	3.30264	3.64218	3.37661	3.0835	3.796	3.43799	2.99209	2.12285	4.35899	2.80434
369	92	"sc_rRNA_5S"	"A"	1.61578	2.76622	2.59957	1.95027	1.88393	2.39771	2.19258	1	1.8236	1	2.30509	1	1	1.1762	3.89767	1.00786
370	93	"sc_rRNA_18S"	"A"	2.22186	1.99526	2.31222	1.61611	2.91235	2.0559	1.49268	3.19124	2.69742	3.62948	1.17083	3.40997	1.4835	2.6227	2.28088	1.99353
371	93	"sc_rRNA_25S"	"C"	0.461009	0.787234	0.317227	0.586777	0.382423	0.90991	0.271089	0.475309	0.319498	0.447415	0.388075	0.363208	0.480757	0.721168	0.322588	0.567784
372	93	"sc_rRNA_5.8S"	"T"	0.949141	0.685288	0.993022	0.69015	0.921289	0.665774	0.981557	0.973056	1.00685	1.00991	1.02392	0.998887	1.02389	0.702079	0.943088	0.712566
373	93	"sc_rRNA_5S"	"C"	0.57517	0.690631	0.441609	0.608991	0.526302	0.730798	0.618127	0.927037	0.803762	0.983177	0.81789	0.805187	0.451595	1.05227	0.902263	0.91509
374	94	"sc_rRNA_18S"	"T"	0.610706	0.359431	0.268293	0.114391	0.328744	0.303483	0.255223	0.334917	0.334917	0.247467	0.329829	0.215897	0.319867	0.168294	0.202111	0.207752
375	94	"sc_rRNA_25S"	"G"	4.97936	20.7872	3.69958	12.4876	3.70784	11	3.56347	16.5453	2.8195	8.55793	3.97594	9.45126	2.80615	6.15364	3.13679	6.0476
376	94	"sc_rRNA_5.8S"	"C"	0.0969199	0.119318	0.146742	0.158479	0.0889718	0.233323	0.214867	0.262537	0.150573	0.213959	0.196883	0.220501	0.20135	0.158287	0.148654	0.202049
377	94	"sc_rRNA_5S"	"C"	0.65822	0.846331	0.531672	0.692603	0.625604	0.907061	1.09349	1.45462	1.09405	2.09348	1.04106	1.31035	0.636262	1.68862	1.01543	1.2493
378	95	"sc_rRNA_18S"	"G"	1.59891	2.36752	1.64449	2.25817	1.11433	1.5364	1.53105	1.95445	1.72049	1.50713	1.65981	1.61516	1.25438	1.5491	1.28844	1.51011
379	95	"sc_rRNA_25S"	"A"	1.3555	1.21277	1.32563	1.41322	1.42755	1.09009	1.49959	1.44239	1.56467	1.44563	1.55962	1.43239	1.51924	1.27883	1.61425	1.43222
380	95	"sc_rRNA_5.8S"	"G"	1.44604	4.3675	2.04919	5.186	1.70359	6.087	2.07238	11.9123	2.46377	9.29163	1.75283	8.91836	1.29952	2.89252	0.988284	2.85078
381	95	"sc_rRNA_5S"	"A"	4.4099	2.34858	3.54644	2.80798	4.37513	2.98799	3.68834	2.31638	3.90951	2.10698	3.48929	2.39521	2.44826	1.1907	4.49356	1.52877
382	96	"sc_rRNA_18S"	"G"	1.89574	5.53362	2.76125	5.55882	2.12043	4.94636	2.0441	5.36009	2.72743	3.09192	2.87872	3.02264	2.29711	2.53415	2.7745	2.5524
383	96	"sc_rRNA_25S"	"G"	3.63959	4.56725	1.91918	3.16374	2.98003	3.64463	2.24522	11.4422	2.10426	7.20222	1.8786	8.82656	1.73583	3.54821	1.85818	2.7256
384	96	"sc_rRNA_5.8S"	"A"	1.41561	1.30449	1.40149	1.35529	1.4482	1.17051	1.75486	2.30864	2.55247	2.40345	1.39862	1.90859	1.24945	1.30257	1.2275	1.32999
385	96	"sc_rRNA_5S"	"T"	1.34178	1.15367	1.25148	1.3074	1.33324	1.09294	0.906512	0.611129	0.905945	0.591135	0.958936	0.516347	1.73121	0.47521	0.984568	0.51264
386	97	"sc_rRNA_18S"	"C"	0.463487	0.467849	0.432485	0.657321	0.432014	0.800995	0.682107	0.5962	0.409985	0.432014	0.854097	0.387755	0.674081	0.400833	0.73063	0.501622
387	97	"sc_rRNA_25S"	"T"	0.644495	0.361702	0.67437	0.586777	0.572447	0.279279	0.381079	0.557613	0.435328	0.554367	0.440377	0.56761	0.415598	0.334219	0.385755	0.388804
388	97	"sc_rRNA_5.8S"	"A"	1.21025	0.916805	1.13251	0.926017	1.18082	0.736211	1.23398	1.13104	1.56572	1.31452	1.28788	1.30681	1.02872	1.05261	1.16913	0.938009
389	97	"sc_rRNA_5S"	"A"	2.24583	1.77338	3.63762	1.97615	2.88801	3.19138	3.95899	2.22895	4.07366	2.22141	4.02178	2.0184	1.28314	0.765736	4.2793	1
390	98	"sc_rRNA_18S"	"T"	1.65574	1.37694	2.72211	1.43614	2.13597	1.59701	1.82652	1.8076	1.68079	1.24096	1.97643	1	1.83902	1.44194	2.21911	1.40106
391	98	"sc_rRNA_25S"	"G"	3.69495	2.84397	2.31303	3.56198	2.71021	2.53153	3.87356	18.0679	3.46622	16.6506	3.73536	17.1242	2.3032	5.26593	2.20453	3.47334
392	98	"sc_rRNA_5.8S"	"T"	4.64393	4.8657	3.48473	4.44874	7.238	4.19218	2.65632	1.87522	2.50462	1.9428	4.43066	2.25071	2.74035	4.26522	4.9004	3.18918
393	98	"sc_rRNA_5S"	"C"	0.0620536	0.0834409	0.101655	0.0902385	0.0881785	0.181898	0.182727	0.174632	0.212481	0.207118	0.178529	0.18065	0.0432284	0.19676	0.0813914	0.131585
394	99	"sc_rRNA_18S"	"C"	0.612519	0.539347	0.726248	0.844237	1	1	1	1	0.636914	1.34423	0.70902	1.1826	0.780483	0.945471	0.894474	0.847306
395	99	"sc_rRNA_25S"	"A"	2.65821	2.69591	1.90333	1.81871	1.81531	1.66116	1.93938	2.42653	1.80197	2.40567	1.88531	2.29528	1.39807	1.41531	1.3036	1.30311
396	99	"sc_rRNA_5.8S"	"C"	0.589443	1	1	0.819005	1.03992	1	1	1	1.02221	1	1	1	0.939707	1	0.898265	1
397	99	"sc_rRNA_5S"	"G"	2.14738	3.25326	2.55509	2.99233	2.0425	3.31215	1.99614	6.99515	2.37822	6.05406	2.25011	5.73653	3.31117	32.9652	2.78518	23.3828
398	100	"sc_rRNA_18S"	"A"	1	1.72464	1	1.45553	1.04835	2.55763	1	1	1	0.791956	1	1.06358	1	1	1.11888	1
399	100	"sc_rRNA_25S"	"A"	3.39679	2.35135	1.9979	1.90909	2.42518	2.64474	2.98939	3.39712	2.88707	3.31729	2.49059	2.69025	2.23132	2.17827	1.89741	1.94939
400	100	"sc_rRNA_5.8S"	"T"	1	0.91342	0.85782	1	0.558541	0.529086	1	1	1	1	1	1	1	1	1	0.77918
401	100	"sc_rRNA_5S"	"C"	0.113051	0.0999887	0.0934197	0.113686	0.0568716	0.111314	0.132882	0.277803	0.129603	0.253117	0.128791	0.266289	0.178968	1	0.111357	0.57264
402	101	"sc_rRNA_18S"	"T"	0.71688	0.615839	0.596963	0.390459	0.508639	0.418283	0.658035	0.397781	0.515931	0.500693	0.62728	0.502641	0.774378	0.681418	0.610033	0.680784
403	101	"sc_rRNA_25S"	"G"	7.30482	15.1667	5.50721	7.46825	7.50316	11.6557	12.3545	40.1434	12.3628	29.4915	10.7894	34.4783	7.05949	12.139	7.49464	10.2667
404	101	"sc_rRNA_5.8S"	"T"	0.32971	0.258475	0.260204	0.353234	0.150246	0.143357	0.324434	0.255499	0.366626	0.243156	0.409237	0.288646	0.276199	0.258496	0.202396	0.253731
405	101	"sc_rRNA_5S"	"G"	1.3247	3.1359	1.66153	3.31293	1.49015	4.72789	0.915881	4.91404	1.04166	4.93536	0.894698	4.45099	1.8512	40.4766	1.7502	26.2016
406	102	"sc_rRNA_18S"	"T"	0.564661	0.616963	0.747292	0.696312	0.521332	0.426434	0.488669	0.34297	0.680742	0.805825	0.691482	0.649872	0.563274	0.697738	0.620755	0.730583
407	102	"sc_rRNA_25S"	"C"	0.0491284	0.135802	0.0215264	0.173554	0.00262467	0.120879	0.12892	0.335548	0.035533	0.124236	0.105812	0.263658	0.102879	0.110524	0.0594398	0.0851334
408	102	"sc_rRNA_5.8S"	"T"	0.810427	0.393939	0.337017	0.447514	0.347079	0.383886	0.69697	0.309463	0.501558	0.368771	0.330085	0.384164	0.541705	0.236813	0.560293	0.405815
409	102	"sc_rRNA_5S"	"A"	1.61391	1	2.16448	1.10406	1.69463	1.63157	1	1.00457	1	1	1.0174	1	2.26228	3.61888	2.23001	3.04603
410	103	"sc_rRNA_18S"	"A"	2.92061	2.39535	2.62455	2.8872	2.40479	3.41895	1.96456	1.81472	2.18435	1.98474	1.9725	2.2041	1.71638	1.70387	2.62041	2.02505
411	103	"sc_rRNA_25S"	"G"	0.524564	0.312977	0.52919	0.586777	0.667519	0.89011	0.829968	1.19391	0.306198	0.863014	0.520104	1.20333	0.693199	1.01321	0.786412	0.794755
412	103	"sc_rRNA_5.8S"	"G"	0.810427	4.24675	1.16575	6.02762	0.415808	4.36493	1.08913	8.64706	2.51125	9.10631	1.44925	8.80059	0.358387	3.96296	0.447035	4.95702
413	103	"sc_rRNA_5S"	"A"	4.58193	1.65129	6.07196	1.7217	4.78963	1.78626	2.77652	1.52664	2.52534	1.16748	3.07883	1.48802	3.2935	3.88319	4.46913	3.28585
414	104	"sc_rRNA_18S"	"A"	2.41185	1.56604	2.3843	1.92756	2.16412	2.08744	1.81341	1.35438	1.85172	1.33289	2.023	1.22539	1.85458	1.27302	2.71467	1.57013
415	104	"sc_rRNA_25S"	"G"	1.38396	1.25735	1.34549	0.917355	1.5829	1.54945	1.14428	5.98489	1.22592	4.23353	1.40222	4.6996	1.35441	2.41056	1.6631	1.46274
416	104	"sc_rRNA_5.8S"	"A"	0.810427	0.393939	0.723757	0.723757	0.587629	0.526066	1	0.693095	1.03215	1	0.667221	1	0.39505	0.79798	0.367089	0.785082
417	104	"sc_rRNA_5S"	"A"	2.74053	1.3746	3.68386	1.62328	2.76489	2.02151	2.00169	1.41149	1.9497	1.32222	1.84339	1.41271	1.98664	1.23244	2.6442	1.47603
418	105	"sc_rRNA_18S"	"A"	2.93526	2.33185	3.43113	2.75795	2.99109	3.07399	2.84263	1.40593	2.68505	2.01382	2.53846	1.6837	1.92567	1.35501	3.02341	1.76544
419	105	"sc_rRNA_25S"	"C"	0.186691	0.160305	0.197652	0.00826446	0.186352	0.010989	0.279907	0.534884	0.417637	0.531568	0.329359	0.40133	0.350591	0.398309	0.25074	0.322321
420	105	"sc_rRNA_5.8S"	"A"	2.94313	1.12448	2.87845	1.22624	2.9457	1.7109	1	1	1	0.634551	1.8204	0.765396	1.11101	0.943883	2.66468	1.94817
421	105	"sc_rRNA_5S"	"C"	0.573685	1.24081	0.559399	1.1724	0.574582	0.981624	0.596574	0.851164	0.650509	0.984012	0.551784	0.875016	0.81941	1.22798	0.712635	1.2405
422	106	"sc_rRNA_18S"	"T"	1.20898	2.52556	0.912434	1.84399	1.09892	1.35473	1.07048	1.50261	0.935588	1.10753	0.813392	1.32416	1.00988	1.5379	0.97334	1.45771
423	106	"sc_rRNA_25S"	"A"	1.61381	1	1.54381	2.5493	1.299	1.28169	1.26432	1.15326	1	1.21378	1.33932	1	1.27627	1.38391	1.14022	1.17991
424	106	"sc_rRNA_5.8S"	"C"	1	0.889299	0.685864	0.630996	0.683258	0.584488	0.537893	0.462916	0.581994	0.534884	0.62306	0.442815	0.565217	1	0.619501	0.545141
425	106	"sc_rRNA_5S"	"T"	1.42631	0.800028	1.4406	0.827604	1.42542	1.01838	1.68037	1.14884	1.90564	1.24597	1.44822	1.36974	1.18059	0.719284	1.28736	0.7595
426	107	"sc_rRNA_18S"	"C"	0.885877	1.05789	1.17705	0.884837	1.22265	1.1009	1.98122	1.32186	1.78157	1.64851	1.82263	1.53394	1.35268	1.40685	1.20203	1.06938
427	107	"sc_rRNA_25S"	"A"	1.37554	1.29703	1.64516	1.98361	1.15106	1.12346	1.22049	1.46263	1.91443	1.07675	1.6058	1.56193	1.43545	1.35871	1.35322	1.30261
428	107	"sc_rRNA_5.8S"	"G"	11.9953	60.262	12.3089	60.0406	10.0045	53.4654	6.32348	22.0742	5.95177	21.4983	5.74501	23.7566	7.80851	60.926	10.8454	40.3728
429	107	"sc_rRNA_5S"	"C"	0.224045	0.102943	0.150348	0.109378	0.240249	0.200086	0.263714	0.285589	0.314694	0.29406	0.269328	0.282645	0.276171	0.41551	0.246038	0.319847
430	108	"sc_rRNA_18S"	"A"	0.543509	0.479016	0.474085	0.328215	0.459288	0.2713	0.678982	0.533851	0.562635	0.403372	0.64032	0.366895	0.657593	0.501496	0.797969	0.473403
431	108	"sc_rRNA_25S"	"A"	1.16094	1.59406	1.55718	1.98361	1.5136	0.825581	1.50584	1.26224	1.81376	1.27412	1.3157	1.19956	1.20098	1.10131	1.0986	1.20633
432	108	"sc_rRNA_5.8S"	"C"	1.90047	3.32472	1.68063	2.80812	1.40724	3.16066	1.33272	2.1509	0.614148	3.7907	1.33259	2.58358	1.80481	4.66327	2.75973	2.67471
433	108	"sc_rRNA_5S"	"A"	0.692415	0.230769	0.688934	0.185915	0.837381	0.170326	0.586257	0.299137	0.545025	0.190724	0.607558	0.324112	0.660346	0.203639	0.765144	0.262923
434	109	"sc_rRNA_18S"	"G"	2.22411	3.40326	2.9351	3.21726	1.6893	2.73986	1.94113	6.90097	2.5608	6.13993	2.80809	4.72176	1.66019	4.7328	2.41296	4.11328
435	109	"sc_rRNA_25S"	"A"	0.722736	1.16529	0.94302	1	0.833795	1.21978	0.790941	0.86711	1	0.857434	0.746647	1	0.825923	0.816012	0.925499	0.847522
436	109	"sc_rRNA_5.8S"	"A"	15.7393	10.5572	13.8272	13.4723	13.1719	12.7452	6.63771	3.65985	4.18328	3.99003	5.96674	5.07625	9.23312	9.92692	21.7953	8.08477
437	109	"sc_rRNA_5S"	"G"	2.28414	5.50408	2.8903	7.32289	2.02556	4.74551	2.97694	9.08609	2.47817	6.9314	2.68967	6.14673	2.37953	10.7283	2.61137	8.49263
438	110	"sc_rRNA_18S"	"T"	1	0.365559	0.903537	1	0.722992	1	0.643176	0.62578	0.731286	0.82906	0.865047	1	0.599063	0.403208	0.534374	0.507704
439	110	"sc_rRNA_25S"	"G"	1.85561	3.10317	2.34571	3.65625	2.2938	2.97802	2.74251	35.1088	2.99762	19.9621	2.44244	20.0423	2.11658	5.91826	1.70276	5.0025
440	110	"sc_rRNA_5.8S"	"C"	0.85782	1.70111	1	2.29151	1	3.77008	1	1.67179	2.04712	3.07756	1	2.51057	1	1.66605	1	1
441	110	"sc_rRNA_5S"	"G"	2.14305	19.4952	3.59045	33.5579	1.99911	20.4522	2.30236	27.241	2.18429	29.7588	2.41946	20.9653	2.37161	44.5665	2.40277	24.8067
442	111	"sc_rRNA_18S"	"T"	0.569161	0.850746	0.903537	0.415205	0.639889	0.312977	0.543773	0.568733	0.616123	1	0.51417	0.613035	0.479919	0.513344	0.371267	0.618718
443	111	"sc_rRNA_25S"	"C"	0.348185	0.448529	0.174664	0.421488	0.235751	0.010989	0.368787	0.401596	0.281193	0.349817	0.332108	0.466437	0.488077	0.530724	0.396042	0.49724
444	111	"sc_rRNA_5.8S"	"A"	2.35204	1.1107	1.55901	1.55118	2.20968	1.59886	2.58568	1.12584	3.06989	0.960106	2.57104	1.16414	2.12884	1.12185	3.58094	1.3479
445	111	"sc_rRNA_5S"	"T"	1	1	1	1	1	1	1	1	1	1	1	1	1	1	1	1
446	112	"sc_rRNA_18S"	"A"	2.36054	3.59669	2.54341	3.39766	2.66205	4.05785	2.47965	2.02426	2.43954	2.33903	1.97166	2.30346	1.89858	2.02041	2.79818	3.02195
447	112	"sc_rRNA_25S"	"T"	0.974832	0.828767	0.722222	0.338843	0.960106	0.90099	0.959677	0.975062	0.995599	1.05682	0.955605	0.953917	0.904276	1.23386	0.971969	0.962539
448	112	"sc_rRNA_5.8S"	"T"	0.563492	0.068323	0.595588	0.187117	0.236641	0.233193	0.897698	0.102349	0.883041	0.242021	0.335793	0.255051	0.364599	0.450056	0.703947	0.424539
449	112	"sc_rRNA_5S"	"G"	881	1971	631	3551	591	2491	3841	18301	1761	19771	4321	16041	1041	21371	1141	12851
450	113	"sc_rRNA_18S"	"T"	0.68254	0.766082	0.964413	1	0.463602	1.18018	0.88016	1	0.934924	1	1.09709	0.97921	0.727891	0.818913	0.745733	0.68233
451	113	"sc_rRNA_25S"	"C"	0.322638	0.554795	0.305556	0.114583	0.439891	0.80198	0.37724	0.720745	0.398734	0.650974	0.332108	0.776248	0.579219	0.646951	0.364703	0.450758
452	113	"sc_rRNA_5.8S"	"T"	0.43662	1	0.382716	0.508197	1	0.54955	0.7151	0.174664	0.271523	0.252078	1	0.0936556	0.834025	0.276808	0.750779	0.232737
453	113	"sc_rRNA_5S"	"C"	1	1	1	1	1	1	1	1	1	1	1	1	1	1	1	1
454	114	"sc_rRNA_18S"	"C"	0.660297	1.05848	0.608541	0.94152	0.846743	0.81982	1.07989	1.15576	0.934924	0.82906	0.878543	0.735234	1	1.28169	1.10798	1.1456
455	114	"sc_rRNA_25S"	"A"	2.9856	1.99237	3.22874	5.42623	3.1148	2.9802	3.08333	4.22917	3.00346	2.52052	3.12922	2.93097	2.92476	2.78106	2.89569	2.80659
456	114	"sc_rRNA_5.8S"	"G"	1	13.8571	0.753086	8.21311	2.46341	4.24324	2.16809	27.7433	4.11258	31.2597	5.50549	19.0756	1.20747	10.6758	2.05919	10.5396
457	114	"sc_rRNA_5S"	"T"	1	1	1	1	1	1	1	1	1	1	1	1	1	1	1	1
458	115	"sc_rRNA_18S"	"G"	3.05044	9.49432	4.0605	6.93373	4.43496	7.21622	3.71255	16.3324	4.71076	11.6516	4.54167	10.5777	3.14653	7.9371	4.05227	8.50154
459	115	"sc_rRNA_25S"	"A"	2.80723	3.64463	3.67806	7.47059	4.01939	3.41758	3.53968	5.04092	2.89213	2.92012	2.6144	2.88406	2.89132	2.84602	3.48604	3.00346
460	115	"sc_rRNA_5.8S"	"C"	0.0140845	0.52381	0.0123457	0.180328	0.0243902	0.00900901	0.316239	1.99617	0.470199	2.16022	0.230769	1.13746	0.211618	0.750623	0.345794	0.514066
461	115	"sc_rRNA_5S"	"G"	1	1	1	1	1	1	1	1	1	1	1	1	1	1	1	1
462	116	"sc_rRNA_18S"	"T"	1.0504	1.14205	1.33217	0.967949	1.38585	1.04717	0.961588	0.637188	1.14787	0.987685	0.967363	0.784345	1.01169	0.830178	0.948777	0.836656
463	116	"sc_rRNA_25S"	"A"	3.44748	3.97619	3.9908	8.37705	3.40997	3.26744	3.81706	1.957	3.80534	1.54945	3.08775	2.11252	3.19659	3.19198	3.56883	3.03803
464	116	"sc_rRNA_5.8S"	"G"	0.859155	3.85714	0.259259	1.16393	0.512195	0.279279	1.17094	14.8095	2.45695	15.8066	2.31868	6.87629	1.24896	4.8404	1.06231	3.89003
465	116	"sc_rRNA_5S"	"C"	1	1	1	1	1	1	1	1	1	1	1	1	1	1	1	1
466	117	"sc_rRNA_18S"	"T"	1.29234	0.971591	1.14235	1.54487	1.27778	0.764151	1.76825	1.15873	1.72089	1.01232	1.29373	1.21565	1.23093	1.27004	1.29247	1.06368
467	117	"sc_rRNA_25S"	"T"	1.28361	1.19841	1.35276	2.47541	1.0277	2.33721	2.25701	1.05522	5.48473	1.42185	2.51286	1.47249	1.32578	1.16329	1.00535	1.12677
468	117	"sc_rRNA_5.8S"	"C"	0.0140845	0.047619	0.135802	0.344262	0.0243902	0.0990991	0.51567	1.36649	0.541985	1	0.56044	0.47644	0.3361	0.15212	0.0654206	0.181586
469	117	"sc_rRNA_5S"	"A"	1	1	1	1	1	1	1	1	1	1	1	1	1	1	1	1
470	118	"sc_rRNA_18S"	"T"	1	0.707602	1	0.86755	0.864253	1.09901	0.973369	0.838275	1	0.725686	0.77058	0.8778	0.612541	0.660916	0.825845	0.618718
471	118	"sc_rRNA_25S"	"T"	0.731013	0.481132	0.667969	0.836066	0.474638	0.180328	0.907834	0.282129	1	0.205151	0.820972	0.276316	1.01933	0.709865	0.860686	0.881324
472	118	"sc_rRNA_5.8S"	"C"	0.00568182	0.0140845	0.0662651	0.0116279	0.00735294	0.010989	0.0625	0.0995261	0.306931	0.116022	0.0591398	0.0871369	0.0172956	0.00226757	0.0165165	0.00224215
473	118	"sc_rRNA_5S"	"A"	1	1	1	1	1	1	1	1	1	1	1	1	1	1	1	1
474	119	"sc_rRNA_18S"	"A"	1.80614	2.27072	3.02749	2.12583	2.3555	2.9802	3.07152	2.17417	2.78744	2.55718	2.88934	2.07753	2.26842	1.60293	2.92707	2.31845
475	119	"sc_rRNA_25S"	"T"	0.541139	0.481132	0.160156	0.180328	0.148551	0.0243902	0.231951	0.0712851	0.242788	0.0452931	0.43734	0.0729665	0.534434	0.278784	0.272811	0.256715
476	119	"sc_rRNA_5.8S"	"C"	1	1.66116	1	1	1	2.23967	1.21378	0.69697	2.22137	1.27624	1.71174	1	1	1	1	1.2026
477	119	"sc_rRNA_5S"	"T"	1	1	1	1	1	1	1	1	1	1	1	1	1	1	1	1
478	120	"sc_rRNA_18S"	"T"	0.40499	1.81871	0.470405	0.602649	0.43734	0.70297	0.320905	1.92421	0.307568	2.09228	0.28475	1.35253	0.401907	2.30692	0.310345	3.04147
479	120	"sc_rRNA_25S"	"G"	2.64634	2.97183	4.08901	5.70588	3.75568	6.57692	1.53058	18.0515	1.73314	17.2657	3.0777	18.5198	1.55792	8.2502	1.87446	6.529
480	120	"sc_rRNA_5.8S"	"C"	1.63712	1.74534	1.1173	2.0596	1.5296	1.24845	1.24678	1.18293	1.7109	0.878641	2.07612	1.12862	1.47862	1.92342	1.51329	1.22339
481	120	"sc_rRNA_5S"	"C"	1	1	1	1	1	1	1	1	1	1	1	1	1	1	1	1
482	121	"sc_rRNA_18S"	"T"	1.00951	0.758065	0.879154	0.933775	1	0.95283	1.5394	0.78863	1.06051	0.762931	1.42148	1.01732	1.10036	0.951869	1.53377	0.989479
483	121	"sc_rRNA_25S"	"A"	1.84577	2.33929	1.76023	1.97222	2.4726	2.5625	1.5423	4.56913	1.73009	5.05316	1.95339	3.61278	1.40181	1.79702	1.77953	2.04452
484	121	"sc_rRNA_5.8S"	"T"	1.1833	1.06944	2.02138	1.44492	1.95344	1.04739	1.35714	0.939024	1.19939	1.55825	1.18613	1.18692	1.09615	1.20613	1.26258	1.57889
485	121	"sc_rRNA_5S"	"T"	1	1	1	1	1	1	1	1	1	1	1	1	1	1	1	1
486	122	"sc_rRNA_18S"	"T"	0.284369	0.649123	0.53271	0.337748	0.411765	0.405941	0.514844	0.181709	0.429387	0.256678	0.445005	0.511918	0.596295	0.483976	0.503963	0.630401
487	122	"sc_rRNA_25S"	"A"	1.52632	1.58824	1.23392	2.42857	1.22901	3.72727	1.29925	3.34875	1.80745	3.90043	1.34826	3.07792	1.47176	1.79385	1.98501	1.86743
488	122	"sc_rRNA_5.8S"	"T"	0.690189	0.52381	1	0.517685	0.837067	0.547511	0.724613	0.731801	0.362881	0.5671	0.400856	0.54416	0.824561	0.658195	0.660812	0.742213
489	123	"sc_rRNA_18S"	"G"	2.35881	7.70807	2.58358	8.94326	2.89369	5.59459	3.4487	16.8243	4.53167	12.6992	4.85289	11.5994	2.84389	12.3128	3.61071	11.84
490	123	"sc_rRNA_25S"	"A"	0.96988	1.19608	1.47414	1	2.0989	0.0909091	1.33223	1.54299	1.03205	2.04972	1.08065	1.76023	1.02874	1.20898	1.22251	1.19569
491	123	"sc_rRNA_5.8S"	"G"	4.04569	5.4484	2.97415	5.07625	3.21614	6.38745	4.56275	6.56701	3.711	4.02181	4.42604	5.8294	3.54557	5.12178	4.50087	5.36377
492	124	"sc_rRNA_18S"	"A"	1.43796	2.30435	1.70381	2.2766	2.3289	3.27723	2.33615	1.0722	1.67682	0.988519	2.59309	1.0666	1.83234	1.0887	2.75253	1.18607
493	124	"sc_rRNA_25S"	"T"	0.642857	0.756098	1.19608	0.52381	0.910714	1	0.895288	1.33058	1.19841	1.43956	0.787234	1	0.643176	1.08493	0.901356	0.697885
494	124	"sc_rRNA_5.8S"	"G"	11.6782	12.0387	16.0499	14.1601	16.9274	17.5796	7.17244	8.05368	6.86453	7.06019	4.76973	8.08461	5.45078	6.78294	8.79921	7.86727
495	125	"sc_rRNA_18S"	"T"	0.933555	1	1.06231	1.07092	1	0.405941	1	1.03745	0.846449	1.08037	1	0.965948	1	1.00595	1.15221	1
496	125	"sc_rRNA_25S"	"C"	0.325397	0.0322581	0.0948276	1	0.279279	1	0.667774	0.440994	0.198718	0.239766	0.455128	0.319372	0.429674	0.264706	0.385553	0.582367
497	125	"sc_rRNA_5.8S"	"T"	3.76202	3.89206	4.08546	4.5343	3.11414	5.15677	1.70105	1.6367	1.92044	1.67004	1.79486	2.06014	1.25916	1.52363	1.9075	1.71099
498	126	"sc_rRNA_18S"	"A"	3.52492	4.12057	2.49533	2.78808	3.16495	1.61069	3.78232	1.55838	3.03455	1.01161	3.99376	1.49354	3.88908	2.27444	4.38914	3.63419
499	126	"sc_rRNA_25S"	"T"	0.010989	0.354839	0.180328	0.047619	0.577465	1.90909	0.175258	0.068323	0.337748	0.00763359	0.219858	0.219858	0.306358	0.0922844	0.311876	0.301746
500	126	"sc_rRNA_5.8S"	"A"	3.41465	3.51981	4.2382	3.07152	4.72304	3.03585	3.17391	2.59832	3.61286	2.32032	3.02525	3.37389	3.268	1.57776	4.59457	2.19309
501	127	"sc_rRNA_18S"	"G"	9.13953	34.354	6.01558	24.7086	7.70103	15.1985	8.23404	125.653	10.9401	75.065	11.0832	96.2531	5.56817	36.0045	8.16388	31.0908
502	127	"sc_rRNA_25S"	"G"	2.48148	3.85714	1.98361	0.047619	1.16393	1.90909	1.199	1.89109	1.61069	1.99174	1.21277	2.26126	1.26424	1.28744	1.68812	2.37157
503	127	"sc_rRNA_5.8S"	"T"	0.669694	0.554176	0.918451	0.436876	0.922249	0.402486	0.666846	0.717742	0.747004	0.666971	0.85082	0.695252	0.849806	0.653406	0.9631	0.662967
504	128	"sc_rRNA_18S"	"T"	0.769821	0.651741	1.32258	0.875776	1.03436	1	0.967267	1.35533	1	1.11614	0.808061	1.3287	0.916703	1	0.918309	0.627023
505	128	"sc_rRNA_25S"	"G"	3.59259	3.85714	4.44262	2.42857	3.13115	7.36364	2.14428	6.24752	4.20611	4.22314	2.77305	5.68468	1.99092	1.62027	3.37514	4.2419
506	128	"sc_rRNA_5.8S"	"T"	0.98362	0.553024	1	0.583034	0.811321	0.595728	1	0.742389	1	0.659349	1	0.558255	0.794178	0.800024	1	0.763154
507	129	"sc_rRNA_18S"	"T"	1.02494	0.470339	0.810606	0.635922	0.780405	0.627329	0.656301	0.518678	1.06295	0.520785	0.945554	0.732034	0.749599	0.580078	0.703585	0.802855
508	129	"sc_rRNA_25S"	"T"	1.28169	1	0.672131	1	1	0.0909091	0.900498	0.89011	0.770992	0.506173	0.586777	1	0.972261	0.62818	0.487179	0.476309
509	129	"sc_rRNA_5.8S"	"C"	1	1	0.866794	1	1	1	0.90774	1	0.948119	1.18168	0.896275	1.17118	0.820641	1.77955	0.737949	1.67366
510	130	"sc_rRNA_18S"	"C"	0.526185	1.14831	0.356061	1.21845	0.408784	1.31056	0.525368	0.849138	0.757194	1.35872	0.546279	0.890378	0.473157	0.501953	0.381893	0.401768
511	130	"sc_rRNA_25S"	"A"	6.12195	1.47619	6.12195	2.42857	3.45902	1	2.89055	1.98765	2.48515	5.14634	4.22314	2.97802	3.38231	3.38443	3.83401	3.91771
512	130	"sc_rRNA_5.8S"	"C"	0.65602	0.281332	0.724072	0.281093	0.844617	0.305873	0.630958	0.484778	0.831388	0.598789	0.486091	0.530646	1.11467	0.656329	0.731478	0.512126
513	131	"sc_rRNA_18S"	"C"	0.295499	0.421222	0.228395	0.605263	0.345494	0.651741	0.608168	0.331897	0.472183	0.772985	0.42768	0.305103	0.372868	0.558505	0.281896	0.286737
514	131	"sc_rRNA_25S"	"C"	1.26786	1	0.732143	1.95238	1.07576	2.81818	1.52356	0.709302	1.12931	1.32787	1.07634	1.39604	1.26674	1.23321	1.09744	0.825103
515	131	"sc_rRNA_5.8S"	"A"	2.74236	1.78442	3.24261	1.37239	4.00837	1.46367	2.11231	1.76613	2.89081	1.253	2.41223	1.28349	3.85627	2.2066	4.4787	1.59946
516	132	"sc_rRNA_18S"	"T"	0.765166	0.646302	0.660494	0.454887	0.624464	0.402985	0.674393	0.547414	0.714693	0.476242	0.604579	0.326819	0.711362	0.596425	0.741625	0.677958
517	132	"sc_rRNA_25S"	"C"	0.577465	0.52381	1.14085	0.52381	0.71831	1.90909	1	1.10989	0.618321	1.49383	1	0.81982	1.04955	1.13616	1.12209	1.19264
518	132	"sc_rRNA_5.8S"	"G"	3.29562	3.78217	3.82365	3.84287	4.04426	4.16922	3.60613	3.07437	4.44874	2.63379	2.56638	3.56556	3.58888	2.05747	4.61624	2.04295
519	133	"sc_rRNA_18S"	"T"	1	1	1	1	1	0.905213	1	0.68789	1.5672	0.802289	2.48397	0.752617	1	1	1	1
520	133	"sc_rRNA_25S"	"T"	1.37879	1	2.63934	1.95238	1.68182	1	1.78534	1.40698	2.33621	2.11111	1.68702	1.79208	1.54916	1.30784	1.41413	1.54527
521	133	"sc_rRNA_5.8S"	"G"	0.775429	0.985305	0.907845	1.15162	0.781279	1.38001	1.13601	1.02768	1.30591	0.887492	0.8035	1.03306	0.723412	0.467101	0.739866	0.464356
522	134	"sc_rRNA_18S"	"T"	1.22756	1	1	1	1.59002	1	1.53483	1.07051	1.23603	1	1	1.20456	1.1818	1	1.54038	1.13564
523	134	"sc_rRNA_25S"	"T"	0.621212	1.95238	1.16393	1	1.22727	0.0909091	0.633508	1.05814	1.21552	0.382716	0.923664	0.80198	0.649582	0.766791	0.902558	1.1749
524	134	"sc_rRNA_5.8S"	"G"	0.398672	0.417604	0.382773	0.701822	0.452412	0.548113	0.552456	0.52804	0.665046	0.585928	0.479167	0.5351	0.412239	0.200985	0.545043	0.195357
525	135	"sc_rRNA_18S"	"A"	4.69722	2.45608	4.60046	2.30435	4.79638	2.38846	3.79688	2.8112	3.73074	2.47847	2.62657	2.88112	2.63839	2.22375	3.52529	3.1152
526	135	"sc_rRNA_25S"	"C"	0.411765	0.047619	0.180328	0.047619	0.0163934	0.0909091	0.393939	0.144737	0.292453	0.360465	0.160305	0.476744	0.284934	0.393657	0.220463	0.290123
527	135	"sc_rRNA_5.8S"	"G"	0.780187	0.639469	0.566174	0.758408	0.61504	0.663828	0.938947	0.868087	1.20728	0.957601	0.781488	1.15589	0.416439	0.238208	0.622611	0.293482
528	136	"sc_rRNA_18S"	"C"	0.55665	1	0.581364	1.05401	0.434583	1.53042	0.360568	0.467326	0.285463	0.468701	0.402582	0.694156	0.754014	0.923089	0.576479	0.803198
529	136	"sc_rRNA_25S"	"G"	1.98039	1	4.48214	0.0625	2.19565	5.16667	1.34632	2.77632	2.5566	2.80233	1.61069	3.03488	1.90066	2.03545	2.12058	2.48559
530	136	"sc_rRNA_5.8S"	"G"	5.34508	4.73051	5.00189	4.7571	4.93017	4.8468	5.66802	3.58816	6.91433	4.94052	4.08802	5.12875	2.50567	2.51832	2.93291	2.78819
531	137	"sc_rRNA_18S"	"T"	0.684489	0.691923	0.91646	0.745837	0.817303	0.853529	0.831259	0.831127	0.665963	0.767771	0.738488	0.586671	0.669622	0.735447	0.862621	0.746263
532	137	"sc_rRNA_25S"	"G"	2.96078	3.1875	3.23214	1.90909	1.32609	21	1.8377	5.24419	2.22093	3.07921	1.83333	3.73256	2.27283	1.99785	2.72043	1.72562
533	137	"sc_rRNA_5.8S"	"C"	1.51062	1.90909	2.06492	1.706	1.46425	1.80259	1.87969	1.67443	2.07681	1.7068	2.322	1.75768	2.28763	1.69825	2.33497	2.0819
534	138	"sc_rRNA_18S"	"A"	2.04724	2.1657	2.70188	2.2895	2.40391	2.4518	1.70565	1.37485	1.31453	1.24582	1.85389	1.39674	1.45036	1.38487	2.94496	2.01977
535	138	"sc_rRNA_25S"	"T"	1	0.047619	1	1.90909	0.756098	11	0.944751	0.382716	0.89011	0.89011	0.173554	0.259259	0.355878	0.124088	0.304813	0.317585
536	138	"sc_rRNA_5.8S"	"A"	4.35776	4.89586	5.58386	5.32964	4.64118	5.47438	4.081	3.59236	5.19043	3.50439	4.81263	3.49479	5.79776	3.93767	7.16128	4.86856
537	139	"sc_rRNA_18S"	"C"	0.842641	1	0.663006	1	0.887142	0.877676	0.805261	1.45498	1	1.66283	0.848844	1.36283	1	1.14675	0.913507	1
538	139	"sc_rRNA_25S"	"G"	2.96721	2.90476	2.56863	1.90909	1.2439	11	1.77348	6.30864	3.63736	4.2967	2.07438	3.34568	1.67633	1.82725	1.94474	1.8399
539	139	"sc_rRNA_5.8S"	"T"	0.471343	0.5477	0.485571	0.543232	0.414101	0.656949	0.480932	0.506364	0.519688	0.483314	0.59217	0.504744	0.765477	0.953222	0.627649	0.975082
540	140	"sc_rRNA_18S"	"A"	2.54791	2.45027	1.88866	2.34625	2.1585	2.06466	2.98527	3.18404	3.73844	3.22047	2.50174	2.48677	2.41568	1.87537	2.56787	2.07476
541	140	"sc_rRNA_25S"	"C"	0.508197	1.90909	0.411765	0.0909091	1	1	1.181	0.672131	0.709302	0.90099	0.81982	0.407895	0.647129	0.614362	0.618227	0.644128
542	140	"sc_rRNA_5.8S"	"G"	3.88957	70.2363	5.23324	76.3615	3.41102	96.9673	6.23933	25.9466	7.70709	17.927	7.43999	18.0438	5.5039	51.3742	6.19157	30.0257
543	141	"sc_rRNA_18S"	"T"	0.871002	0.461745	0.946256	0.514114	0.805258	0.482605	0.728071	0.687294	0.839257	0.601384	0.728153	0.733767	0.896615	0.722091	0.751991	0.707122
544	141	"sc_rRNA_25S"	"C"	1.19737	1	1.08929	0.6875	0.891304	0.166667	1.17405	1.35714	1.48295	1.11905	1.16026	0.880952	1.20127	1.24602	1.26762	1.13605
545	141	"sc_rRNA_5.8S"	"C"	0.534153	1.03304	0.548306	1.09753	0.470374	1.1216	0.609375	1.02148	0.764094	0.872118	0.677514	0.871829	0.696186	1.11317	0.772672	0.826741
546	142	"sc_rRNA_18S"	"G"	2.91118	5.33415	2.49081	4.61123	2.58789	4.23257	3.66503	13.9229	3.87127	11.3671	3.43838	8.71895	2.4571	10.9494	2.69402	10.1124
547	142	"sc_rRNA_25S"	"C"	0.67033	0.047619	0.836066	0.52381	1	0.0909091	0.487871	0.473684	0.348659	0.787234	0.723757	1	0.664903	0.60511	0.577755	0.760479
548	142	"sc_rRNA_5.8S"	"C"	1	1.17941	1	1	1.14941	1.04853	1.15103	1.13171	1.1929	1.52438	1.36793	1.38069	1.3101	1	1.40838	1.1813
549	143	"sc_rRNA_18S"	"G"	3.70469	13.3244	3.13045	9.97563	3.335	8.57557	2.8837	41.0315	4.19917	35.18	4.35856	19.8727	2.86244	16.4652	3.16338	14.0527
550	143	"sc_rRNA_25S"	"G"	12.7582	16.2381	18.0492	12.4286	19.2353	16.4545	4.80054	15.5614	6.51724	11.7801	9.39779	15.4681	5.13874	7.23693	10.1246	11.8982
551	143	"sc_rRNA_5.8S"	"T"	1.24833	1.23797	1.2691	1.28933	1.01996	1.16159	1.66287	1.17221	1.51288	1.27972	1.71191	1.46138	1.43431	0.86797	1.18863	1.065
552	144	"sc_rRNA_18S"	"T"	2.27188	1.58371	2.82765	1.50191	2.0986	1.31827	1.10286	2.04506	1.71041	2.53111	1.54925	1.48509	1.4499	1.45671	1	1.53946
553	144	"sc_rRNA_25S"	"A"	3.88256	7.07843	2.70088	5.19355	3.79693	6.71429	2.99566	1.47817	2.93613	1.28133	6.32468	1.80235	2.97255	2.38778	5.03202	3.39148
554	144	"sc_rRNA_5.8S"	"G"	10.2482	17.007	10.5768	20.8773	10.0781	14.5258	13.4261	68.6303	14.4224	49.5142	13.9246	53.2068	8.38424	12.0658	11.2598	12.3289
555	145	"sc_rRNA_18S"	"A"	2.49757	2.31073	2.59392	2.70566	2.90071	2.4513	2.13638	2.77921	2.4831	2.68035	2.70508	1.93705	2.78928	2.11942	2.79613	2.80528
556	145	"sc_rRNA_25S"	"G"	5.25889	7.64474	5.64208	13.6389	10.1459	10.0323	3.79441	23.9753	3.47039	18.8286	5.67791	20.002	3.3074	10.8761	4.97392	10.7125
557	145	"sc_rRNA_5.8S"	"T"	1.79266	1	2.03414	1	1.49241	1	1.32385	1	1.19362	1.00826	1.24665	1	1.01857	1	1.03287	1
558	146	"sc_rRNA_18S"	"T"	0.879461	1.06515	0.880164	0.95789	0.829117	0.832838	0.813631	1.19124	0.877686	1.05594	0.927438	0.918206	0.968008	1.12367	0.819436	0.929534
559	146	"sc_rRNA_25S"	"T"	1.00679	1.16529	0.966722	0.672131	0.750623	1.19608	1	0.890796	0.834559	0.81289	0.84879	0.713687	1.03404	0.755646	0.93625	0.854345
560	146	"sc_rRNA_5.8S"	"T"	1.11299	0.791667	1.21309	0.740117	1.31053	0.674523	1.07087	0.714022	0.876543	0.688516	0.964142	0.852602	0.979469	0.797676	1.07193	0.835782
561	147	"sc_rRNA_18S"	"A"	1.1229	1.06888	1.25229	1.04211	1.23547	1.20431	1.18637	1.09938	1.18185	1.15679	1.30132	1.11947	1.51967	1.46558	1.70358	1.67888
562	147	"sc_rRNA_25S"	"T"	0.381793	0.404762	0.567388	0.43662	0.619952	0.411765	0.50883	0.75039	0.549945	0.748377	0.357585	0.586682	0.712827	0.612024	0.586177	0.61326
563	147	"sc_rRNA_5.8S"	"T"	0.301054	0.338731	0.297378	0.406528	0.300259	0.36772	0.540974	0.302326	0.403085	0.394178	0.414226	0.400324	0.458239	0.49774	0.320734	0.458807
564	148	"sc_rRNA_18S"	"A"	1.12054	0.934847	1.11984	1.07314	1.17088	1.16716	1.19301	0.900617	1.12231	0.944059	1.07256	1.08179	1.03199	0.876331	1.34693	1.07047
565	148	"sc_rRNA_25S"	"G"	2.05299	6.35714	2.46423	6.21127	2.78728	4.52941	2.10652	36.3354	3.63447	30.2938	3.84056	22.3548	2.8179	12.349	3.59812	12.2456
566	148	"sc_rRNA_5.8S"	"G"	2.27108	1.51793	2.06489	1.60827	2.09741	1.85973	2.22853	56.7265	3.5624	32.2774	2.89675	20.7571	2.44968	3.1998	2.97267	3.54696
567	149	"sc_rRNA_18S"	"C"	0.428031	0.476917	0.378745	0.41711	0.366254	0.357355	0.437573	0.397681	0.349599	0.450835	0.413356	0.377815	0.491407	0.446465	0.330295	0.418053
568	149	"sc_rRNA_25S"	"T"	1	0.90991	1.06885	1.4918	1.21898	1	0.470026	1.89317	1.09185	1.83832	1	1.52375	0.93417	1.38827	1.09223	1.34098
569	149	"sc_rRNA_5.8S"	"A"	1	1	1	1	1	1	1	1	1	1	1	1	1	1	1	1
570	150	"sc_rRNA_18S"	"T"	0.336587	0.227321	0.426353	0.239201	0.311121	0.313358	0.354432	0.280909	0.413626	0.341392	0.262521	0.195859	0.405879	0.391061	0.40993	0.354148
571	150	"sc_rRNA_25S"	"A"	3.12766	3.40566	2.77984	8.84314	3.19415	4.65854	4.36288	4.75	3.75545	4.90101	4.67837	4.41592	3.29738	3.80217	4.99727	5.20357
572	150	"sc_rRNA_5.8S"	"G"	1.28369	0.508197	0.56044	1	1.65574	1	1.85308	29.7129	2.69872	21.5785	2.05422	17.3095	1.81325	4.63208	1.68063	2.68103
573	151	"sc_rRNA_18S"	"G"	1.79735	1.45505	2.29261	2.31924	1.88569	2.52644	1.72986	3.08653	2.6457	2.75912	2.04074	2.05412	1.37002	2.83973	1.99853	2.94145
574	151	"sc_rRNA_25S"	"A"	2.06383	2.17925	1.79218	1.58824	2.95479	3.19512	2.97991	2.48381	2.35476	2.66946	2.9963	2.07357	2.31249	2.07486	3.48028	3.12485
575	151	"sc_rRNA_5.8S"	"C"	1	1	1	1	1	1	1	1	1	1	1	1	1	1	1	1
576	152	"sc_rRNA_18S"	"T"	0.400571	0.334638	0.689234	0.276808	0.323367	0.468439	0.232899	0.156024	0.264459	0.179513	0.176186	0.14018	0.293321	0.250428	0.310398	0.290826
577	152	"sc_rRNA_25S"	"T"	0.803601	1.04717	0.866962	0.859155	0.747807	1	1.04955	0.667078	0.956092	0.884988	1.1161	0.792471	0.885648	0.816672	0.955916	0.809499
578	152	"sc_rRNA_5.8S"	"G"	1	1	1	1	1	1	1	1	1	1	1	1	1	1	1	1
579	153	"sc_rRNA_18S"	"G"	1.50203	1.61159	1.57405	2.16809	1.63012	3.4187	1.30498	2.94062	1.65228	2.7947	1.75385	2.31361	1.52247	3.98792	1.90092	3.61844
580	153	"sc_rRNA_25S"	"T"	0.534884	0.90991	0.608611	0.506173	0.820359	1	0.905586	0.398705	0.915878	0.435396	0.708738	0.272582	1	0.720321	0.858349	0.605436
581	153	"sc_rRNA_5.8S"	"T"	1	1	1	1	1	1	1	1	1	1	1	1	1	1	1	1
582	154	"sc_rRNA_18S"	"G"	1.807	1.93202	2.07962	2.81962	1.55487	3.12121	1.61419	10.0447	2.31944	7.18363	2.1404	6.33216	1.76211	7.77899	2.02679	7.08714
583	154	"sc_rRNA_25S"	"T"	0.476268	0.575472	0.290466	0.295775	0.35307	0.268293	0.306358	0.173859	0.319429	0.219128	0.326625	0.21332	0.520562	0.432722	0.56058	0.40762
584	154	"sc_rRNA_5.8S"	"C"	1	1	1	1	1	1	1	1	1	1	1	1	1	1	1	1
585	155	"sc_rRNA_18S"	"T"	1.04342	0.806094	1.42332	0.800797	1	0.952607	0.702715	0.861849	0.884393	1.07107	0.895833	1.01778	0.744329	0.911894	0.799543	0.922384
586	155	"sc_rRNA_25S"	"G"	1.3055	3.88288	1.15345	3.78689	1.17032	6.12195	0.905586	6.21257	1.14925	4.69357	1.24965	3.49695	2.40052	3.8005	3.94853	5.04255
587	155	"sc_rRNA_5.8S"	"A"	1	1	1	1	1	1	1	1	1	1	1	1	1	1	1	1
588	156	"sc_rRNA_18S"	"A"	1.7802	2.25541	1.5033	2.52047	2.32486	2.05263	2.57318	3.5	3.73796	3.25681	2.56832	3.2813	2.22219	2.47206	3.13719	2.55055
589	156	"sc_rRNA_25S"	"G"	2.38322	6.04717	2.45299	12.5686	1.89096	9.29268	2.42857	30.1872	3.85878	28.5353	2.875	23.8571	2.65979	7.89251	3.66124	8.90928
590	156	"sc_rRNA_5.8S"	"T"	1	1	1	1	1	1	1	1	1	1	1	1	1	1	1	1
591	157	"sc_rRNA_18S"	"A"	2.47268	2.92982	1.06768	2.34752	3.06813	1.70922	2.15256	4.2964	3.28209	3.32019	2.68612	3.5389	1.82875	1.87668	2.98505	2.54821
592	157	"sc_rRNA_25S"	"A"	2.12532	1.19802	1.64309	2.21951	2.08504	3.68293	1.68636	2.55452	2.13662	3.36908	2.64384	3.7566	2.17508	1.47014	2.27896	2.46271
593	157	"sc_rRNA_5.8S"	"T"	1	1	1	1	1	1	1	1	1	1	1	1	1	1	1	1
594	158	"sc_rRNA_18S"	"T"	0.574861	0.69697	0.501247	0.590643	0.64775	0.602649	1.03224	0.616041	0.695493	0.559014	0.798137	0.920814	0.959677	0.777374	0.809146	0.647086
595	158	"sc_rRNA_25S"	"G"	4.33333	4.44262	8.63359	12.4286	7.3354	18.2727	9.63109	46.461	15.9828	41.6965	8.13911	30.0498	5.00498	9.0016	5.9353	10.0826
596	158	"sc_rRNA_5.8S"	"T"	1	1	1	1	1	1	1	1	1	1	1	1	1	1	1	1
597	159	"sc_rRNA_18S"	"T"	2.4791	2.81287	2.80095	2.13475	2.81269	2.18812	1.91939	2.96676	2.36602	2.57773	2.37484	1.61425	2.02289	2.68907	3.19524	3.09711
598	159	"sc_rRNA_25S"	"A"	0.621993	0.180328	0.770992	0.047619	0.689441	1	1	0.929078	1	1	1	0.728507	1	0.728217	1	1
599	160	"sc_rRNA_18S"	"C"	0.549839	0.766082	0.57346	0.574468	0.154079	0.108911	0.293804	0.722992	0.527145	0.582367	0.325551	0.312039	0.41756	0.643483	0.332088	0.444053
600	160	"sc_rRNA_25S"	"G"	0.240781	0.173554	0.173789	0.508197	0.145907	0.43662	0.371493	0.489051	0.466437	0.94302	0.334501	0.689579	0.367887	0.45025	0.284035	0.348908
601	161	"sc_rRNA_18S"	"T"	1	1	1.04975	1.39604	1	1.10989	0.750567	0.33518	0.501661	0.325513	0.880478	0.501312	0.969898	0.826908	0.74707	0.829739
602	161	"sc_rRNA_25S"	"G"	0.937695	0.382716	1.11952	1.4878	1.58673	1.26786	1.05326	1.20936	1.34014	1.42129	1.12357	1.34038	0.984308	1.22266	1.0579	0.994655
603	162	"sc_rRNA_18S"	"A"	0.766082	1.06211	1	1	1	1	0.501134	0.310345	0.194313	0.202658	0.920319	0.442231	1	0.720972	1.2088	0.807037
604	162	"sc_rRNA_25S"	"G"	2.76796	3.35294	2.5528	5.28571	3.79279	1.97561	1.81833	1.57357	3.12625	2.02564	1.81081	2.34663	2.51666	2.58609	3.57474	3.29885
605	163	"sc_rRNA_18S"	"G"	0.824561	6.40373	1.30534	6.16484	1.49645	6.6338	0.727891	10.0421	1	4.95349	1.87649	7.49402	1.18663	6.52655	1.47726	6.89103
606	163	"sc_rRNA_25S"	"C"	0.723757	1	0.271523	0.047619	0.369369	0.52381	0.267887	0.421222	0.484536	0.709544	0.343832	0.633508	0.598525	0.386879	0.452536	0.363395
607	164	"sc_rRNA_18S"	"A"	0.473684	0.31677	0.541985	0.120879	0.503546	0.295775	0.274376	0.425287	0.668246	0.501661	0.800797	0.482072	0.692956	0.540954	1	0.761635
608	164	"sc_rRNA_25S"	"A"	2.77711	3.19512	2.78571	3.8125	2.53153	3.85714	1.50761	1.70539	2.22605	1.58824	1.51862	2.5625	2.38356	1.37477	2.94046	2.47254
609	165	"sc_rRNA_18S"	"G"	2.9883	13.1374	7.10687	11.6593	4.97163	13.6761	2.60998	50.9617	3.93839	36.2234	2.83267	43.5896	2.66165	17.7237	3.01342	17.3337
610	165	"sc_rRNA_25S"	"A"	3.71523	2.95122	2.3245	10.0476	4.06306	3.38095	1.96506	2.22186	3.1645	3.6971	2.77898	5.60733	2.49298	1.73574	3.81197	2.89213
611	166	"sc_rRNA_18S"	"C"	0.69697	0.378882	0.361702	0.450549	0.602649	0.43662	0.77131	1	1	1.13289	0.520295	0.920319	0.650381	1	0.395435	0.846302
612	166	"sc_rRNA_25S"	"C"	0.668874	1	1	1	0.459459	1.95238	1.01664	1.28939	1.30303	2.28631	1.2965	2.09948	1	1.12876	1	1
613	167	"sc_rRNA_18S"	"T"	1	0.574468	0.929078	0.450549	0.929078	0.577465	0.979633	0.539642	0.616858	0.882698	0.614512	0.532909	0.986732	0.566548	0.737293	0.587804
614	167	"sc_rRNA_25S"	"T"	1	1.2439	1.06623	0.52381	1	1	1	0.549839	1	1	1	0.633508	1.03828	1	1.12422	1
615	168	"sc_rRNA_18S"	"A"	2.31474	2.06383	4.97351	3.41758	2.36929	4.52113	2.35521	1.55684	1.51437	1.33755	2.35255	1.32787	2.11899	1.55616	3.31538	1.73149
616	168	"sc_rRNA_25S"	"T"	1.72848	0.512195	0.403974	1.47619	1.09009	1	0.966722	1	0.65368	0.709544	0.595687	1	0.851127	0.963213	0.915302	0.655172
617	169	"sc_rRNA_18S"	"A"	3.11165	2.21324	4.11258	2.64835	2.65816	3.67606	2.33389	0.951338	1.53476	1.57985	2.37892	1.17513	2.15743	1.16766	2.93975	1.63192
618	169	"sc_rRNA_25S"	"T"	0.337748	0.0243902	0.139073	0.52381	0.189189	0.047619	0.234609	0.292605	0.134199	0.128631	0.16442	0.21466	0.268396	0.153893	0.192547	0.230769
619	170	"sc_rRNA_18S"	"T"	1	0.929078	0.933775	1	1	1	0.700428	1	0.394856	0.409283	0.977827	0.701937	0.843342	0.712832	1	0.804634
620	170	"sc_rRNA_25S"	"G"	0.306931	2.42857	0.508197	1	0.295775	1	0.242685	2.23223	0.735099	2.9883	0.502262	2.81818	0.510245	0.65627	0.444787	1.02699
621	171	"sc_rRNA_18S"	"A"	3.56944	3.48227	4.04487	4.51648	3.23881	3.11268	2.21563	1.43557	1.64412	0.922179	2.49688	1.17857	2.23432	1.61333	3.317	1.90383
622	171	"sc_rRNA_25S"	"G"	0.709302	0.047619	1.78431	2.81818	0.672131	0.047619	0.416058	1.62827	0.212329	0.711538	0.865591	1.81081	0.55901	0.641125	0.629777	1.30784
623	172	"sc_rRNA_18S"	"C"	0.654472	1	0.937888	1	0.701493	1	1.01447	1.14263	1.0312	1.58366	0.803922	1.11243	1.05302	1.27801	0.985923	1.10826
624	172	"sc_rRNA_25S"	"G"	0.72973	0.047619	1	2.81818	1	0.047619	0.381443	1.48295	0.417808	2.26712	0.865591	2.35135	0.623138	1.96506	0.915507	1.51471
625	173	"sc_rRNA_18S"	"A"	3.13415	2.48936	2.98758	3.52747	2.49254	3.39437	2.63531	1.3645	2.77847	1.14267	1.76649	1.49603	2.28633	1.45628	3.51971	1.7427
626	173	"sc_rRNA_25S"	"G"	3.42063	6.71429	7.86275	6.2381	4.38028	2.73077	2.11111	9.5241	2.95205	12.1301	1.67204	13.783	2.40228	7.2396	3.47018	6.85084
627	174	"sc_rRNA_18S"	"T"	0.683258	0.816176	0.967949	0.539474	0.967949	0.859155	0.716841	0.352134	0.760726	0.364462	0.89605	0.332011	0.933647	0.636797	0.824309	0.581737
628	174	"sc_rRNA_25S"	"C"	0.386792	1	0.577465	0.0909091	1	0.0322581	1.1699	1.27108	1	0.965753	0.967949	0.95283	1.00876	0.816972	1.07869	0.695378
629	175	"sc_rRNA_18S"	"G"	14.9267	9.92562	24.9735	20.3443	30.7603	18.5	4.36128	38.9431	5.76962	36.8229	5.98879	28.8464	3.75101	14.3672	5.36348	11.2144
630	175	"sc_rRNA_25S"	"C"	0.563492	0.423077	0.15493	1.83333	0.43662	1	0.73301	0.36747	1	0.828767	0.262821	0.404762	0.892651	0.567388	0.708904	0.535573
631	176	"sc_rRNA_18S"	"C"	1.05848	1.63953	1.06623	1.19608	1.14184	0.215686	1.0149	1.51453	0.958746	1.86584	1.10846	1.22257	0.923495	1.17904	0.801286	1.10561
632	176	"sc_rRNA_25S"	"G"	9.46847	7.45161	5.05941	13.7273	7.61972	5.19355	7.72515	14.3775	6.67376	13.0567	5.70199	14.6937	5.61413	11.0407	8.69921	9.18363
633	177	"sc_rRNA_18S"	"T"	1.49689	0.910714	1.06623	1.4878	0.698276	1.97222	1.00762	0.611801	1.05973	0.406585	1.38549	0.434055	1.33499	1	1.08621	0.995438
634	177	"sc_rRNA_25S"	"T"	1.63063	5.42308	2.97183	21.8333	1.70423	1.19231	2.05422	1.70755	1.49587	1.15267	1.46358	1.99057	0.949622	1.44807	1.27968	1.39238
635	178	"sc_rRNA_18S"	"T"	0.391026	0.411765	0.889706	0.268293	0.56044	0.423077	0.493088	0.425466	0.325095	0.555458	0.367397	0.502953	0.643973	0.664454	0.550321	0.82018
636	178	"sc_rRNA_25S"	"T"	1.63063	1.96154	2.5493	5.16667	1	1.57692	1.69277	1.42453	1.33058	1.38168	1.46358	1.04717	1.32746	1.65173	1.39384	1.57175
637	179	"sc_rRNA_18S"	"A"	1.33113	1.19608	1.49505	1	0.94186	1.57692	1.15018	1.49338	1.25478	1.37587	1.11396	1.38615	1.27921	1.02832	1.38678	1.20856
638	179	"sc_rRNA_25S"	"C"	1.27027	0.677419	1	0.0909091	1	1.95238	1	5.44444	0.64539	3.41135	1.06623	3.88288	1.03249	3.83096	0.854097	2.01796
639	180	"sc_rRNA_18S"	"A"	1.03205	0.607843	0.60396	0.268293	1.63953	1.19231	1.18149	1.69795	1	1.37587	0.953988	1.46605	0.926525	1.24654	1.70442	1.38961
640	180	"sc_rRNA_25S"	"C"	0.787234	0.756098	0.256198	0.0322581	0.859155	1	0.94152	0.506173	0.432624	0.337748	0.937888	1.07634	1.06294	0.690577	0.768064	0.62963
641	181	"sc_rRNA_18S"	"A"	1	1	0.62963	1	1.12346	0.52381	1.64302	3.94416	1.31847	4.7084	1.51447	3.3092	1.1586	1.56676	1.04713	1
642	181	"sc_rRNA_25S"	"T"	0.61326	0.803922	0.858156	1.32258	1	0.52381	0.883041	0.338843	0.668874	0.205298	0.503106	0.64539	0.911177	0.568434	1	0.714693
643	182	"sc_rRNA_18S"	"A"	0.847328	0.215686	0.577465	0.512195	1.12346	0.0384615	0.930394	2.13772	1.22021	2.80723	0.808429	2.08193	0.768761	1.02461	0.890167	0.670901
644	182	"sc_rRNA_25S"	"T"	0.171271	0.0163934	0.00621118	0.0322581	0.353448	0.0384615	0.20398	0.154412	0.455128	0.427711	0.068323	0.519231	0.15075	0.0727459	0.187925	0.0946262
645	183	"sc_rRNA_18S"	"T"	0.541985	0.0196078	1.14085	0.268293	0.127907	0.807692	0.953596	0.50104	0.779793	0.66736	0.616858	0.449627	0.812391	0.660433	0.701883	0.705543
646	183	"sc_rRNA_25S"	"G"	2.11801	7.63043	2.14504	7.12903	3.41758	11.3125	2.92982	24.4653	2.62698	17.6887	3.72436	13.6103	2.12892	4.60143	2.97704	4.54556
647	184	"sc_rRNA_18S"	"C"	0.519231	0.910714	0.295775	1.2439	0.78022	1.41667	0.346642	0.558081	0.445813	0.831288	0.40184	0.41358	0.691403	0.39505	0.415285	0.414733
648	184	"sc_rRNA_25S"	"T"	3.19858	3.43902	3.06612	1.96774	2.62162	1	1.52632	1	1.9901	1.99174	1.66225	1.21277	1.3849	1	1.68081	1.28684
649	185	"sc_rRNA_18S"	"T"	2.12179	2.51786	3.39437	0.891304	1.30172	2.46341	0.818512	0.431818	0.593596	0.616564	1.04601	0.393004	1.52168	0.908341	0.97698	1.26236
650	185	"sc_rRNA_25S"	"C"	1	1.14085	1.16529	1	1.27027	1	1	1.98765	1.06623	1.49587	1.06623	0.929078	1.59956	1.64919	1.05733	1.82312
651	186	"sc_rRNA_18S"	"C"	0.247573	0.60396	0.0808824	1.28169	0.669421	0.215686	0.279514	0.0782828	0.199507	0.187117	0.150246	0.104938	0.52718	0.385885	0.267956	0.303734
652	186	"sc_rRNA_25S"	"T"	1.20942	0.876543	1.35461	1	1.35461	3.72727	1	1	0.937888	0.668508	0.689441	1.23392	1.40086	1.08764	1.25562	1.21134
653	187	"sc_rRNA_18S"	"G"	1.79392	2.50641	2.55093	3.52252	2.0559	3.03947	1.75521	1.56818	1.33251	1.84356	2.63793	1.44239	1.65683	3.17232	3.48942	2.73988
654	187	"sc_rRNA_25S"	"A"	3.68398	2.86813	2.98953	3.25806	2.83246	9.18182	4.86973	2.30435	4.08458	1.17316	2.34199	2.18483	4.02175	4.10234	5.70697	4.49722
655	188	"sc_rRNA_18S"	"A"	1.71611	2.03516	2.89453	1.84184	1.38043	1.99359	1.13564	1.54775	1.36381	1.01534	1.30325	1.15432	1.63782	2.11279	2.59001	2.43086
656	188	"sc_rRNA_25S"	"T"	0.0909091	0.0780142	0.16442	0.180328	0.0721649	0.0243902	0.184692	0.175258	0.226933	0.170124	0.0836653	0.220779	0.210225	0.258138	0.158338	0.223674
657	189	"sc_rRNA_18S"	"C"	0.548319	0.487179	0.448357	0.501916	0.401408	0.230769	0.765284	0.421158	0.454061	0.827128	0.522752	0.71979	0.559171	0.653494	0.490758	0.633353
658	189	"sc_rRNA_25S"	"G"	1.94162	2.89103	2.31649	4.45679	2.11607	3.39437	2.36218	6.64955	3.66776	8.71484	4.82576	6.56358	2.93298	4.68971	3.60748	4.4925
659	190	"sc_rRNA_18S"	"C"	2.07784	1.63712	1.20654	1.61303	1.89172	1.08658	1.83605	1.30132	1.06485	1.35629	1.42345	1.39587	1.31656	1.60271	2.17494	1.60535
660	190	"sc_rRNA_25S"	"T"	0.443155	0.694656	0.382911	0.114583	0.318182	0.135802	0.517657	0.879154	0.516753	0.780405	0.485294	0.606299	0.300171	0.359838	0.410282	0.29267
661	191	"sc_rRNA_18S"	"C"	0.769625	0.947507	0.458545	0.928826	1.02079	1.62241	1.15582	1.38817	1.05653	1.6078	1	1.62919	0.702239	0.714422	0.664771	0.542498
662	191	"sc_rRNA_25S"	"T"	1	1.35088	1.7874	1.59406	1	1.59406	1.54288	1.61995	1.88916	2.61994	1.29575	1.8243	1	1	1	1
663	192	"sc_rRNA_18S"	"T"	1.0428	0.739696	0.943182	0.98366	1.03914	0.75089	1.78283	1.38647	1.78219	2.35029	1.55502	1.9564	1.13283	1.04534	1.01907	0.853766
664	192	"sc_rRNA_25S"	"C"	1.28728	1.199	0.835526	1.68702	1.57007	1	1.18838	1.16816	1.75464	2.60069	1.64412	1.28638	1.41557	1.26179	1.05444	1.19412
665	193	"sc_rRNA_18S"	"T"	1.17784	1.15355	1	1	1.01883	0.742765	1	0.854809	1	0.833641	1	0.784076	1	0.822387	0.962577	1
666	193	"sc_rRNA_25S"	"C"	1.35438	0.850746	1.16447	1.49724	1.09501	1.19841	1.06279	1.62389	1.11674	1.24302	1.31359	1.67584	1.24276	1.35364	1.23262	1.16509
667	194	"sc_rRNA_18S"	"T"	0.629397	0.808468	0.975649	0.852941	0.878731	1.16611	0.579885	0.869067	0.916766	0.757194	0.748172	0.787371	0.925014	0.954663	0.839281	0.99399
668	194	"sc_rRNA_25S"	"T"	1.25602	1.10593	1.40429	0.952607	1.35651	1.60897	2.14479	1.7209	1.93023	1.52213	2.14777	1.73149	1.57392	1.59705	1.9565	1.81821
669	195	"sc_rRNA_18S"	"G"	3.51638	3.91107	5.24174	5.49454	4.86173	4.531	3.90898	4.94435	5.49465	4.78597	5.66693	5.00129	2.72696	6.44358	2.96641	6.2591
670	195	"sc_rRNA_25S"	"T"	0.266738	0.170124	0.463956	0.452736	0.197397	0.403974	0.517479	0.250936	0.372769	0.221227	0.402547	0.283695	0.418672	0.46166	0.427826	0.486478
671	196	"sc_rRNA_18S"	"G"	1.99884	2.2812	2.25198	3.6045	2.9963	1.92072	1.80741	2.3371	1.46373	2.55268	2.1939	2.22807	1.45083	5.47336	2.36327	6.05376
672	196	"sc_rRNA_25S"	"G"	1.90298	3.56705	2.2188	2.62896	2.14977	3.04969	3.85574	11.1498	4.98776	7.78842	5.09403	9.25636	1.93095	5.81843	3.67412	6.21259
673	197	"sc_rRNA_18S"	"A"	1.62822	1.75286	1.23837	1.92131	1.6066	1.23295	1.31882	1.48964	1.32917	1.57301	1.65877	1.76923	1.88529	1.84581	1.70143	2.16684
674	197	"sc_rRNA_25S"	"G"	3.29924	6.14469	4.46334	5.58874	3.64416	5.69613	5.09652	13.9731	4.82484	10.8042	5.53996	8.83103	2.88124	8.28637	4.12482	7.71757
675	198	"sc_rRNA_18S"	"A"	1.11329	1.45827	1	1.59501	1	1.18303	1.07942	0.957537	1.16647	1.19956	1.14395	1.19324	1	1.09713	1	1.116
676	198	"sc_rRNA_25S"	"A"	2.11323	2.57895	2.7004	2.82573	2.8134	2.99052	3.4434	2.80022	3.23355	2.92281	2.97171	1.9636	1.95665	2.31452	2.43236	2.99963
677	199	"sc_rRNA_18S"	"G"	0.975634	1.71541	1.36322	1.7441	1.1477	1.27228	1.01398	1.63136	1.10291	1.27027	1.18562	1.36711	1.21801	3.20764	1.20971	3.47662
678	199	"sc_rRNA_25S"	"A"	3.89145	3.54848	4.15789	5.1791	4.23259	3.74882	4.95985	4.7578	4.48334	3.70848	5.07166	3.88407	2.44835	2.65556	3.04955	3.54981
679	200	"sc_rRNA_18S"	"A"	0.946394	0.960692	1	1.05445	1.06082	0.991749	0.860238	0.889113	0.857328	0.720559	0.932859	0.911894	1.08102	0.953686	1.06942	0.945179
680	200	"sc_rRNA_25S"	"C"	1	1	1	1	0.931973	1	1.8713	2.28205	2.34063	4.38369	1.1218	2.71355	1	1	0.664501	1
681	201	"sc_rRNA_18S"	"G"	1.40165	1.45089	1.48808	1.24952	1.33898	1.14975	1.7961	2.81146	1.87746	2.10629	1.90601	2.99678	1.38175	3.87348	1.48938	3.18893
682	201	"sc_rRNA_25S"	"A"	1.17494	1.14252	1.15601	1.0905	1.39256	1.27108	0.696548	0.609375	0.473684	0.371493	0.942595	0.538567	1.16367	1.02462	1.11914	1.11403
683	202	"sc_rRNA_18S"	"A"	1.27242	1.07305	1.0681	1.09454	1.22257	1.23185	1.50181	1.63508	1.38522	1.49312	1.74006	1.27685	1.40826	1.36665	1.3348	1.39342
684	202	"sc_rRNA_25S"	"G"	1.91655	1.77562	1.90573	2.09453	2.72336	1.7438	0.872102	3.25071	1.52731	2.41994	1.38977	2.81586	1.03075	1.57482	1.2997	2.0894
685	203	"sc_rRNA_18S"	"T"	0.436937	0.22379	0.254328	0.558824	0.364599	0.558824	0.481441	0.512195	0.368132	0.552752	0.616631	0.521812	0.551824	0.720483	0.523023	0.656444
686	203	"sc_rRNA_25S"	"G"	1.38304	2.14162	2.15927	2.35542	2.27934	2.17925	0.994877	9.25188	1.2416	8.12644	1.4216	4.22835	1.1501	2.35266	1.64771	2.58856
687	204	"sc_rRNA_18S"	"G"	2.66996	6.37202	2.75141	5.42786	3.07739	6.21845	2.16931	9.80045	3.1861	6.9456	3.0354	7.38146	2.27861	8.20879	2.83775	6.9527
688	204	"sc_rRNA_25S"	"A"	1	1.06431	0.909274	0.813665	1.03521	0.90099	0.81417	0.680451	0.884454	0.731801	0.785503	0.973753	0.790667	0.744288	1.20156	0.954338
689	205	"sc_rRNA_18S"	"T"	1	1	1	0.819005	0.921722	0.728507	0.835488	1.19956	0.85447	1.12165	0.816303	0.964974	0.6221	0.960995	0.670529	0.854047
690	205	"sc_rRNA_25S"	"C"	0.0381125	0.0547264	0.0277778	0.120879	0.0322581	0.144737	0.144385	0.298246	0.10473	0.232955	0.272237	0.145907	0.166513	0.134401	0.103762	0.0839429
691	206	"sc_rRNA_18S"	"A"	1.67941	1.62992	1.75848	2.14428	1.72187	2.04712	1.2402	1.26871	1.48662	1	1.37975	1.0363	1.40631	1.42479	1.92437	1.64836
692	206	"sc_rRNA_25S"	"G"	1.34483	1.54726	1.92172	1.98901	1.60393	1.85526	1.90909	3.8655	1.92905	2.33523	2.18598	1.88968	1.29015	1.63477	1.43341	1.71752
693	207	"sc_rRNA_18S"	"T"	0.416996	0.583333	0.286988	0.85782	0.409369	0.393204	0.573691	0.510358	0.607623	0.483945	0.873578	0.483066	0.579058	0.494077	0.479114	0.518072
694	207	"sc_rRNA_25S"	"T"	1	1	0.853372	0.607843	1	0.508197	0.714964	0.192547	0.766082	0.378882	0.668246	0.685864	0.487119	0.505766	0.587771	0.542631
695	208	"sc_rRNA_18S"	"T"	0.93083	0.709596	0.786096	0.763033	1.04073	1.07282	1.03654	0.849341	1.07848	1.08028	1.10114	1.60606	1.09997	0.98766	1.12099	0.991075
696	208	"sc_rRNA_25S"	"C"	0.546828	0.90099	0.985119	0.512195	0.724576	0.910714	0.730458	1.14184	0.872449	1.10274	0.692029	1.18634	0.756897	0.923896	0.848539	0.594115
697	209	"sc_rRNA_18S"	"T"	0.556377	0.708029	0.533011	1	0.765166	0.864253	0.929495	0.74122	0.77131	0.587852	0.586682	0.824869	0.818225	1	0.78414	1
698	209	"sc_rRNA_25S"	"A"	3.23565	2.88119	3.03869	4.65854	3.60593	1.98214	2.75202	2.48936	2.86224	2.5411	3.33696	3.1118	2.75362	3.03957	4.4052	2.66413
699	210	"sc_rRNA_18S"	"A"	2.79407	2.18126	2.44569	3.90456	2.6997	3.43644	2.54476	1.60252	2.18299	1.65076	2.38769	1.68474	2.02202	1.69359	2.41098	1.9794
700	210	"sc_rRNA_25S"	"T"	1	0.67033	1.03021	1.64516	1	1.19608	1.31153	0.586777	1	1	1	0.541985	1.36881	0.978034	1.07775	1
701	211	"sc_rRNA_18S"	"T"	0.760726	1.09597	0.869792	0.741697	0.489329	0.605263	0.503275	0.8527	0.240614	0.839056	0.389849	0.47201	0.527358	0.603267	0.306285	0.65028
702	211	"sc_rRNA_25S"	"A"	3.41692	3.57426	3.06845	4.41463	4.07203	2.16071	2.80593	3.2695	3.32143	1.5137	3.98913	2.49068	3.62223	2.82141	3.63542	2.83663
703	212	"sc_rRNA_18S"	"T"	1.22277	0.788868	1.09549	0.9631	1.22104	0.943609	1.37701	0.934534	1.0256	0.893411	1.45039	0.959584	1.31694	1.22758	1.29369	1.25689
704	212	"sc_rRNA_25S"	"G"	6.56701	47.2637	4.32326	37.7742	8.76119	15.1176	7.5109	98.7686	5.5614	53.2901	8.39336	65.5802	10.5794	56.2663	6.0722	49.5601
705	213	"sc_rRNA_18S"	"A"	1.50569	1.30781	2.11952	1.54721	1.65773	1.43912	1.29818	0.984871	1.37679	1.06656	1.17601	1.07856	1.45393	1.3739	1.67979	1.56971
706	213	"sc_rRNA_25S"	"A"	0.885057	0.671053	0.330357	0.305556	0.650538	0.375	0.865229	0.858156	1.12755	0.417808	1.23551	0.775641	0.844305	1.0761	0.96258	1.10147
707	214	"sc_rRNA_18S"	"G"	3.33861	4.70417	5.19401	3.58136	4.39623	3.82328	2.25897	20.4251	2.85068	15.4679	2.63783	14.8979	2.62991	6.75876	2.32373	5.596
708	214	"sc_rRNA_25S"	"G"	0.365079	0.432624	0.60443	0.672131	0.32971	0.23913	0.266771	1.19068	0.360614	0.971591	0.349817	0.817073	0.502259	1.61291	0.563447	1.09481
709	215	"sc_rRNA_18S"	"A"	1.77922	1.57329	1.80228	1.50633	1.7628	1.49592	1.4938	2.36564	1.44104	1.38204	1.54812	1.78355	1.68311	1.80397	2.13902	1.90899
710	215	"sc_rRNA_25S"	"G"	0.5189	1	0.656357	1.58824	1.14925	1.32258	1.45131	2.15702	1.67873	1.99237	1.02933	2.07438	0.63602	1.01414	1.08245	0.732842
711	216	"sc_rRNA_18S"	"T"	0.410589	0.556738	0.539337	0.395218	0.502953	0.381793	0.406011	1.01468	0.513951	0.742063	0.37748	0.725759	0.470126	0.598016	0.446999	0.506968
712	216	"sc_rRNA_25S"	"G"	1.13536	0.819005	1.34364	1.14085	0.7151	3.58065	0.686411	0.756098	0.938556	1.72398	0.627164	0.784367	0.685483	0.821482	0.979767	0.76829
713	217	"sc_rRNA_18S"	"A"	1.02126	1.14414	0.995922	1.07088	0.880757	1.28439	1.04719	1.53119	1.1543	1.12835	1.17916	1.38615	1.04019	1.08203	1.13194	1.03949
714	217	"sc_rRNA_25S"	"T"	0.28934	0.0950226	0.656357	0.15493	0.487179	0.354839	0.175377	0.0687361	0.226442	0.181586	0.0945406	0.110512	0.0972718	0.143112	0.124937	0.083572
715	218	"sc_rRNA_18S"	"A"	0.703177	0.664049	0.525076	0.778708	0.591837	0.914738	0.726628	0.457708	0.675284	0.764936	0.589919	0.555485	0.61543	0.615299	0.586965	0.562576
716	218	"sc_rRNA_25S"	"G"	1.47619	1.84559	2.90871	1.2907	1.2972	3.43902	1.15979	3.02417	0.827883	2.26888	1.57167	3.46503	1.27249	2.12003	1.6082	1.84664
717	219	"sc_rRNA_18S"	"A"	0.678239	0.716405	0.579935	0.838517	0.753135	0.817296	0.495693	0.363463	0.514233	0.657966	0.447276	0.606962	0.623713	0.504898	0.683658	0.539735
718	219	"sc_rRNA_25S"	"A"	1.34014	1.18817	1.09398	0.825581	1.22727	0.756098	1.14647	1.13889	1.17327	0.928741	1.26007	1.10417	1.24867	1.08911	1.5107	1.43267
719	220	"sc_rRNA_18S"	"A"	0.966694	0.991312	1	1	1.04727	0.863791	0.738103	0.866327	1	1	0.838524	0.785832	0.874722	0.830614	0.892689	0.931165
720	220	"sc_rRNA_25S"	"G"	2.89329	97.2431	4.29897	110.802	3.86174	187.667	2.21172	23.4047	3.07585	13.1739	2.47609	18.6744	1.88273	10.399	2.50325	9.94009
721	221	"sc_rRNA_18S"	"A"	1.1582	1.17376	1.22746	1.17836	1	1.12486	1.05046	1	1.2512	1	1.2153	1	0.978925	1	1	1.02237
722	221	"sc_rRNA_25S"	"A"	1.83992	2.50568	2.48496	2.75824	1.99668	3.34848	1.60478	2.05655	1.63136	1.5506	2.27983	1.52083	1.31212	1.34546	2.11127	1.90195
723	222	"sc_rRNA_18S"	"A"	1.95754	1.46916	1.39805	1.79667	1.75625	1.28377	1.51088	1.07002	1.76964	1.24308	1.37678	1.24008	1.47184	1.14047	1.3781	1.3631
724	222	"sc_rRNA_25S"	"A"	1.74111	1.76705	2.40977	2.42857	1.56478	2.43939	1.91421	1.81845	1.71283	1.6994	2.04121	1.81845	1.20065	1.13452	1.78779	1.7534
725	223	"sc_rRNA_18S"	"T"	1.23119	1.10032	1.10212	1.02323	1.02968	1.07308	1.55983	1.21833	1.42498	1.01985	1.39917	1.14217	1.59509	1.49604	1.5071	1.58118
726	223	"sc_rRNA_25S"	"T"	0.496587	0.20398	0.60443	1	0.667674	0.593023	0.795285	0.532828	0.744224	0.643705	0.80038	0.483173	0.347669	0.489536	0.356155	0.497709
727	224	"sc_rRNA_18S"	"C"	0.574612	0.470977	0.444077	0.503205	0.514781	0.503205	0.780842	1.41507	0.700487	1.91662	0.771581	1.1867	0.877188	1.08759	0.610746	0.838407
728	224	"sc_rRNA_25S"	"C"	0.496587	0.751244	0.762658	0.70297	0.456193	0.360465	0.69603	0.861111	0.826733	1.07126	0.838403	0.723558	0.67492	0.794966	0.435502	0.497709
729	225	"sc_rRNA_18S"	"A"	1.72799	1.2939	1.31767	1.72115	1.65874	1.50748	1.42588	1.50754	1.61629	1.72201	1.79893	1.4698	1.31481	1.41515	1.77977	1.48245
730	225	"sc_rRNA_25S"	"C"	0.794802	1.02841	0.694501	0.801587	0.795396	0.80198	0.842873	0.750567	0.738863	0.603004	0.914449	0.557613	1.1121	1.25455	0.959547	1.01075
731	226	"sc_rRNA_18S"	"A"	1.13729	1.05878	1.09592	1.44456	1.15209	1.08013	1.23459	0.988286	1.1499	0.853149	1.33762	1.08268	1.11187	1.04135	1.28424	1.06231
732	226	"sc_rRNA_25S"	"C"	0.589603	0.971591	0.490835	0.642857	0.744246	0.90099	0.753086	0.750567	0.400922	0.474249	0.762357	0.94856	0.559158	0.904721	0.698336	0.677535
733	227	"sc_rRNA_18S"	"T"	0.154229	0.0789474	0.149485	0.149869	0.159112	0.0859564	0.167615	0.160547	0.143867	0.13938	0.146368	0.105901	0.202013	0.209539	0.177455	0.18801
734	227	"sc_rRNA_25S"	"G"	4.18417	14.3918	6.16129	11.5941	5.91961	9.24176	6.35286	25.9853	7.44711	14.3481	7.15385	14.2104	3.76483	11.012	5.51698	9.9569
735	228	"sc_rRNA_18S"	"G"	14.0478	25.0802	16.5698	22.1432	17.6757	20.4042	10.6098	37.23	13.8374	28.905	11.0609	30.2167	6.40291	14.5335	7.36213	12.7794
736	228	"sc_rRNA_25S"	"T"	1.68847	1.52632	2.6129	1.9901	1.90032	1.76923	1.37284	2.261	1.85828	1.33259	1.18711	1.65076	1.06572	1.30179	1.12527	1.19196
737	229	"sc_rRNA_18S"	"T"	2.79623	2.11723	3.10051	2.06406	2.62659	2.57113	2.33162	1.88503	2.99275	2.3357	1.81384	2.13915	1.46084	1.79052	1.33124	1.68973
738	229	"sc_rRNA_25S"	"G"	4.17437	12.3352	4.77525	12.1508	6.11222	10.802	3.97419	13.0408	4.14944	8.71459	5.19202	10.2172	6.90365	10.554	5.28456	9.05804
739	230	"sc_rRNA_18S"	"C"	0.619821	0.856195	0.617225	0.500438	0.662285	0.656301	0.830186	1.00439	0.916947	1.19126	0.691835	1.11897	0.853862	0.987968	0.486196	0.713679
740	230	"sc_rRNA_25S"	"T"	1.37258	0.971591	1.7197	1.19841	1.42394	1.09901	1.43771	1.24083	1.34703	1.26247	1.62147	1.29354	0.968187	1.02153	1.04045	0.989251
741	231	"sc_rRNA_18S"	"T"	1.50539	1.04523	1.37858	1.23458	1.27917	1.05869	1.34954	1.17108	1.38874	1.21235	1.17781	1.11978	1.19959	1.00605	1.27747	1.16654
742	231	"sc_rRNA_25S"	"G"	7.30749	7.14035	16.0111	9.07947	13.7699	7.57658	3.61882	4.25323	3.59936	4.57588	4.90543	4.58289	2.95744	4.92329	3.99711	4.77399
743	232	"sc_rRNA_18S"	"T"	3.05217	2.0349	2.5729	2.71657	2.56709	1.92269	2.72275	2.20895	3.38717	2.74691	3.14438	2.67112	3.01402	2.84872	3.7559	3.50062
744	232	"sc_rRNA_25S"	"G"	4.69798	8.82258	5.33746	6.09934	7.02637	7.33621	5.43339	6.71086	5.85654	9.09612	6.62151	7.02291	4.37676	6.37508	6.04252	6.33941
745	233	"sc_rRNA_18S"	"C"	0.0895669	0.0734055	0.0126292	0.0419162	0.0107738	0.0773067	0.0558954	0.0623513	0.0824319	0.046309	0.068774	0.0536938	0.102123	0.0886129	0.0800989	0.0776335
746	233	"sc_rRNA_25S"	"C"	0.826276	1	0.662261	1	0.859895	1	1.54645	1.01427	1.15038	1.44146	1.15099	0.848714	1.18793	0.918699	1.07921	1
747	234	"sc_rRNA_18S"	"G"	0.621343	0.421158	0.483649	0.582367	0.39759	0.501247	0.539776	2.02464	0.8002	2.05991	0.596977	2.20715	0.69596	0.930287	0.531201	0.638259
748	234	"sc_rRNA_25S"	"G"	5.78002	23.2312	6.39753	16.4305	6.74388	11.6466	6.91661	22.0789	7.98134	21.5389	7.94924	19.2488	4.72186	12.0813	6.53343	10.1591
749	235	"sc_rRNA_18S"	"G"	2.58358	3.19895	2.86147	3.11155	2.42857	3.08955	1.25172	22.7379	1.59453	11.998	1.49945	9.71407	1.80467	3.51649	1.9503	6.58245
750	235	"sc_rRNA_25S"	"A"	0.283388	0.353234	0.471366	0.337748	0.211909	0.279279	0.167145	0.215407	0.190326	0.289827	0.495459	0.198185	0.464822	0.716953	0.740131	0.582411
751	236	"sc_rRNA_18S"	"A"	3.04188	2.62304	4.80165	1.95023	4.43511	3.31405	2.13924	2.32931	2.0387	1.96677	2.33072	1.31936	1.8598	2.57685	2.72735	2.54446
752	236	"sc_rRNA_25S"	"G"	1.60354	4.8961	2.34434	3.76596	2.18711	3.0283	1.62869	14.364	2.65808	11.6368	2.23468	11.209	2.363	8.12703	2.76278	6.65966
753	237	"sc_rRNA_18S"	"C"	0.421488	1	0.459459	0.586777	1	1	0.635317	1	0.557196	0.520295	1	0.88604	0.43072	0.382423	0.473684	0.491525
754	237	"sc_rRNA_25S"	"G"	2.85283	3.1393	4.56984	4.96947	3.26069	6.49451	1.99368	9.71612	2.61883	13.3225	2.44299	10.7861	2.85485	11.4753	3.90617	6.9285
755	238	"sc_rRNA_18S"	"T"	3.21698	1.57851	2.85185	2.30208	2.71171	3.29508	2.56556	1.24911	3.3506	2.48058	3.09622	2.02719	1.67318	2.52019	1.83835	1.33266
756	238	"sc_rRNA_25S"	"A"	1.52562	1.29851	1.8204	1.53435	1.59063	1.54945	1	1	1	1	1.14127	1.30303	1.5156	2.48804	2.20809	2.21164
757	239	"sc_rRNA_18S"	"C"	0.889706	1.57851	0.108911	2.61458	1	1.83333	0.980431	0.928826	1.07968	1.31553	0.949324	1.5136	0.783978	0.913232	0.504778	0.906143
758	239	"sc_rRNA_25S"	"G"	10.0014	41.753	14.2224	41.8791	16.1885	53.7869	6.15256	104.134	8.74715	108.932	5.47596	87.4037	4.29709	28.6466	4.46115	23.4958
759	240	"sc_rRNA_18S"	"T"	1.57851	1	1.32967	1.70423	1	0.672131	1.41916	1.2682	2.12554	2.34752	1.75601	1.12862	1.38668	1.19002	1	1.20716
760	240	"sc_rRNA_25S"	"T"	5.21456	4.23944	4.23988	2.56863	6.69061	1.4918	7.70103	6.82781	6.91623	7.49007	3.11813	10.0076	2.15136	1.97858	1.67006	2.26018
761	241	"sc_rRNA_18S"	"T"	0.752066	0.306931	1.21978	0.859155	1.18018	1	1.03992	0.54023	1	1	0.896907	0.967846	0.978518	0.857482	1.05352	0.868173
762	241	"sc_rRNA_25S"	"G"	11.5736	16.045	14.6449	29.6275	16.3265	10.8901	14.2653	74.0317	23.9889	58.0447	9.6031	54.2103	5.70608	14.2479	6.09382	11.5085
763	242	"sc_rRNA_18S"	"T"	0.504132	0.50495	0.56044	0.15493	0.369369	0.836066	0.201597	0.195402	0.0909091	0.219858	0.5189	0.196141	1	0.786223	0.776985	0.698682
764	242	"sc_rRNA_25S"	"C"	0.123867	0.198113	0.106529	0.0178571	0.173729	0.144737	0.214502	0.779006	0.264069	0.260204	0.151786	0.513889	0.184633	0.504071	0.193612	0.266198
765	243	"sc_rRNA_18S"	"G"	3.18543	5.75248	8.20721	3.34234	6.94595	8.21311	1.75848	10.0728	2.54982	8.51773	3.23368	4.52159	2.63439	6.46906	3.3624	7.53484
766	243	"sc_rRNA_25S"	"G"	1.1476	1.09901	1.57471	1.19608	1.44776	0.508197	1.25641	1.35461	1.66351	1.57592	1.32154	3.36025	1.41896	1.56697	1.30609	1.36852
767	244	"sc_rRNA_18S"	"A"	1	0.80198	0.81982	0.369369	0.81982	1.16393	0.560878	0.86755	0.704797	0.858156	1	0.700997	1.36406	1.07984	1.88908	2.3371
768	244	"sc_rRNA_25S"	"G"	2.07011	2.28713	2.67539	2.46341	2.29353	2.21951	2.58672	2.84397	2.13744	1.59406	2.95572	2.30435	3.09482	3.09072	3.15361	2.76765
769	245	"sc_rRNA_18S"	"T"	0.337017	0.405941	0.669421	0.344262	0.541985	0.0163934	0.136276	0.0728477	0.028133	0.29078	0.132321	0.136213	0.341283	0.648799	0.360979	0.547582
770	245	"sc_rRNA_25S"	"T"	0.981203	0.825581	1.77348	1.2439	0.947644	1.4878	0.817073	0.669118	0.927184	0.340659	0.656357	0.751553	0.713838	0.700538	0.732029	0.555099
771	246	"sc_rRNA_18S"	"G"	3.98343	6.67568	3.78607	6.57377	3.2807	6.35211	1.82534	14.7748	1.61381	13.4113	2.43167	6.41528	2.99891	7.33008	3.22501	5.20629
772	246	"sc_rRNA_25S"	"T"	1.5364	1.56338	1.52632	0.756098	1.60773	2.21951	1.99548	1.68702	1.34826	3.59259	1.66421	1.68323	1.26459	1.10631	1.54003	1.29523
773	247	"sc_rRNA_18S"	"A"	2.16883	2.14504	2.49254	4.44262	2.60221	3.39437	1.73084	1	1.40733	1.20619	1.7431	1.26608	2.01598	1.58653	2.86841	1.78969
774	247	"sc_rRNA_25S"	"C"	0.880478	1.32895	0.392265	1.4878	0.633508	0.756098	0.898374	1.03676	0.413265	1.10989	0.898374	1	0.819679	0.767833	0.916918	0.582478
775	248	"sc_rRNA_18S"	"T"	0.78355	0.929078	1	1	0.85782	0.577465	0.578783	0.320594	0.75048	0.344729	0.821747	0.310345	0.653695	0.538282	0.659346	0.266007
776	248	"sc_rRNA_25S"	"T"	1.0188	0.78022	0.850746	0.673913	1	0.803922	1.12862	0.963235	1.02427	1.40441	1.06873	0.96988	0.949407	0.798981	1.30625	0.966787
777	249	"sc_rRNA_18S"	"T"	0.852399	1.26178	1.1845	1.08264	1.17578	1.9901	0.842342	0.969136	0.990494	0.82906	1.1248	0.818512	1.14369	0.914484	1.27823	1.03029
778	249	"sc_rRNA_25S"	"T"	1	1.29703	0.905213	0.803922	1.14925	0.411765	0.77208	0.858156	1.14218	0.356725	0.871383	1	1.06642	1.03044	1	1.08182
779	250	"sc_rRNA_18S"	"C"	1.1476	0.538835	0.741697	0.256198	0.667969	0.70297	0.962462	1.38066	0.93346	2.4245	0.875195	1.16334	0.856313	1.08552	0.670145	0.969712
780	250	"sc_rRNA_25S"	"T"	0.409594	0.575472	0.385593	0.891304	0.513889	0.891304	0.54918	0.602649	0.889381	0.447514	1.03115	0.502488	0.784256	0.985007	0.745673	0.741718
781	251	"sc_rRNA_18S"	"A"	1.88949	1.53942	2.14162	1.56452	1.67385	1.51205	2.16727	1.47187	2.63666	1.6893	1.95979	1.71301	1.63308	1.59687	1.73186	1.74613
782	251	"sc_rRNA_25S"	"G"	6.23985	17.2162	12.7536	22.7073	8.96537	15.1463	4.83202	43.2981	5.93776	23.5654	5.22961	22.6883	3.54165	20.0547	4.25627	16.1864
783	252	"sc_rRNA_18S"	"T"	0.535963	0.585062	0.407008	0.253112	0.478458	0.303483	0.711637	0.833611	0.768452	0.565217	0.573691	0.964974	0.635512	0.630306	0.401549	0.419181
784	252	"sc_rRNA_25S"	"T"	0.889299	0.80198	1	1.2439	0.87013	1.97561	1.08547	1.14184	0.905213	1	0.421222	1	1	1.08863	0.718255	1.11885
785	253	"sc_rRNA_18S"	"A"	3.54019	2.45228	2.43302	3.74809	2.92691	3.9771	4.69914	2.61398	4.26053	3.0934	3.70911	3.27769	2.15335	2.19162	2.37687	2.36974
786	253	"sc_rRNA_25S"	"A"	1.36011	1.51887	1.54878	2.70732	1.37109	1.4878	1.9153	2.60959	2.21681	1.71823	1.49844	1.69264	1.98055	2.13154	2.07029	2.17797
787	254	"sc_rRNA_18S"	"A"	1.20882	1	1	1.33149	1	0.685864	1	1.03328	1.037	0.953917	1.18349	0.705506	1.00971	0.966259	1.04694	1.04329
788	254	"sc_rRNA_25S"	"A"	1.02169	1.5137	1.57402	2.41304	1.49051	1.1087	1.17606	1.199	1.38585	1.34722	1.12295	1.73593	1.35661	1.2972	1.62682	1.3915
789	255	"sc_rRNA_18S"	"T"	0.396752	0.709544	0.326146	0.447514	0.478458	0.162304	0.272551	0.567388	0.348796	0.3702	0.510703	0.628681	0.440038	0.446186	0.319409	0.338843
790	255	"sc_rRNA_25S"	"A"	0.978308	1.06211	0.848943	0.891304	0.889241	0.607843	0.969136	1.25463	1.04098	0.945652	1.01263	0.868421	1.20679	1.46334	1.5032	1.72053
791	256	"sc_rRNA_18S"	"A"	1	1.04149	1	1.33149	1.04535	1.10471	1.41707	1	0.964318	1.04831	1	1.20487	0.923095	0.825845	1	1
792	256	"sc_rRNA_25S"	"G"	1.99792	0.789157	2.84035	2.48148	2.96931	2.51786	1.26079	5.55078	1.60345	3.95608	1.84975	3.81792	1.26487	2.35317	1.23958	2.33893
793	257	"sc_rRNA_18S"	"A"	2.45553	2.8552	2.52824	2.14504	2.59468	3.51908	2.03896	1.3992	1.66605	1.50736	1.799	1.4104	1.5751	1.72965	2.59661	1.9764
794	257	"sc_rRNA_25S"	"T"	1	0.415205	1.33254	0.306931	1.19391	0.508197	0.541735	0.372694	0.350348	0.468439	0.635036	0.590793	0.314573	0.252443	0.254129	0.340152
795	258	"sc_rRNA_18S"	"C"	0.730458	1	0.767442	0.770992	0.667774	0.923664	0.81019	0.955654	0.592969	1	1	1.16416	1	1.21088	0.749205	1
796	258	"sc_rRNA_25S"	"G"	21.1833	6.20468	44.2304	16.2475	41.9418	23.7451	4.52496	7.45756	7.05568	6.94684	7.52068	6.06394	2.55321	2.17246	3.88759	4.14748
797	259	"sc_rRNA_18S"	"T"	1.77882	1.50971	2.2218	1.56034	1.95703	1.51587	2.00993	1.36281	1.4065	1.33266	1.89142	1.21841	1.60286	1.81081	1.92286	1.78551
798	259	"sc_rRNA_25S"	"C"	1.27027	1.43367	1.12739	2.0989	1.26515	1.98039	1.52673	2.07422	2.31773	1.99662	1.89901	2.1396	1.09802	1.1179	0.937748	0.947935
799	260	"sc_rRNA_18S"	"T"	1.57203	1.05525	1.30303	1.43956	1.46117	1.99057	1.45918	1.02268	2.25	0.873853	1.1594	1.02095	1.2677	1.43048	1.36368	1.0863
800	260	"sc_rRNA_25S"	"C"	0.506048	0.800995	0.569328	0.340659	0.633838	0.772727	0.748775	0.476309	0.531014	0.769821	0.667235	0.645923	0.648256	0.492898	0.475571	0.510587
801	261	"sc_rRNA_18S"	"T"	0.851695	0.723757	1	0.698276	0.947644	0.575472	0.817784	0.433107	0.738372	0.850917	0.655477	0.490223	0.838173	0.826818	0.796512	0.913697
802	261	"sc_rRNA_25S"	"T"	1.76439	1.31873	1.33951	1.81897	1.93348	2.20879	2.34778	2.19099	2.35766	1.79128	1.80808	2.72575	1.71215	1.78757	1.63034	1.95453
803	262	"sc_rRNA_18S"	"T"	0.919355	0.337748	0.548193	0.67033	0.689441	0.709302	0.636194	0.541139	0.520725	0.18883	0.518779	0.306084	0.660866	0.730243	0.824181	0.47979
804	262	"sc_rRNA_25S"	"T"	0.901079	0.920319	0.866255	0.87069	0.774678	0.89011	1.55497	1.22532	1.35287	1.10321	1.17957	1.17724	1.00285	0.962809	1.07705	1.05207
805	263	"sc_rRNA_18S"	"C"	0.122807	0.160305	0.427083	0.144737	0.148936	0.62963	0.464286	0.260204	0.57265	0.237537	0.411765	0.335548	0.596524	0.491822	0.231375	0.354188
806	263	"sc_rRNA_25S"	"C"	0.427169	0.221014	0.331276	0.503106	0.345955	0.279279	0.559695	0.368132	0.35857	0.484649	0.359845	0.41311	0.55346	0.610588	0.428956	0.515336
807	264	"sc_rRNA_18S"	"G"	2.69591	6.72519	4.2967	6.07042	3.12766	5.81481	2.22449	51.1571	2.90031	34.1511	2.40162	36.4582	1.96625	15.9667	1.78608	12.367
808	264	"sc_rRNA_25S"	"G"	30.2471	7.10507	72.6152	15.9689	60.8795	18.5676	4.20914	8.79304	5.73186	8.64254	3.7934	7.45579	4.82887	9.47517	5.90023	9.48235
809	265	"sc_rRNA_18S"	"A"	0.766082	1.41322	1.10989	1	1.27027	1.28169	1.15873	2.72775	1.21807	1.57878	1.10782	2.79283	1.13236	0.866844	1.18703	1
810	265	"sc_rRNA_25S"	"A"	2.7536	1.27888	2.2297	3.02586	1.76321	2.58416	2.2327	2.89189	2.50709	3.06813	1.75655	2.66978	2.32159	2.1233	2.18384	2.30932
811	266	"sc_rRNA_18S"	"A"	1	1.08264	1	1.98592	1.27027	1.14085	1	1.05236	1	1	1.18868	1	1	0.707057	1.37405	1.13172
812	266	"sc_rRNA_25S"	"A"	1.44065	1.07968	1.0232	1.12931	1.54795	1.19802	0.796713	0.825103	0.864066	0.951338	0.980601	0.822761	5.4238	4.37998	6.03892	5.54138
813	267	"sc_rRNA_18S"	"T"	0.923664	1	0.340659	1.16393	0.753086	1.14085	1	0.590643	1	1	1	1	0.885213	0.902913	0.829206	1.319
814	267	"sc_rRNA_25S"	"G"	1.91816	2.42857	1.7601	3.17822	2.38504	2.11111	1.6949	5.62287	2.13543	3.9156	1.62315	3.97052	1.24996	2.43019	1.5206	2.40548
815	268	"sc_rRNA_18S"	"C"	0.563492	0.698276	0.21875	0.924242	0.577465	0.934211	0.590793	0.919355	0.520295	0.421296	0.473684	0.635922	0.744862	1.09475	0.813259	0.724265
816	268	"sc_rRNA_25S"	"A"	1	1.1845	1.72562	2.29771	1	1.24793	1.51031	1.36496	1.31464	1.1023	1.09891	1.54422	1	1	1	1
817	269	"sc_rRNA_18S"	"G"	5.8855	10.6694	5.05941	10.1549	11.6173	8.65432	4.03855	17.0697	4.23988	11.5788	4.26034	14.5458	3.29649	7.79612	4.68061	6.75192
818	269	"sc_rRNA_25S"	"G"	1.61615	1.8277	1.46589	1.76389	1.37879	2.06618	2.08564	24.4465	2.8026	20.4891	1.75401	15.2246	0.747948	2.50017	0.972225	1.96442
819	270	"sc_rRNA_18S"	"C"	1.19868	0.960317	1	0.859155	0.72973	0.259259	1.38866	1.38344	1	1.399	1.17606	1.34974	1.01947	1.38723	0.731418	0.656284
820	270	"sc_rRNA_25S"	"T"	0.625468	0.376947	0.513798	0.175258	0.380531	0.271523	0.245147	0.69697	0.708637	0.419954	0.306931	0.500734	0.214517	0.256999	0.296603	0.237473
821	271	"sc_rRNA_18S"	"A"	3.1875	4.13492	4.06931	3.9717	4.42342	4.95062	2.50635	2.30368	3.27414	1.37844	2.95329	2.23057	2.48605	2.61964	3.14651	2.5439
822	271	"sc_rRNA_25S"	"C"	0.213483	0.0654206	0.106439	0.0378007	0.0897598	0.139073	0.108555	0.73262	0.229969	0.396752	0.09991	0.500734	0.143395	0.200168	0.158564	0.114016
823	272	"sc_rRNA_18S"	"T"	0.213287	0.329268	0.502488	0.267241	0.289773	0.160305	0.232643	0.0942699	0.148352	0.104991	0.161808	0.117162	0.374306	0.431478	0.367909	0.464861
824	272	"sc_rRNA_25S"	"G"	4.97513	5.42416	3.42653	5.00338	4.50869	6.08772	5.55228	26.4577	5.94685	16.7781	6.60107	20.0178	3.90166	6.69428	3.9857	6.8974
825	273	"sc_rRNA_18S"	"G"	3.51263	1.7948	7.50391	4.23718	6.33937	2.39205	1.06208	1.89679	0.985316	1.32702	1.37206	1.52373	1.12416	1.83294	1.80768	1.94439
826	273	"sc_rRNA_25S"	"A"	2.9233	3.8133	2.32634	3.92096	3.23207	4.21637	3.04732	3.64929	3.34283	2.4585	4.50905	2.48908	3.3303	3.74129	4.69295	4.50167
827	274	"sc_rRNA_18S"	"G"	3.86783	4.45013	4.35548	5.84472	5.28044	5.86188	4.53721	7.2916	3.71077	6.2579	3.98507	5.99276	2.94727	6.93279	4.17266	5.47699
828	274	"sc_rRNA_25S"	"G"	2.47617	3.76808	1.91619	3.33677	2.56627	4.03665	3.42395	36.2413	3.61237	18.4095	4.20453	22.624	3.39452	8.51631	4.15888	8.86734
829	275	"sc_rRNA_18S"	"C"	0.987374	1.07225	1	1.19886	1.40179	0.819005	1.00512	1.06768	1.13216	1.6599	0.977553	1.10383	1.45845	1.67587	1.22391	1.33818
830	275	"sc_rRNA_25S"	"T"	1.06264	0.987374	1.14116	1.01748	1.0641	1.38674	1	1.39962	0.992004	1.17438	1.08297	1.05326	0.981018	1.11631	1.01014	1.06855
831	276	"sc_rRNA_18S"	"C"	1.1995	1.24259	1.13289	0.842932	0.67581	1	1.11213	1.07924	1.1297	1.16639	1	1.07236	1.13051	1.38346	1	1
832	276	"sc_rRNA_25S"	"T"	0.882112	1.22444	0.843831	1.24055	1.13466	1	1.19314	1.34716	1.11105	1	1.43304	1	1.2457	1.22101	1.22621	1.33406
833	277	"sc_rRNA_18S"	"T"	2.04859	1.62678	2.26246	3.04188	2.40221	1.88123	1.59732	1.18149	1.98139	1.63683	1.6659	2.21212	2.70951	2.63211	1.87009	2.10266
834	277	"sc_rRNA_25S"	"G"	2.25956	3.29821	1.74581	2.67203	2.0259	2.71946	3.09599	18.2662	3.49248	12.0853	3.08379	14.1053	2.90117	5.15561	4.14033	4.85397
835	278	"sc_rRNA_18S"	"T"	1.02558	0.91453	0.700997	0.790576	0.630996	0.655172	0.814624	1	1	0.500861	0.758898	0.946524	1	1	1	1
836	278	"sc_rRNA_25S"	"T"	1.0051	0.899103	1.03551	0.903537	0.824037	0.773756	0.911933	0.69457	0.947395	0.710767	0.696057	0.89887	0.890593	0.712851	0.880351	0.74694
837	279	"sc_rRNA_18S"	"G"	3.37852	7.78063	4.92027	10.8953	7.49446	7.09195	3.61586	11.5989	5.73773	8.22892	4.938	10.1266	3.0155	5.85912	3.27843	6.17653
838	279	"sc_rRNA_25S"	"T"	1.49837	1.82071	1.0847	1.15734	1.3356	1.49724	1.5746	1.12369	1.67964	1.43595	1.61688	1.31642	1.62744	1.74366	1.67283	1.76656
839	280	"sc_rRNA_18S"	"T"	0.616368	0.74359	1	1	1.4797	1.03831	1	0.782214	0.915398	1	1.22962	1	0.747042	0.580011	0.595306	0.641499
840	280	"sc_rRNA_25S"	"T"	0.238815	0.335038	0.241209	0.288256	0.22643	0.356725	0.652342	0.533116	0.639979	0.701853	0.575138	0.490404	0.813827	0.699548	0.53286	0.664208
841	281	"sc_rRNA_18S"	"G"	6.3527	9.13084	5.55939	11.8696	10.6491	6.01916	5.93047	13.761	5.34381	15.0498	6.74887	10.5194	3.45314	6.80385	7.0707	8.90492
842	281	"sc_rRNA_25S"	"G"	0.627422	1.64327	0.650873	1	0.845095	0.421488	0.326425	1.08147	0.328296	0.712974	0.616963	0.622132	0.623925	1.67545	0.737741	1.41377
843	282	"sc_rRNA_18S"	"C"	0.909502	1.20619	1.10593	1.76023	0.937888	1.20833	0.960578	0.868766	0.909274	1.04902	0.842382	1.00933	1.13469	1.19245	0.828822	1.02477
844	282	"sc_rRNA_25S"	"G"	1.15601	3.85256	1.44888	1.90909	0.87526	0.956897	0.599494	2.77039	0.571865	1.56057	0.755917	1.61564	1.01349	2.67556	1.04716	2.36249
845	283	"sc_rRNA_18S"	"T"	0.366516	0.243986	0.300847	0.356725	0.440994	0.0509259	0.277267	0.186352	0.143145	0.133987	0.334501	0.169776	0.387996	0.274611	0.422771	0.289843
846	283	"sc_rRNA_25S"	"G"	1.55646	6.39007	1.82294	4.24324	1.57743	1.27027	1.31342	13.2676	1.869	11.7783	1.5153	11.4772	1.59118	7.40361	1.69758	4.53176
847	284	"sc_rRNA_18S"	"G"	2.82692	2.11446	3.43976	2.23016	4.42342	2.56028	1.7431	5.09292	1.61303	4.34184	2.77083	3.61076	1.52865	2.67258	2.64983	3.06226
848	284	"sc_rRNA_25S"	"A"	1.6326	1.07634	1.02558	1.37037	2.06762	1.98361	1.24361	1.46512	1.83135	1.83558	1.93458	2.69591	1.22097	1.12543	1.45182	1.31428
849	285	"sc_rRNA_18S"	"G"	8.78846	1.69277	14.7651	1.99206	15.955	1.56738	2.76221	9.47345	2.83908	7.30102	3.51488	5.54114	4.63233	8.34634	8.62065	7.88716
850	285	"sc_rRNA_25S"	"A"	1.54293	1.30534	1.08086	1.61728	1.38043	1.81967	1.6893	1.61828	1.19943	1.64159	1.12238	1.30534	1.10858	1.02702	1.54046	1.25348
851	286	"sc_rRNA_18S"	"C"	0.54955	0.15493	0.577465	0.180328	0.43662	0.52381	1	1	0.577465	0.859155	0.47644	0.78022	1	0.900166	1	0.584488
852	286	"sc_rRNA_25S"	"T"	0.621993	0.50495	0.366516	0.318182	0.353234	0.305556	1.03425	0.586777	1.43367	0.934211	0.650538	1.19737	0.565157	0.482451	0.38671	0.490156
853	287	"sc_rRNA_18S"	"G"	10.0705	8.04225	13.6205	10.0164	14.964	14.3333	11.0322	34.4161	10.1987	29.0702	8.52412	22.5326	6.55556	19.8687	10.3266	13.6217
854	287	"sc_rRNA_25S"	"G"	3.82158	5.65347	2.36531	2.48148	3.10332	2.63934	8.01987	30.7297	4.56846	45.5679	2.65975	32.3187	3.6571	3.17658	3.58509	4.17745
855	288	"sc_rRNA_18S"	"A"	3.57653	5.50704	2.17647	4.48214	2.8287	5.70588	4.79421	3.29814	8.01923	3.45614	4.60129	3.72031	3.71838	3.96358	6.38127	4.05275
856	288	"sc_rRNA_25S"	"C"	0.457014	0.244186	0.0607735	0.0151515	0.282407	0.0277778	0.134615	0.56044	0.232955	0.753086	0.392265	0.292453	0.581846	0.344799	0.412411	0.324645
857	289	"sc_rRNA_18S"	"T"	0.425287	0.60396	0.206081	0.196429	0.181416	0.375	0.215116	0.300847	0.10473	0.196676	0.296218	0.114878	0.394455	0.446508	0.44483	0.243754
858	289	"sc_rRNA_25S"	"A"	1.89552	1.43956	1.45643	1.58824	1.34826	2.90476	0.875776	0.459459	1	1	1.66225	0.60396	2.53884	2.54845	3.44222	3.08033
859	290	"sc_rRNA_18S"	"G"	1.5694	1.99237	0.784367	3.45902	1	2.23457	1.57971	5.13284	1.62678	2.3969	1.51823	2.47385	1.2467	3.69413	1.87041	2.7586
860	290	"sc_rRNA_25S"	"G"	3.48756	2.64835	1.91286	4.52941	2.9403	9.57143	2.61491	8.83784	3.71605	11.7407	3.78146	6.82418	2.53389	4.02697	3.74828	4.55304
861	291	"sc_rRNA_18S"	"G"	2.6092	6.74257	2.77365	8.58929	4.5177	5.64789	2.7345	19.3686	1.89701	9.36565	2.37605	7.83616	2.00924	10.3871	2.86153	7.33356
862	291	"sc_rRNA_25S"	"C"	1	0.78022	0.377593	1	0.651741	0.047619	0.689441	1.87912	1	0.71831	0.668874	0.382716	0.524988	0.74026	0.612742	0.61895
863	292	"sc_rRNA_18S"	"T"	1.01812	0.563492	1.25338	0.924242	1.21148	1.14085	0.636223	0.598214	0.600998	0.63615	0.796673	0.741824	0.709794	0.770847	0.79892	0.953052
864	292	"sc_rRNA_25S"	"T"	1.0905	1.05208	1.05859	1.5303	1.27542	3.19512	1.70388	1.09901	3.39437	1.28169	1.33149	1.59211	0.952405	1.23936	1.18358	1.23302
865	293	"sc_rRNA_18S"	"T"	1.70111	1.08264	1.81448	0.836066	1.19934	1.81967	1.08052	1	1.2849	1.12469	1.07678	1.18832	1.19566	1	1.14829	1.0694
866	293	"sc_rRNA_25S"	"C"	0.452736	0.230769	0.3361	0.215686	0.800995	0.047619	1	0.340659	1.32787	1.32787	0.735099	1.98592	0.568648	0.58042	0.618988	0.742533
867	294	"sc_rRNA_18S"	"C"	0.889299	1.41322	1	1.16393	0.302326	0.508197	1	2.36531	1	2.97007	1	1.77213	1	1.60095	1	1.64539
868	294	"sc_rRNA_25S"	"T"	0.819005	0.947917	0.941406	0.621212	0.851695	0.512195	1.21845	1.59406	0.859155	0.71831	0.834254	1.32895	1.0476	0.760638	0.81642	0.766983
869	295	"sc_rRNA_18S"	"A"	2.28114	2.4876	2.02719	4.11475	2.32964	2.7284	2.38599	1.32419	1.95012	1.5985	1.76649	1.47544	2.22558	1.34317	3.54351	1.94095
870	295	"sc_rRNA_25S"	"A"	2.29353	2.75824	1.99585	1.78431	2.64179	7.19048	1.07968	1.36036	0.344262	1.32787	2.25828	0.876543	2.08364	2.4985	2.86134	3.01854
871	296	"sc_rRNA_18S"	"T"	0.77492	0.563492	0.230769	0.772727	0.245283	0.709302	0.311741	0.2713	0.575688	0.301746	0.572148	0.313573	0.616378	0.38989	0.768566	0.509967
872	296	"sc_rRNA_25S"	"A"	2.54229	2.75824	1.29046	1.98039	1.84577	8.14286	1.31873	0.81982	1	1	1.39735	1	1.39453	1.97902	2.33042	2.35942
873	297	"sc_rRNA_18S"	"T"	0.964413	1	0.425982	1.4918	0.833795	0.506173	1.34277	0.816701	1.33254	1	1.26738	0.815668	1	0.932622	1.20775	0.86755
874	297	"sc_rRNA_25S"	"G"	2.03734	4.16832	2.36531	2.53846	1.56478	0.81982	1.67729	26.8559	4.11475	36.5738	0.905213	27.1728	4.75897	7.89582	5.18785	7.29084
875	298	"sc_rRNA_18S"	"C"	0.520295	0.338843	0.230769	0.803922	0.23588	0.344262	0.418778	0.551935	0.263658	0.875312	0.358289	0.447005	0.567216	0.567659	0.539585	0.500301
876	298	"sc_rRNA_25S"	"T"	0.221184	0.298246	0.655797	0.318182	0.388112	0.166667	0.00485437	0.00826446	0.0243902	0.196429	0.337017	0.276316	0.329397	0.332504	0.327171	0.212382
877	299	"sc_rRNA_18S"	"A"	2.16183	1.98901	2.36646	1.56338	2.69591	2.46341	1.57819	1.4277	1.62344	1	1.65259	1	2.09556	1.29759	3.25661	1.4696
878	299	"sc_rRNA_25S"	"G"	1.21692	1.43825	1.86817	1.10989	1.80863	1.18018	0.36255	0.735099	1	1	1	1.14085	1.78084	2.98441	1.67191	3.01139
879	300	"sc_rRNA_18S"	"A"	1.41494	1.12346	2.34752	1	2.22807	2.21951	1.0657	1.22444	1.04988	1.14245	1.39911	1.22599	1.62375	1.07225	2.99868	1.4372
880	300	"sc_rRNA_25S"	"G"	2.21331	3.98805	2.74636	5.75248	2.37476	2.98582	1.55351	1.99338	1.95238	1.16393	1.58651	3.67606	2.44505	2.62408	2.85869	3.22781
881	301	"sc_rRNA_18S"	"A"	3.17195	3.25352	4.62637	2.56863	3.63158	3.19512	2.76044	1.67385	2.3879	1	2.53285	2.82045	2.65294	1.61812	3.81812	2.47271
882	301	"sc_rRNA_25S"	"G"	1.61625	3.39316	1.59076	5.96454	2.3929	4.19149	2.13879	4.41615	3.78689	3.45902	1.74169	5.81481	3.30695	2.58433	3.73527	3.7024
883	302	"sc_rRNA_18S"	"T"	1.22099	0.859155	0.784483	0.411765	0.356725	0.583333	0.474085	2.48964	0.14956	2.29464	0.489559	2.12661	0.639056	1.47854	0.442433	1.37728
884	302	"sc_rRNA_25S"	"T"	0.849326	0.897698	0.726776	0.468439	0.808714	0.787234	0.537367	0.315068	0.0575916	0.0672451	0.886621	0.0870185	0.901762	0.801249	0.894459	0.882747
885	303	"sc_rRNA_18S"	"T"	1	0.577465	0.876543	1	0.828767	0.861111	1.19523	0.587766	1.11952	0.806548	1.32154	1.05249	1.10297	1.07755	1.13501	0.800222
886	303	"sc_rRNA_25S"	"G"	1.67288	1.79741	1.35822	1.81841	1.6331	1.78167	2.4795	2.28024	2.13879	2.09496	2.77326	1.84711	2.06671	2.19559	2.06183	2.33685
887	304	"sc_rRNA_18S"	"T"	0.770992	1.14085	1.59406	1.39216	1.17123	0.861111	1.65076	0.986702	1.59761	0.984177	1.45016	0.76378	1.56215	0.82018	1.44188	1.14775
888	304	"sc_rRNA_25S"	"G"	1.86609	2.60201	1.60709	2.99488	1.85431	2.2938	2.76471	12.9254	2.06762	11.1066	2.81202	9.10606	2.03254	3.0661	2.24024	2.81624
889	305	"sc_rRNA_18S"	"C"	0.770992	0.180328	0.635417	0.456522	1.25735	1.13889	1.08798	0.510135	0.880478	0.731013	0.834025	0.861963	0.821556	0.73652	1.07884	0.956585
890	305	"sc_rRNA_25S"	"T"	1	1	1	1	1	1	1	1.06237	1	1	1	1	1	1	1	0.91331
891	306	"sc_rRNA_18S"	"T"	0.923664	0.180328	0.635417	0.23913	0.301471	0.861111	0.677419	0.206081	0.641434	0.31962	0.294606	0.371166	0.643112	0.63848	0.816032	0.435601
892	306	"sc_rRNA_25S"	"A"	1.69039	3.66846	1.2396	2.92797	2.08108	4.56618	4.60507	4.08157	3.22603	3.8866	1.97356	3.59352	3.32756	3.55536	4.32405	4.74299
893	307	"sc_rRNA_18S"	"G"	5.65649	10.5082	6.57292	10.2391	5.66912	8.08333	7.07038	55.1385	7.3745	49.5498	6.39419	41.2607	3.0414	18.7757	4.19317	18.4819
894	307	"sc_rRNA_25S"	"A"	1.78431	3.25071	1.63373	4.04094	2.30092	4.96947	4.41637	8.40331	3.67327	12.0744	2.09974	19.2178	3.46716	4.00419	4.77581	4.16165
895	308	"sc_rRNA_18S"	"C"	0.389313	2.40845	0.103774	1.65574	0.689441	1.19608	0.349241	1.72398	0.266862	1.06042	0.237537	1.10736	0.352252	0.491422	0.317963	0.565847
896	308	"sc_rRNA_25S"	"A"	1.38065	2.5601	1.1171	1.59801	1.7864	4.26241	2.54079	1.91633	2.3089	2.18774	1.34014	2.02426	2.88963	3.1749	3.73234	3.53442
897	309	"sc_rRNA_18S"	"C"	0.403409	0.484127	0.816176	0.476744	0.239766	0.318182	0.20904	0.408784	0.406176	0.541779	0.279778	0.46319	0.274066	0.454657	0.250646	0.368873
898	309	"sc_rRNA_25S"	"T"	0.294947	0.781931	0.288175	0.543568	0.368576	0.448529	0.460784	0.837963	0.236111	0.402655	0.65847	0.145907	0.755908	0.938811	0.861383	1
899	310	"sc_rRNA_18S"	"C"	0.920319	0.2891	0.627329	0.143836	0.857955	0.70297	0.548023	0.634551	0.967105	0.876682	0.740437	0.445471	0.747501	0.66421	0.528658	0.652076
900	310	"sc_rRNA_25S"	"T"	0.468599	0.634551	0.349241	0.944751	0.483066	1	0.697885	0.40239	0.528796	0.633508	0.659864	0.528796	0.82375	0.948893	0.750806	1
901	311	"sc_rRNA_18S"	"T"	0.964413	1.0738	1.06637	0.905213	1.12136	0.86755	1.2052	1.03788	0.989496	1.09892	1.4249	1.10054	0.725693	0.630704	0.788884	0.59438
902	311	"sc_rRNA_25S"	"C"	0.659864	0.482072	0.625935	0.392265	0.340463	0.70297	0.818731	0.452736	0.415205	0.834711	0.487179	0.528796	0.480985	0.426618	0.359866	0.384852
903	312	"sc_rRNA_18S"	"A"	2.32931	1.61995	2.66052	2.50391	4.11688	3.01705	2.05932	1.56324	2.81559	1.49922	2.84748	2.12437	1.88432	1.27537	3.34533	1.76923
904	312	"sc_rRNA_25S"	"C"	0.931973	0.960159	0.800499	0.502762	0.376114	0.60396	1	0.452736	0.415205	0.586777	0.77208	0.47644	0.679503	0.873751	0.554064	0.477124
905	313	"sc_rRNA_18S"	"T"	0.784367	0.556541	0.700997	0.822064	0.78355	0.944751	0.875142	0.36772	0.842382	0.746647	0.63939	0.878197	0.933051	0.679524	0.965648	0.657653
906	313	"sc_rRNA_25S"	"A"	3.40363	4.38645	3.76808	2.76796	2.6934	4.56436	2.23867	1.24876	1.76023	2.15702	2.16809	1.94241	2.32983	2.26249	3.13138	2.64937
907	314	"sc_rRNA_18S"	"C"	0.607201	0.833641	0.967846	0.80057	0.548694	0.501385	0.621962	0.833564	0.49609	1.047	0.655172	0.819341	0.681936	1.11049	0.757876	1.11366
908	314	"sc_rRNA_25S"	"T"	1	0.800797	1.14963	1	0.750446	0.90099	0.848943	0.900498	1.70922	1.89109	0.82906	1	0.710596	0.673856	0.652362	0.596309
909	315	"sc_rRNA_18S"	"A"	1.46083	1.44925	1.97614	2.1609	1.64611	1.46404	1.64668	1.87231	1.75975	1.65805	2.43513	1.77105	2.22466	2.1575	2.58951	2.05603
910	315	"sc_rRNA_25S"	"C"	1.16949	1.1107	0.930394	1	0.941275	0.525862	1.29724	1.24336	1.09615	0.72973	1.213	1	1.18196	1.18795	1.15068	1.21086
911	316	"sc_rRNA_18S"	"A"	2.45929	2.66389	3.14751	2.64969	2.2188	2.46172	2.58142	1.94817	1.96509	1.79906	3.06659	2.60504	2.79975	2.55528	4.02236	2.7538
912	316	"sc_rRNA_25S"	"T"	0.789377	0.815498	0.778271	0.944751	1.05872	1.05208	0.569707	0.889381	0.758065	0.29078	0.693676	0.701493	0.777716	0.758579	0.849318	0.746127
913	317	"sc_rRNA_18S"	"C"	0.917417	0.878247	0.596929	0.631295	0.604885	1.02268	0.536456	0.911504	0.782461	0.770379	0.74359	0.731726	0.852712	0.925413	0.637405	0.806845
914	317	"sc_rRNA_25S"	"A"	3.81106	4.32103	3.90636	4.75691	5.12162	4.8843	3.70224	2.59774	3.08145	2.70213	3.81621	3.89352	75.4155	80.1201	97.744	73.391
915	318	"sc_rRNA_18S"	"T"	1.02252	1	1.15355	1.11691	1.02155	0.818594	0.931324	1.07683	1.09758	0.977038	1.33599	0.988336	0.933685	0.934812	0.942748	0.86289
916	318	"sc_rRNA_25S"	"A"	1.52029	1.36093	1.19254	1.31955	1.22627	1.31553	1.21277	1.11824	0.741697	0.973118	1.30596	0.808429	1.18321	1.19063	1.26763	1.21914
917	319	"sc_rRNA_18S"	"T"	1.06757	1	0.884837	1.22482	1.28017	0.977324	1.28997	1.06501	1.01682	1.08037	1.22989	1.14386	1.06631	0.961903	1.05725	1.04704
918	319	"sc_rRNA_25S"	"A"	1.29136	1.55202	1.45728	1.39474	1.41391	2.04369	1	1.34268	0.409594	0.38172	1.12882	0.846743	1.99986	1.92986	2.38738	1.92545
919	320	"sc_rRNA_18S"	"T"	0.955947	1.26941	1	0.79066	0.957806	1.04435	1.28918	0.877913	0.966909	0.72973	0.626168	1	1.36228	1.30452	1.51326	1
920	320	"sc_rRNA_25S"	"G"	2.25	2.53298	2.1608	2.78886	2.11717	2.03261	2.88609	13.4672	3.6393	11.9466	2.80556	12.9444	1.89129	2.34082	1.66056	2.05406
921	321	"sc_rRNA_18S"	"C"	0.436937	0.461173	0.366603	0.541367	0.346264	0.659864	0.23394	0.332151	0.222746	0.35611	0.442971	0.234059	0.56155	0.6822	0.574345	0.637971
922	321	"sc_rRNA_25S"	"C"	0.381068	0.376114	0.4196	0.325513	0.500454	0.148551	0.66707	0.357708	0.583333	0.780405	0.610895	0.608611	0.446498	0.455213	0.318335	0.461741
923	322	"sc_rRNA_18S"	"G"	2.53724	16.128	2.43954	16.9145	2.11386	11.3914	2.8635	90.7685	3.46494	84.6814	3.77088	46.8816	4.11677	57.9726	5.83512	41.6953
924	322	"sc_rRNA_25S"	"T"	0.504071	0.331832	0.57795	0.390582	0.58612	0.501779	0.434129	0.50487	0.585253	0.272237	0.410861	0.406208	0.450048	0.30983	0.273464	0.302455
925	323	"sc_rRNA_18S"	"A"	2.4044	2.21475	1.6334	2.65404	2.57591	1.78221	3.01687	5.5429	2.76367	7.75119	3.19526	4.84414	3.19514	3.57547	4.50033	3.24734
926	323	"sc_rRNA_25S"	"A"	1.2144	1.23173	1.21884	1.52786	1.2089	1.41667	1.63559	1.14822	1.12048	1.21959	1.4799	1.22375	1.00702	1.00187	1.16547	0.969525
927	324	"sc_rRNA_18S"	"T"	0.171375	0.00343643	0.110629	0.136213	0.171375	0.106529	0.401768	0.270998	0.30266	0.307568	0.322618	0.469579	0.351066	0.191311	0.222768	0.145497
928	324	"sc_rRNA_25S"	"A"	1.73327	1.79545	1.80808	1.37582	1.74219	1.21645	2.43686	1.60277	1.39587	2.16554	2.0405	1.36145	1.14209	1.13112	1.32046	1.12335
929	325	"sc_rRNA_18S"	"G"	2.21655	1.181	1.11658	1.24876	1.47927	1.82386	4.68494	13.3794	4.31678	15.3834	3.98222	11.7219	1.92737	2.27643	2.60164	2.28452
930	325	"sc_rRNA_25S"	"A"	1.53683	1.54662	1.65574	1.17794	1.55635	1.55249	1.53787	1.12048	1	1.55402	1.97127	1.37975	1	0.996276	1.40157	1.21254
931	326	"sc_rRNA_18S"	"G"	8.68856	6.29412	7.73716	5.65969	7.02332	8.0283	11.2928	16.9975	19.9525	16.8503	12.1059	16.4015	6.30748	8.23082	8.00483	7.35699
932	326	"sc_rRNA_25S"	"T"	1	1	0.940387	1	0.885877	1	1	1.12048	1.0768	1.88643	1	1.08439	0.86397	0.82871	0.690794	0.717108
933	327	"sc_rRNA_18S"	"T"	1.45082	1.19841	1.93558	1.10989	1.41223	1.08929	1.42677	1.67819	2.2766	1.5985	1.20777	1.55961	1.33895	1.30777	1.18507	1.2437
934	327	"sc_rRNA_25S"	"A"	3.60924	2.31833	3.53353	1.74733	3.097	1.71823	3.55763	2.53184	2.8894	2.29159	2.99726	2.65963	2.74101	2.90467	2.97872	2.76321
935	328	"sc_rRNA_18S"	"A"	0.436009	1	0.310345	0.80198	0.75945	0.836066	0.384478	0.741697	0.68254	0.792531	0.702735	0.4081	0.768161	0.698231	0.687663	0.616148
936	328	"sc_rRNA_25S"	"T"	0.788386	0.305556	0.471871	0.166667	0.445093	0.264069	0.566755	0.553571	0.755917	0.412313	0.577991	0.608637	1.01316	1.2495	0.834534	1.03047
937	329	"sc_rRNA_18S"	"G"	1.24169	1.39604	1.99548	1.54945	1.64453	2.875	1.2979	2.03659	1.44084	2.08796	1.35615	1.45016	1.75749	2.25887	1.91919	1.77805
938	329	"sc_rRNA_25S"	"T"	0.434055	0.204545	0.184845	0.297386	0.316589	0.0909091	0.372837	0.231951	0.35806	0.201331	0.231123	0.385403	0.716247	0.949247	0.444026	0.667161
939	330	"sc_rRNA_18S"	"G"	2.66163	5.15842	3.0362	3.63736	3.32422	5.19643	2.83634	5.12602	4.34232	4.31019	2.92039	4.61328	2.76282	3.73897	3.25787	3.14578
940	330	"sc_rRNA_25S"	"G"	1.51186	6.11254	1.82409	1.60498	1.14493	2.71271	2.64654	3.65745	1.97004	3.7451	2.65527	2.78988	1.89656	6.01337	2.06917	3.97845
941	331	"sc_rRNA_18S"	"A"	1.87613	3.77228	2.13122	3.08791	2.26953	2.69643	1.89562	2.15854	2.15903	2.8287	1.66341	2.03516	1.96445	1.94975	2.46206	1.76986
942	331	"sc_rRNA_25S"	"G"	4.54557	5.46945	4.7084	3.34875	4.26892	3.81768	5.77497	8.57296	6.33524	6.40382	5.80164	6.83658	2.5358	4.55342	2.93153	3.99958
943	332	"sc_rRNA_18S"	"T"	0.425982	0.60396	0.819005	0.67033	0.433594	0.553571	0.503866	0.898374	0.67655	0.467593	0.392458	0.746094	0.495921	0.540441	0.457125	0.5086
944	332	"sc_rRNA_25S"	"C"	0.37974	0.307512	0.264136	0.60114	0.282915	0.65368	0.446534	0.558424	0.614373	0.654289	0.436117	0.585041	0.316384	0.47823	0.251781	0.319302
945	333	"sc_rRNA_18S"	"A"	2.69591	1.17442	1.85106	2.51316	1.75301	2.28788	1.92943	1.10163	1.59783	1.11574	1.9289	1.25391	1.37076	1.49922	2.02813	1.94716
946	333	"sc_rRNA_25S"	"G"	2.68498	2.79207	3.32378	3.03455	2.95814	2.83727	5.07308	22.1889	6.49518	16.3521	4.76779	15.2162	2.76544	5.09507	2.32559	3.52092
947	334	"sc_rRNA_18S"	"G"	3.64463	25.4697	2.77305	8.80303	5.85149	10.3182	2.5508	22.2805	4.60996	18.2849	6.72266	21.293	3.50456	14.4316	4.66124	17.6328
948	334	"sc_rRNA_25S"	"A"	1.51733	1.41445	1.54961	1.59501	1.57763	1.60367	2.44009	2.28397	2.14812	1.99872	1.80961	2.08094	1.87187	1.8772	1.67509	1.76217
949	335	"sc_rRNA_18S"	"T"	0.716312	0.859155	1	0.508197	0.67033	1	0.616368	0.230769	0.482072	0.929078	0.557196	0.272031	0.634026	0.591837	0.379217	0.340463
950	335	"sc_rRNA_25S"	"G"	2.31286	2.70164	2.3639	2.63666	2.08102	2.44153	2.69976	15.4164	3.7489	13.4797	2.5978	9.32263	2.42133	5.08294	2.27961	3.836
951	336	"sc_rRNA_18S"	"G"	1.09036	18.2674	1.07092	10.1667	2.88119	8.65152	1.2852	11.0203	1.03215	7.02094	2.10507	7.35739	1.14031	7.81559	1.17259	8.15736
952	336	"sc_rRNA_25S"	"A"	1.41014	1.51551	1.4468	1.37643	1.34276	1.37298	0.973073	0.990663	1.15739	1.06592	0.976387	0.985724	1.9238	1.86909	2.08235	1.88536
953	337	"sc_rRNA_18S"	"G"	1.93373	19.314	2.2766	14.2576	4.06931	11.3788	1.85561	23.8252	3.89389	20.6859	5.11232	16.189	2.6284	12.8726	2.84623	13.8426
954	337	"sc_rRNA_25S"	"G"	1.73486	4.26071	1.80147	2.68472	1.58504	2.73486	1.95379	12.6004	1.98039	9.2588	2.02653	7.89655	1.77921	5.03199	1.4441	3.20658
955	338	"sc_rRNA_18S"	"C"	0.43128	0.70297	0.36747	0.78022	0.349315	1	0.973369	1.21807	0.568966	1.19934	0.529817	1.04464	0.817185	0.777354	0.374617	0.541506
956	338	"sc_rRNA_25S"	"A"	1.29129	1.19534	1.50207	1.28881	1.30221	1.1473	1.09177	1.27654	1.13211	1.16175	1	1	1	1.17656	1.02118	1.03876
957	339	"sc_rRNA_18S"	"C"	0.194313	0.254658	0.246988	0.56044	0.623288	0.62963	0.320905	0.317585	0.338235	0.19708	0.277523	0.343066	0.301326	0.156429	0.186287	0.0527231
958	339	"sc_rRNA_25S"	"C"	0.298355	0.377139	0.272453	0.228469	0.256782	0.202786	0.26042	0.290752	0.313039	0.352993	0.25737	0.37237	0.299296	0.291623	0.141339	0.213611
959	340	"sc_rRNA_18S"	"T"	0.82684	0.457014	0.350649	0.279279	0.303483	0.382716	0.299611	0.43734	0.638554	0.305857	0.450915	0.55414	0.753915	0.518214	1	0.533777
960	340	"sc_rRNA_25S"	"C"	0.535224	0.541169	0.500203	0.464923	0.568011	0.559471	1	0.964318	0.661114	0.876308	1.0346	1.00704	0.653354	0.827812	0.409535	0.641496
961	341	"sc_rRNA_18S"	"A"	3.06897	2.74274	1.99609	3.83688	3.15768	4.24324	2.95178	2.11502	2.24636	1.36468	2.18837	2.17589	1.92798	1.3654	2.92069	1.73059
962	341	"sc_rRNA_25S"	"G"	1.96384	2.86858	2.42253	2.88929	2.29623	3.84658	2.26293	7.08542	2.8299	5.65808	2.63076	5.87728	1.48614	3.11067	1.32401	3.19441
963	342	"sc_rRNA_18S"	"C"	1.11494	1.08299	0.902344	0.787234	1.16598	1.27027	0.885189	0.870892	0.846939	0.884837	0.759798	0.93083	7.88284	7.71141	10.8637	9.2344
964	342	"sc_rRNA_25S"	"A"	1.42495	1.65364	1.64993	1.8648	1.42306	2.99501	1.45032	1.40531	1.58252	1.14155	1.6689	1.67785	1.08932	1	1.02217	1
965	343	"sc_rRNA_18S"	"C"	0.793814	0.846743	1	1	0.715302	0.574468	1	1	1	1.05164	1	1	3.06897	3.1405	3.13493	2.60216
966	343	"sc_rRNA_25S"	"T"	0.627719	0.849418	0.767574	0.656448	0.661475	0.600726	0.620191	0.651365	0.935519	0.702725	0.635263	0.765969	0.765075	0.695607	0.566694	0.671124
967	344	"sc_rRNA_18S"	"A"	2.45336	2.0828	2.70819	3.61411	2.2939	5.53416	1.84434	1.70796	3.37203	1.94926	2.21745	1.51216	1.17447	1.15292	1.72459	1.10737
968	344	"sc_rRNA_25S"	"A"	1.9947	1.88521	1.9127	1.73149	1.88426	2.06274	1.95517	1.78198	2.12928	2.06804	2.06674	1.75256	2.7332	2.81985	2.37245	2.34338
969	345	"sc_rRNA_18S"	"T"	0.697428	1	0.549902	0.66759	0.818457	0.553265	1	0.877913	0.519792	0.817159	1	0.709355	0.309125	0.412906	0.350969	0.363542
970	345	"sc_rRNA_25S"	"G"	2.10313	4.46659	1.96561	3.85459	1.97437	3.1871	1.18178	4.57809	1.61237	4.53421	1.77321	3.65953	1.64273	2.06871	1.46552	1.72606
971	346	"sc_rRNA_18S"	"G"	1.86233	4.28744	1.93933	5.40443	2.21029	4.28841	2.57919	7.38362	2.86892	4.67953	3.49219	5.64014	0.924329	1.69635	1.11074	1.68361
972	346	"sc_rRNA_25S"	"C"	0.680608	0.608875	0.535693	0.556233	0.677531	0.339543	0.96297	1.13747	0.645887	0.830567	0.95217	0.940196	1.19178	1.43417	1.00331	1.06435
973	347	"sc_rRNA_18S"	"G"	1.87746	4.44234	2.06489	4.3241	2.39183	4.45013	2.87129	17.37	3.40666	12.9811	3.46096	16.945	1.36689	4.48993	1.78437	4.5967
974	347	"sc_rRNA_25S"	"G"	1.70491	3.49432	1.96688	2.87459	1.64048	2.47377	1.15382	4.66203	1.21653	3.28797	1.55444	3.67805	1.30687	1.92891	1.39137	1.7319
975	348	"sc_rRNA_18S"	"T"	1	0.9509	1.13141	1	1	1.10782	0.750108	0.746458	1	0.974811	0.855509	0.655926	0.325843	0.321794	0.314057	0.381656
976	348	"sc_rRNA_25S"	"A"	1.06249	1.06058	1.16262	1.1012	1.06177	1.07564	1.04461	0.955051	0.970707	0.956003	1.09532	1.02771	0.960515	0.906083	1.09443	1.03186
977	349	"sc_rRNA_18S"	"T"	1.35568	1	1.05256	1	1.01086	1	1.24128	0.955257	1.10491	1.06717	1.39133	1	0.85145	0.976315	1	0.92786
978	349	"sc_rRNA_25S"	"A"	0.937512	0.93942	0.828506	0.898798	0.938233	0.924363	0.610992	0.704874	0.702441	0.603987	0.732392	0.784321	0.748095	0.666044	0.849548	0.851083
979	350	"sc_rRNA_18S"	"T"	0.949713	0.790268	0.857347	1.22161	0.835651	0.784367	1.02881	1.02288	0.980293	0.831414	1.01839	1.01612	1.16528	1.1574	1.16691	1.03742
980	350	"sc_rRNA_25S"	"C"	0.49252	0.549978	0.371189	0.500316	0.460846	0.335191	0.903989	0.784844	0.939819	0.894935	0.804019	0.855589	0.681369	0.686011	0.49199	0.655289
981	351	"sc_rRNA_18S"	"C"	0.712722	1.1473	0.300874	0.972299	0.511401	1	0.737182	2.36465	0.701822	2.44768	0.825406	1.39133	1.05554	2.09855	0.869171	2.16455
982	351	"sc_rRNA_25S"	"A"	1.79984	1.8199	1.60314	1.78114	1.66726	1.29285	2.37163	2.34831	2.51192	1.88956	2.3985	2.08643	1.78519	1.7721	1.96521	1.73137
983	352	"sc_rRNA_18S"	"A"	3.07934	2.14566	1.82397	2.82825	2.27036	2.42857	2.9302	2.90157	3.48482	2.5893	3.39013	2.18456	2.96786	2.7591	5.0993	3.49055
984	352	"sc_rRNA_25S"	"A"	1.28075	1.26716	1.168	1.30964	1.29235	1.19811	1.162	1.03913	1.1766	1.00488	1.21718	1	1.19407	1.18353	1.14437	1.05974
985	353	"sc_rRNA_18S"	"A"	2.76799	2.04866	1.72202	3.35457	2.44121	2.34771	3.07779	1.80092	2.81025	1.82648	3.01168	1.75228	2.77677	2.41159	4.14987	2.63362
986	353	"sc_rRNA_25S"	"G"	1.89275	2.24367	1.82897	2.21745	1.80116	1.87855	1.80511	7.36428	2.08168	6.10483	2.01154	5.34783	1.7052	2.8536	1.54327	2.14101
987	354	"sc_rRNA_18S"	"C"	0.236111	0.245427	0.143798	0.606299	0.23995	0.110512	0.342561	0.309015	0.331908	0.424011	0.388218	0.356725	0.456918	0.24466	0.290701	0.224481
988	354	"sc_rRNA_25S"	"T"	1	0.987105	1.11346	0.700272	1	0.441461	1	1	1	1	1	1.03423	1	1	0.856619	0.891668
989	355	"sc_rRNA_18S"	"G"	0.831933	3.80891	0.660612	2.63895	0.699248	2.55585	1.44342	2.97633	1.48769	2.64973	1.44351	2.40313	0.98342	2.12427	0.919876	2.1257
990	355	"sc_rRNA_25S"	"A"	2.07469	2.17456	1.77454	2.37835	2.1557	2.51179	1.73342	2.02059	1.90988	1.69796	1.88334	1.63522	1.59499	1.62122	1.80766	1.75835
991	356	"sc_rRNA_18S"	"G"	0.859944	2.09914	0.880497	1.67819	1.36272	1.625	1.22175	3.59063	1.36439	3.02236	1.41961	2.91555	1.2589	2.34203	1.22287	2.13813
992	356	"sc_rRNA_25S"	"C"	0.592396	0.48861	0.315295	0.716408	0.442465	0.431525	0.540464	0.812657	0.665946	0.790597	0.514227	0.964836	0.648276	0.668771	0.455292	0.534081
993	357	"sc_rRNA_18S"	"G"	1.37272	1.81042	1.40149	2.67082	1.34971	2.20735	1.20146	11.8449	1.68721	12.7823	1.4737	10.8397	1.43722	4.86077	1.27328	3.78649
994	357	"sc_rRNA_25S"	"A"	0.922735	1.00649	0.876914	1.0185	0.922008	1.29126	1.3792	1.19714	1.33034	1.45963	1.14737	1.00511	1.17098	1.22897	1.26263	1.18399
995	358	"sc_rRNA_18S"	"T"	0.822596	0.484649	1.0717	0.636076	0.659598	0.690722	0.577212	0.71542	0.75013	0.878763	0.579416	0.740915	0.659811	0.716142	0.526663	0.66062
996	358	"sc_rRNA_25S"	"G"	2.29409	7.71457	2.00957	5.90104	2.1027	7.65362	2.24366	12.3732	2.52003	10.0541	2.27568	8.29922	1.89895	2.97595	2.20626	2.77599
997	359	"sc_rRNA_18S"	"A"	1.43133	3.26244	1	1.73593	2.08291	1.89552	2.66356	1.87882	1.6662	1.53283	2.45175	1.69936	2.5742	2.40083	3.23217	2.64764
998	359	"sc_rRNA_25S"	"T"	0.994925	0.732201	1	0.745523	1	1	0.767632	0.81857	0.889625	0.897611	0.790648	0.8204	0.68195	0.629421	0.660049	0.623916
999	360	"sc_rRNA_18S"	"A"	1.30812	1.51535	1.0239	1.7309	1.3404	1.58419	1.42279	1.28458	1.46851	1.12124	1.47006	1.56191	1.34019	1.28386	1.47334	1.33938
[truncated: 4,477 more rows]

## Sheet: Figure S10
Figure S10
[truncated: 1,568 more rows]
